# Supplementary material for: Lipid profiles and differential lipids in serum related to severity of community-acquired pneumonia: A pilot study
Source: PLoS One. 2021 Mar 11;16(3):e0245770. doi: 10.1371/journal.pone.0245770 (PMC7951898; doi:10.1371/journal.pone.0245770)
Supplement: S1 Table — (XLSX) [file pone.0245770.s006.xlsx]

## Sheet: Positive ionisation
LipidIon	B11	B12	B14	B15	B17	B19	B02	B03	B06	F13	F14	F03	F04	F05	F06	F08	H01	H10	H11	H12	H13	H14	H15	H16	H17	H18	H19	H02	H20	H03	H04	H05	H06	H07	H08	H09	V01	V15	V17	V18	V02	V20	V21	V03	V04	V05	V06	V07
class	NSCAP	SCAP	SCAP	SCAP	NSCAP	SCAP	SCAP	SCAP	SCAP	NSCAP	NSCAP	NSCAP	SCAP	NSCAP	NSCAP	SCAP	NC	NC	NC	NC	NC	NC	NC	NC	NC	NC	NC	NC	NC	NC	NC	NC	NC	NC	NC	NC	SCAP	NSCAP	SCAP	SCAP	NSCAP	NSCAP	NSCAP	SCAP	NSCAP	NSCAP	NSCAP	NSCAP
AcCa(10:0)+H	101944	79212.1	38459.6	55275.1	160946	49324.8	90636.7	196235	103793	73154.2	77621.9	47365.7	41056.6	38165.6	45419.5	151575	139520	73955.3	29807.9	105775	82631.4	107877	140866	68224.7	76781.7	95488.2	128776	53167.8	235010	54591.1	138641	116672	74385.2	80208.3	89184	86778.8	226966	18997.8	65619.6	41510.8	60747.6	130083	177337	41380.9	26056	23804.5	19666.5	41424.8
AcCa(10:1)+H	51986.6	70606.2	35312	52915.5	82733.8	48758.4	72621.2	161053	70264.2	25183.6	48376.7	32819.6	46138.3	56455.6	42257.6	100481	113662	67204.3	24102.2	88960.4	97061.5	103515	128933	68667	60160.7	59115.7	122955	68664.8	143358	56866.1	178857	130354	120374	69941.2	100605	67771.1	154070	22833.1	40460.7	42328	44088.7	155339	88272.9	45823.8	43187.4	21406	18977.9	33336.9
AcCa(12:1)+H	35963	50614	21244.3	27143	55844.9	37213.4	51197.8	25325.5	10313.9	42049.5	41175.5	32578.9	12461.3	19169.7	34262.6	92538.3	36422.9	8814.61	10744.6	12243.7	12392.8	20150.9	14971.5	8530.59	17018.9	60257.2	47181.1	8429.79	41967.4	27056.4	30253.1	49884.9	6721.83	1664.64	1523.37	12517.8	32840.9	15214.5	47093.5	37303.2	47343.8	186633	87461.7	14744.2	22437.6	7600.93	20003.1	11066.1
AcCa(14:1)+H	11354.6	21202.5	7430.53	3175.78	45734.5	2205.14	228.081	8897.18	22228.2	15286.1	26075.8	29515.9	22819.9	23057.9	25835.3	103335	101004	32956.5	3773.77	12113.8	12361.4	28999.3	31302.8	0	6594.96	0	18170.6	39691.1	13902.9	25262.2	69542.1	89598.5	64045.1	16527.5	51110.9	30881.7	68302.1	25560.2	9185.11	6851.26	16349.6	292.288	59888.9	37987.2	40557.6	30946.1	48893.8	60841
AcCa(14:1)+H	66906.2	80292.9	26193.4	23542.4	74691.4	72682.4	65910.7	15559.9	29458.2	47915.3	51384	16270	9164.75	27197.4	62946.4	54546.1	66893.7	25217.5	31618.4	59005	60216.8	66035.6	58166.3	66816.7	60068.1	61503.1	89106.9	29248.5	48541.1	34124.6	52222	67807.6	45233.8	34337.2	32180.6	31230.4	37373	44549.8	156404	97155.4	47180.2	255530	125945	30940.2	21563.3	10501.4	14956.1	41524.2
AcCa(14:2)+H	30300.5	39953.5	19664.1	7561.56	46642.4	26446.4	37296.1	18928.9	44135.6	12632.7	28133.6	21991	32825	29964.1	29818.6	51995.4	104447	28198.2	9211.75	50894.1	52600.3	70675.1	53918.8	27083.2	30255.1	27933.7	63109.1	39612	43737.3	39081.8	93340.8	109265	83682.3	40406.6	44030.1	33004.7	60319.2	31939.2	34077.5	31321.6	28076.1	127551	65769.5	29491	44368.4	18260.4	40792.1	59248.7
AcCa(16:0)+H	100833	223689	74609.7	43922.5	224375	245856	56156.2	258134	155989	224454	4094.45	313263	173540	383378	183448	308652	332141	157321	177722	209427	193626	193932	168059	119898	167924	126518	90029.8	421837	166190	188937	214947	227917	280934	185377	209175	126467	70195.2	206852	302743	371591	153201	287688	180689	187777	174341	197756	133529	412403
AcCa(16:1)+H	32638.3	71872.1	12602.6	10263.2	64753.6	45037.3	20813.2	23985.3	18237.2	54861.5	38969	30254.9	17389.7	26285.2	45472.2	47285.5	44130.7	15715.1	25452.2	41088.2	28412.9	34489.2	33964.6	30300.1	31233.2	30487.9	24965.7	27030.5	24738.5	30548.5	31004.3	37671.1	39101.8	20740.6	18332.7	15322.6	21152.1	44428.4	96918	96348.4	41049	119375	73738.2	23349.7	16620.4	18489.8	20157.9	40731.9
AcCa(18:0)+H	40987.5	34894.5	16691.3	6051.07	71359.9	52210.3	8640.3	72090.8	37244.4	79109.3	45575.8	55379.5	17903.4	42514.9	57933.6	68447.5	59368.3	48938.6	72477.7	67819.8	58053.2	69636.7	48438.3	30318.4	48773	26392.2	18704.8	48103.5	48042.8	29222.1	71624.6	62119	103713	46980.9	64482.7	23739.9	9687.71	70718	98008.4	111365	43202.7	66861	48653.1	46229.2	40160.6	46261.1	34206.9	67614.7
AcCa(18:1)+H	631035	970204	211831	68383.1	1.49545e+06	1.23943e+06	143856	400699	317597	767181	797657	694951	430733	699592	844518	610273	611556	266347	478999	491434	373279	453985	353157	313130	436871	321057	221494	562073	500740	444141	448241	506718	588273	315127	300440	215889	205706	871125	1.58506e+06	2.50796e+06	510296	1.27204e+06	635555	499080	482641	406151	308298	917051
AcCa(18:2)+H	222160	312685	70672.1	30639.8	723702	363473	52951.1	141801	104790	155100	292015	102096	163345	292819	208188	119506	306806	147695	228113	363996	361873	382917	254411	157472	233539	157395	151872	214571	274136	231896	346638	200335	338954	196199	226451	139213	77993.5	557539	259201	964556	174496	598825	191095	96529.4	162410	121316	73669.1	235957
AcCa(24:0)+H	74545.3	33157.5	14334.5	10161	37491.2	21866.6	21404.2	58192	28394.6	23439.5	19961.4	56601.4	30579.2	24351	48715.3	55800.8	44138.6	71972.6	85178.9	86246.7	109890	96057	42134.9	54042.4	52201.7	30335.2	22663.7	53986.6	89872.2	28722	44444	30871.7	54368.4	56113.1	56009.6	40910.3	28099.4	39292.8	42335.1	34539.7	31906.7	64711.6	23161.3	37460.8	50944.9	27712.8	34554.3	37147.6
Cer(d16:1_24:1)+H	47186.8	129117	207522	240393	146018	130943	132386	244759	189427	300524	192538	109380	91630.8	183504	135175	185337	97119.4	68864.5	60467.1	86295.6	41881.9	56060	103269	96354.7	106155	81248.4	86883.1	68888.8	57961.4	80755.3	133542	59343.3	92710.9	166213	209932	79150.8	189068	215929	335270	312896	153219	176594	107538	203063	82619.1	202099	146196	306844
Cer(d17:1_24:1)+H	55804.1	105702	169330	218129	126944	151584	90330.2	232976	155209	387564	237185	117354	103843	203987	152746	183758	103938	62638.8	69465.5	74104.8	40685.6	50680.5	97483.3	69978.8	96931.9	77500.2	70487.8	49180.8	65190	87008.9	82930.9	61901.5	104186	136093	198780	86199.9	180186	212244	347763	269770	140876	166895	148850	165973	72513	181674	128073	294356
Cer(d18:0_16:0)+H	56857.1	166575	232862	162954	81689.9	73671.5	148885	264323	135038	39420	69563	86654.1	59088.3	105374	119330	89338.5	71949.8	59732.7	53154.9	53156.9	79378.4	76536.4	57863.2	42401.8	65090.7	133725	84063.1	82473.4	76114.8	63644.2	47820.5	56198	70488.4	80243.6	60314.5	47066.1	166447	100974	195901	83596.7	108042	84134.3	125309	158643	59494	95191.5	98985.6	127619
Cer(d18:0_18:0)+H	18877.4	74927.3	193097	79178.1	51234.1	39672.9	167509	229840	120448	21369.2	56630.6	32413.7	42873.2	78992.4	95443.1	117371	16353.4	18267.5	37342.6	19441.9	13950.2	17726.5	22346.5	34487	25907.8	49257.5	75167.4	77390	15059.5	16741.3	34848.7	25946.6	27252	36701.3	47528	27254.7	92382.8	48938.3	273134	87763.4	121350	45849.7	120111	142261	19904.2	53208.9	62748.4	152803
Cer(d18:0_22:0)+H	139923	56133.3	30988.4	50352.7	59937.2	59692.7	34262.2	40098.2	63092.5	29259.7	74064.6	285299	73537.2	91136.2	103283	25247.6	175254	154440	86507.7	65627.9	148981	144020	97110.7	123855	114056	98641.1	60057	52847.2	223622	123086	42384.5	113960	128681	102257	120566	113417	59330.5	183171	105805	54732.6	71379.8	65071.2	60860.5	57991.2	169388	107358	81215	90700.6
Cer(d18:0_22:0)+H	286144	280165	604085	493290	287062	241449	470104	387918	529331	136907	345152	514625	262319	436031	657606	287187	451926	475477	391499	457315	479886	751336	303155	449825	465850	396524	682971	1.05575e+06	522195	400137	298503	225722	444539	776522	601297	467117	281266	410565	637665	277650	394410	250341	529126	409417	301514	365647	353800	681008
Cer(d18:0_23:0)+H	112321	132515	249013	248087	170892	136829	184175	180561	215318	107094	226165	231191	146712	250503	266871	101468	233072	204115	180862	154141	142299	261024	130427	194720	224373	264730	375383	603914	210647	255115	164472	131427	266873	311238	322032	168418	116575	240898	335004	121782	213512	123902	226284	167885	133749	152953	148573	334606
Cer(d18:0_24:0)+H	358768	61603.6	59896.6	109671	150353	153713	118066	77741	168868	94585.1	158463	604354	230879	199572	250014	122568	509946	383010	270844	186523	327125	317788	315618	318428	347656	294996	218504	237824	560540	360361	179557	319312	387181	237166	389426	252635	103688	504834	164160	85015.6	235279	186415	166155	85401.9	404569	289348	213837	221215
Cer(d18:0_24:0)+H	681772	474638	762719	842983	523151	414321	987378	548378	752157	216740	700144	1.03343e+06	550570	956867	1.32231e+06	450354	1.22103e+06	977880	941872	1.0106e+06	848616	1.63864e+06	666859	979230	1.01588e+06	909575	1.5758e+06	2.96901e+06	1.12979e+06	857624	739935	495017	990086	1.61746e+06	1.21496e+06	1.02637e+06	425746	847908	912035	389129	746417	471965	892405	516177	653452	655793	616644	1.20997e+06
Cer(d18:0_24:1)+H	59250.8	49891.5	8090.54	58812.6	72144.3	46813	46333.2	49119.7	56974.1	80746	66743.7	147842	71159	97506.1	69107.9	66490.8	76502	46295.4	34619.5	20141.5	45974.9	36235	33419.1	28864.7	54331.6	45857.3	50097.7	95700	61037.6	47779.9	48538.2	76596.6	88005.1	49844.1	71349.6	44508.3	23280.8	102629	250500	58847.4	79855.3	66727.1	65670.8	59905.8	53987.7	72526	18341.9	98831.4
Cer(d18:0_24:1)+H	217133	417048	581708	780002	511462	240621	787629	591584	600583	208075	535348	425271	241095	472567	642045	608728	294338	237148	202093	209366	79793.4	142424	186634	241451	272848	270074	631830	472628	146834	190336	319196	140785	383656	423903	386361	258708	272882	192394	1.91104e+06	593292	516791	375911	622019	780304	150968	349096	323161	1.00368e+06
Cer(d18:1_16:0)+H	506347	1.23699e+06	1.39026e+06	819893	476653	523749	731415	1.31178e+06	885861	407466	382141	453315	452312	690505	731752	762023	398079	308840	330053	378506	296786	340267	451022	260146	327614	390135	264979	245451	406234	272116	254527	317916	403345	402965	409773	423886	1.50203e+06	782978	829731	792562	595605	694196	623921	883139	332722	633247	729704	935663
Cer(d18:1_18:0)+H	155689	426394	1.09208e+06	342592	338027	359809	405049	1.07696e+06	550254	300809	293245	214438	229519	361704	366554	620626	176024	141323	178314	185159	131851	172690	278201	202060	204053	191499	210880	194850	161852	130007	193249	183822	203908	247726	272603	205004	922011	652903	918604	670818	492718	331992	634017	675041	198327	406386	470333	615700
Cer(d18:1_20:0)+H	321503	417860	832510	531141	547243	486036	361632	801943	705899	470806	470381	472190	366830	518970	497065	658778	423152	370267	370069	511472	423739	534773	457334	502321	435236	303316	345163	424524	510435	350478	372238	308970	378816	678339	706127	530898	924261	938798	849309	829773	488087	627969	703296	583177	404340	636003	707576	849744
Cer(d18:1_22:0)+H	99823.8	45666.2	43349.8	14503	67851.9	57783.2	5083.39	66755.3	90685	100363	59535.2	99246.9	22771.3	107416	67332.5	20080.9	88689.6	68696.8	60343.6	63150.4	89882.8	163027	56519.8	86000.5	67531.1	66035.3	36924.3	59979	100481	62651.3	59489.8	80802	94269.4	26534.9	127575	79235.8	37493.7	95820.2	86022.7	51479.2	54357.4	48160.4	79573.2	9677.56	53737.9	120897	79958	78739.8
Cer(d18:1_22:0)+H	3.1526e+06	2.51874e+06	4.36542e+06	3.29409e+06	2.6157e+06	3.07714e+06	2.72705e+06	5.23973e+06	4.25529e+06	2.12902e+06	2.49697e+06	3.92283e+06	2.79424e+06	3.58342e+06	3.71254e+06	2.83077e+06	4.69221e+06	3.51454e+06	3.23184e+06	4.6427e+06	3.96349e+06	6.13469e+06	4.46415e+06	4.27512e+06	4.09238e+06	2.49001e+06	2.49577e+06	3.90174e+06	5.43093e+06	2.69427e+06	2.39639e+06	2.53613e+06	3.81517e+06	5.56044e+06	5.70255e+06	4.51057e+06	5.05561e+06	7.89823e+06	4.30842e+06	3.66534e+06	2.90599e+06	3.38254e+06	4.63781e+06	2.99193e+06	3.93504e+06	4.29549e+06	5.02607e+06	5.1887e+06
Cer(d18:1_23:0)+H	1.94218e+06	1.46982e+06	3.08057e+06	2.19696e+06	1.76607e+06	1.96038e+06	1.54638e+06	3.37639e+06	2.47605e+06	2.53834e+06	2.23403e+06	2.96546e+06	2.46101e+06	3.07859e+06	2.95812e+06	1.51919e+06	4.01789e+06	2.50423e+06	2.54416e+06	2.30948e+06	2.38658e+06	3.55131e+06	2.71912e+06	2.80274e+06	3.34728e+06	2.21306e+06	2.15987e+06	3.36477e+06	3.25959e+06	2.98737e+06	1.97566e+06	2.02275e+06	3.75018e+06	4.37122e+06	5.28065e+06	2.67229e+06	2.59374e+06	5.49956e+06	3.07977e+06	2.44094e+06	2.37536e+06	2.44741e+06	3.10905e+06	1.99206e+06	2.46265e+06	3.21332e+06	3.58081e+06	4.6193e+06
Cer(d18:1_23:0+O)+H	50784.4	95139.6	106499	52595.9	31570.2	94686.1	33904.7	148863	85187.4	38106.8	37684.6	72138.2	101803	65228.3	92027.2	72355.3	165695	67980.8	81162.3	30918.7	73603.9	80366.7	17561	69062.8	103894	35444.4	81816.2	82357.3	69597.2	82428.3	39671.3	15614.5	48857.6	114024	159416	62123.4	43229	19727.3	152783	68938.2	75727.4	53983.7	55237.7	44342.9	27898.6	54328.1	32886.3	162174
Cer(d18:1_24:0)+H	78066.5	38291.1	100668	255433	58478	218218	79680.2	72277.4	131161	633393	449149	176421	130326	368068	495094	94850.4	226150	274796	538701	293126	122043	134672	227087	423832	335411	241593	128459	165100	249213	245230	233969	116754	277922	391011	685889	380827	215747	417898	237919	142298	186546	240419	118087	61141.6	69785.6	229941	160474	320878
Cer(d18:1_24:0)+H	1.28209e+07	6.39067e+06	1.03995e+07	7.68726e+06	7.98963e+06	8.88865e+06	9.24254e+06	9.98783e+06	1.07229e+07	5.2494e+06	7.71475e+06	1.4653e+07	1.11939e+07	1.32981e+07	1.36931e+07	6.93625e+06	2.02017e+07	1.44523e+07	1.48905e+07	1.43233e+07	1.50858e+07	2.13916e+07	1.52209e+07	1.4644e+07	1.59737e+07	9.43057e+06	9.3082e+06	1.53904e+07	1.95571e+07	1.06387e+07	8.69782e+06	1.10338e+07	1.70169e+07	1.87076e+07	2.07528e+07	1.52021e+07	1.06886e+07	2.58303e+07	1.16226e+07	8.5614e+06	9.40749e+06	1.07759e+07	1.27235e+07	6.58069e+06	1.53629e+07	1.19461e+07	1.52403e+07	1.49603e+07
Cer(d18:1_24:0+O)+H	165871	153738	150528	191111	327585	135904	127611	252164	246787	217200	232168	291225	90564.9	264897	142852	147872	121539	116995	85752.8	55615	87374.7	167250	179983	116812	155763	148101	104321	113085	147730	135785	99014.4	133939	265036	165675	230667	83414.2	122222	280092	391887	347565	217082	186461	265009	207960	159475	211456	174727	305756
Cer(d18:1_24:0+O)+H	216342	204671	251998	106729	70613.8	241308	117015	359209	185537	58092	91530	327584	363099	230665	353779	267549	707564	314032	340054	132036	307727	321067	53673.1	315091	440533	98676	274142	361345	341611	240752	155656	59600.4	157409	419746	523866	278038	88707.7	64259.2	372306	214536	236185	175736	174683	144112	109451	184731	127010	494937
Cer(d18:1_24:1)+H	45918.3	98546	35815.1	19736.4	80035.9	172959	8564.98	31910	74802.2	236826	71388.3	103236	20859.5	84401.9	74680.5	22467.4	39865.7	40841.6	32210	9688.22	43558.7	54052.7	24981.6	19016.2	32109.2	69929.6	23503.3	23070.4	30501.9	43860.6	29558.6	49148	110540	16161.2	93632.1	19888.3	53266.2	48611.1	171694	75647.7	42796	52434.8	152105	37414.8	29600.8	175246	29568.8	77760.7
Cer(d18:1_24:1)+H	259540	171413	286009	90779.9	163973	158865	64209.3	211021	117022	174947	70489.6	209259	253910	192642	328400	224164	601431	237726	217364	145497	187289	202457	42598.7	289090	224388	110321	169640	203524	267533	142264	140179	125659	86607.8	221265	430879	194660	107171	65268.2	200666	130756	160259	102150	142433	105859	56172.7	144745	180942	292606
Cer(d18:1_24:1)+H	2.13856e+06	5.26851e+06	6.28593e+06	7.59407e+06	5.06327e+06	4.97509e+06	5.09456e+06	1.04793e+07	5.69673e+06	6.80232e+06	5.45543e+06	4.02169e+06	3.71292e+06	5.29721e+06	4.1492e+06	8.31362e+06	3.17892e+06	1.72999e+06	1.7158e+06	2.21132e+06	1.55513e+06	2.4802e+06	2.95784e+06	1.78162e+06	2.58536e+06	2.27013e+06	2.5949e+06	2.04504e+06	2.26033e+06	2.15887e+06	2.33072e+06	2.56277e+06	4.1403e+06	3.70984e+06	4.58876e+06	2.4416e+06	8.05891e+06	7.70187e+06	1.2515e+07	1.19415e+07	4.43548e+06	6.29935e+06	7.29221e+06	8.29084e+06	2.8218e+06	5.94595e+06	4.96829e+06	8.82769e+06
Cer(d18:1_24:2)+H	18637.6	71461.8	124165	58191	25135	91648.7	34689.8	296606	64466.4	48363.3	32054.6	37327.5	76505.3	79317.2	85953.4	229416	61461.7	34420.5	29860.1	29347.3	28352.4	26497.9	6299.3	26372.6	48526.6	18113.4	54967.8	36275.5	36895.3	36524.4	21201.6	7543.85	21864.1	50196.1	64312.9	26242.8	62321.1	14141	273689	280866	65182.1	69326.5	70739.6	119480	7950.34	53544.5	29273.5	181664
Cer(d18:1_25:0)+H	569143	457794	732912	484191	538791	472490	354026	528745	891981	676524	818729	776911	888973	1.03496e+06	818404	428654	1.06623e+06	731776	780840	647681	666321	805821	932135	686207	847918	848831	962850	1.05293e+06	786008	1.42909e+06	820367	852644	1.43516e+06	1.15683e+06	1.38694e+06	786943	475319	1.70983e+06	1.03587e+06	630827	853534	972729	1.00806e+06	394707	643914	668103	1.26374e+06	988079
Cer(d18:2_20:0)+H	44963.1	57696.2	102823	50337.9	96976	55885.3	52310.1	91698.9	60191.3	87453.1	75298.4	60833.4	42679.3	56701.4	50082.1	52252.5	63212.8	42673	42018.5	58670.4	55076.1	54562.5	70791.4	62318.2	62691.7	50678.3	47408.4	48954.6	89451.8	46307.8	51829.3	54760.3	60847.2	75037.3	57069.8	70148.4	149782	138249	103846	104819	71380.5	60559.5	94666	77945.3	69411.9	85109.1	115066	111322
Cer(d18:2_22:0)+H	491115	220966	455681	367683	402904	346554	390185	460401	310167	470905	456930	460739	351036	397507	366961	250531	927925	636012	480719	839395	737791	869143	933613	812884	815479	410607	327541	575478	1.26773e+06	506784	423310	458537	550618	1.13863e+06	626867	932414	813344	1.31032e+06	486606	478076	359227	376964	551104	409580	784747	668067	894000	664782
Cer(d18:2_23:0)+H	283537	149096	346996	273996	289577	277213	235367	400895	241776	604182	389029	396553	369758	342729	299639	160002	937778	485949	370710	448680	500682	480825	582478	620978	749616	391217	312675	558206	840584	594943	430763	421518	661199	972807	674139	578165	441853	1.0719e+06	452299	354096	378025	311776	445851	263501	589188	560469	659443	588940
Cer(d18:2_24:0)+H	131331	137392	161170	256517	108092	66753.9	195614	300261	177245	55448.3	87657	153502	180405	178099	139303	129257	149157	81902.4	110332	103735	83978.6	112674	118327	94823.6	100441	131755	143000	155270	206985	108169	100769	89212.8	130307	135268	135510	90606.1	99753.6	141194	152565	131016	145979	108308	141743	254409	118327	90878.8	86562.4	212449
Cer(d18:2_24:0)+H	1.84792e+06	672677	1.33346e+06	1.30324e+06	1.26138e+06	1.24077e+06	1.30139e+06	1.22046e+06	1.02307e+06	1.25913e+06	1.38996e+06	2.04472e+06	1.63408e+06	1.50216e+06	1.50305e+06	746717	4.42716e+06	2.84472e+06	2.29968e+06	3.15967e+06	3.15035e+06	3.09486e+06	3.84164e+06	3.15548e+06	3.60335e+06	1.81818e+06	1.16358e+06	2.55236e+06	5.22581e+06	2.13726e+06	1.94839e+06	2.10948e+06	3.18851e+06	4.40988e+06	2.64118e+06	3.23802e+06	1.59526e+06	5.41985e+06	1.8234e+06	1.0448e+06	1.42787e+06	1.3001e+06	1.82743e+06	857966	3.30564e+06	2.35276e+06	3.16016e+06	2.3053e+06
Cer(d18:2_24:1)+H	491230	1.12408e+06	1.35151e+06	1.53779e+06	1.01291e+06	996439	1.31007e+06	2.13007e+06	1.16961e+06	1.59296e+06	1.10945e+06	751048	876064	1.20395e+06	723752	1.28892e+06	914118	482875	405140	592181	374761	557179	903510	538306	762806	638568	546169	487890	718961	643485	686941	725370	1.04556e+06	1.07515e+06	912324	682600	1.96883e+06	2.14408e+06	2.08995e+06	1.6362e+06	936903	1.28529e+06	1.34157e+06	1.23015e+06	868421	1.61576e+06	1.46656e+06	1.98862e+06
Cer(d19:1_22:0)+H	44120.5	24003.4	102415	128823	32018.9	115950	42003	70706.3	90748.3	328661	236171	63159.1	70443.8	215080	349098	67251.5	149195	141985	273993	163030	47788.7	77290.8	117399	244221	180701	104001	78981.7	57616.1	167607	155135	116252	42575.5	152244	158287	348686	261255	138165	307545	204695	99088.1	105891	135487	75192.7	63086.1	55229	168167	113681	228989
Cer(d19:1_24:0)+H	226627	75465.5	171564	242758	127579	321130	126808	134818	218994	924007	957340	317932	173560	821456	1.37736e+06	179695	438291	695226	1.50032e+06	850192	222307	308891	513455	900272	692112	499489	243856	227210	515243	558993	640249	251094	623407	665003	1.33806e+06	1.28214e+06	262452	853381	530889	222940	426598	518434	192173	116897	126155	488943	269086	620113
Cer(d19:1_24:1)+H	32432.8	49330.7	71792.7	223288	62454.9	181524	63331	106552	82459.2	1.17147e+06	642525	76695.3	54178	329414	436254	208266	52009.3	78980.8	194544	110434	30756	36205.8	74894.1	105312	98346.2	108805	60175.8	24978.5	56215	103464	147284	44744.4	135159	116520	279876	194872	189009	228915	562511	240448	157694	264941	84432.2	107324	19720.1	190537	67069.6	326610
Cer(d20:1_24:0)+H	833000	471396	696366	409046	381155	455693	483259	531140	866456	444338	655058	856067	786671	832876	1.04822e+06	539316	934706	646982	1.20582e+06	891786	795490	890182	964821	766313	887188	614815	709462	901858	1.07715e+06	880270	921563	554805	1.14986e+06	852916	987947	936431	532676	1.33105e+06	806486	682389	1.14996e+06	711741	873187	384397	643939	599127	903048	833031
Cer(d20:1_24:1)+H	59859	159620	223849	172683	115072	136780	112723	243544	177902	102481	152974	127816	140961	174801	157575	231033	70847.3	50980.8	78347.8	64570.9	46269.1	44517.2	63457.1	44966.6	63325	57129.7	87191.7	68616.4	47192.7	60546	101373	53905.9	147679	91823.4	101127	73926.4	138566	155601	569063	343140	252143	155890	206110	202069	65419.2	120984	144436	328143
Cer(t18:0_22:0)+H	234903	133182	156819	155518	158277	121859	101750	151787	205533	120244	156156	316999	79207.9	206371	172628	56657	247930	246945	184575	177605	276236	627342	277275	272885	310473	218635	148299	246817	410132	216964	129379	196634	365608	330027	332163	160920	112121	404167	153848	150584	190778	160647	224525	125125	299492	205145	213168	206904
Cer(t18:0_23:0)+H	166682	109817	123733	111471	146729	98267.7	84695.9	116494	162313	133162	172626	221910	75288.3	194172	124974	48484.3	165194	150664	124253	115852	151663	334327	165464	174424	204308	207546	114619	199020	283889	191038	105615	152145	280435	213943	282071	109076	82872.2	310399	129738	109270	153043	138315	174966	96397.2	173226	167474	146543	139039
Cer(t18:0_24:0)+H	563690	226951	302580	235335	356935	221314	232225	256920	323340	202319	317325	652323	223631	472266	409482	142768	618764	558311	435170	419100	560122	1.41036e+06	606688	517991	611084	471997	304074	615509	877403	491219	306500	435579	781101	704014	695461	401239	219504	853636	267517	260364	371994	322897	426312	249249	543037	487803	451766	465104
ChE(16:0)+NH4	1.79659e+06	1.6371e+06	2.02775e+06	836068	1.43479e+06	1.47537e+06	1.37403e+06	690998	1.32948e+06	1.30304e+06	1.47744e+06	1.25633e+06	1.12697e+06	1.78197e+06	1.75858e+06	1.11318e+06	1.05488e+06	1.44033e+06	980667	1.60357e+06	1.79181e+06	792741	1.55861e+06	1.3379e+06	1.35859e+06	1.95764e+06	1.43414e+06	735597	1.4547e+06	1.68709e+06	1.36007e+06	1.15671e+06	1.37358e+06	999566	1.61128e+06	1.26987e+06	1.20794e+06	1.54927e+06	1.33696e+06	1.6774e+06	1.68762e+06	1.97182e+06	1.02018e+06	1.1549e+06	1.42696e+06	1.58598e+06	1.38826e+06	1.59235e+06
ChE(18:0)+NH4	649879	287671	268788	86783.6	491460	596419	215825	78844.2	471123	727517	560311	939731	398000	520272	611597	95965	570700	457409	442074	298261	431482	267067	549781	621848	748931	528088	346956	239493	584362	542512	509974	659509	644719	343617	727315	336469	116556	993809	728850	246412	674176	409775	573554	164746	518587	678126	552232	467727
ChE(18:1)+NH4	1.54501e+07	1.1593e+07	1.31205e+07	1.00762e+07	1.0552e+07	1.13276e+07	9.1591e+06	5.0029e+06	1.04286e+07	1.23615e+07	1.23832e+07	9.90013e+06	1.09641e+07	1.42443e+07	1.44952e+07	9.58616e+06	8.81617e+06	9.81097e+06	7.06628e+06	9.45421e+06	9.95246e+06	5.9432e+06	1.2506e+07	1.09904e+07	1.08002e+07	1.4573e+07	8.42197e+06	3.55254e+06	1.02085e+07	1.29973e+07	8.59966e+06	8.38607e+06	1.05334e+07	5.05112e+06	1.18629e+07	8.65547e+06	9.87968e+06	1.70167e+07	9.55591e+06	1.30456e+07	1.31708e+07	1.18696e+07	9.45443e+06	6.827e+06	9.37932e+06	1.07824e+07	9.53826e+06	9.55754e+06
ChE(18:2)+H	665561	467702	322382	142310	488682	381358	186175	56722	576441	451727	466278	601109	431975	849057	586590	89701.5	411144	542848	275028	311674	503915	293734	618333	493282	579731	862948	503544	119529	612236	626039	539424	435273	822899	210404	794348	223422	177248	890797	333507	489032	472798	605910	333147	118289	767882	545706	567948	507031
ChE(18:2)+NH4	566858	363103	120693	169895	228215	329712	477268	336551	665637	220284	387975	210276	230443	1.20004e+06	731597	186052	428296	290713	363577	577433	573044	417488	919532	913777	681979	185415	3.48515e+06	303164	669531	316458	516019	622135	1.0472e+06	243214	450880	377242	120844	327266	478086	160684	220178	703282	216809	363210	557452	643658	368424	936965
ChE(18:2)+NH4	4.02089e+06	3.85101e+06	2.6429e+06	1.37623e+06	4.32431e+06	7.80918e+06	2.53175e+06	844771	3.91031e+06	2.83298e+06	9.18588e+06	5.67553e+06	3.2185e+06	1.09917e+07	8.80172e+06	3.79617e+06	4.71556e+06	6.49965e+06	567976	3.55415e+06	8.93359e+06	1.30211e+06	5.36348e+06	4.87957e+06	5.94585e+06	5.91336e+06	1.69202e+06	1.95796e+06	5.81055e+06	5.52465e+06	7.35042e+06	5.26808e+06	5.83615e+06	3.00507e+06	1.1112e+07	6.23239e+06	1.02204e+06	1.37417e+07	4.42534e+06	3.56752e+06	4.25821e+06	1.03332e+07	3.63464e+06	2.94063e+06	1.09729e+07	4.49556e+06	8.28051e+06	4.13654e+06
ChE(18:2)+NH4	4.54565e+07	3.43948e+07	2.7671e+07	1.07883e+07	2.64364e+07	2.42493e+07	1.18481e+07	3.27866e+06	3.24221e+07	3.14248e+07	2.96767e+07	3.35892e+07	2.68684e+07	5.31298e+07	4.0593e+07	6.25356e+06	2.38134e+07	3.32887e+07	1.44118e+07	2.22663e+07	3.7062e+07	1.73643e+07	4.46692e+07	3.29978e+07	3.75568e+07	6.25876e+07	3.55324e+07	5.55682e+06	4.23033e+07	4.79824e+07	3.33924e+07	2.53826e+07	5.70929e+07	9.82072e+06	4.77923e+07	1.77152e+07	1.74128e+07	6.50809e+07	1.59717e+07	3.31818e+07	3.41901e+07	4.58535e+07	2.03144e+07	8.05791e+06	4.85335e+07	3.59552e+07	3.31303e+07	3.37929e+07
ChE(18:3)+H	12766.3	138800	5.66057e+06	10243.8	16298.6	16271.4	6845.5	14319.1	62072.2	5106.52	10608.3	1.51601e+06	1.1024e+06	556867	5.62989e+06	18395.5	16955.9	11437.3	16341.1	7380.63	21368.2	8777.24	9911.24	21490.3	17796.4	10460.3	52928.8	12451	35895.4	11984.7	19721.3	31488.1	22198.2	10563	110801	13391.7	12911.9	52521.6	34744.2	150701	48535.2	26663.4	27561.3	1.6514e+06	256522	4.52602e+06	9.24359e+06	4.6397e+06
ChE(18:3)+NH4	625763	467827	206668	282853	640818	1.30518e+06	79762.7	17388.2	980561	4.55925e+06	1.25607e+06	567358	1.82455e+06	910348	518055	43706.5	1.04122e+06	1.0003e+06	515146	192432	613383	186155	667863	677369	1.86905e+06	3.48833e+06	751422	171720	926322	1.77585e+06	1.07745e+06	1.05087e+06	3.23755e+06	229920	2.58964e+06	265693	149747	2.49012e+06	380956	891987	776653	975448	2.41461e+06	198648	473861	669656	1.04556e+06	203787
ChE(20:3)+NH4	3.47356e+06	1.892e+06	1.26541e+06	1.01355e+06	1.66052e+06	3.97996e+06	943421	177640	2.15003e+06	3.80309e+06	3.51072e+06	1.64201e+06	2.51771e+06	1.95839e+06	2.39881e+06	523913	3.22861e+06	2.30773e+06	1.13481e+06	2.42214e+06	2.29635e+06	646529	2.81962e+06	2.5232e+06	3.82324e+06	3.37073e+06	2.34567e+06	651571	2.18706e+06	2.42365e+06	1.90453e+06	2.86472e+06	2.50329e+06	943758	2.97005e+06	1.6396e+06	843172	1.65123e+06	1.50609e+06	2.80263e+06	3.39204e+06	3.41898e+06	2.37294e+06	562599	2.28838e+06	2.09014e+06	2.51111e+06	1.8527e+06
ChE(20:4)+NH4	1.25822e+06	994529	391117	1.41729e+06	675347	778587	253776	47309.2	764766	544161	885190	1.00427e+06	710504	638245	836791	73930.9	405287	859450	293647	334229	1.20412e+06	174914	1.58818e+06	471480	1.04001e+06	946431	353073	88609.2	858508	1.02936e+06	1.10962e+06	1.2836e+06	1.34616e+06	1.06089e+06	1.18842e+06	355759	199152	751397	617029	442787	1.45513e+06	854155	701702	104196	698314	794815	807086	765887
ChE(20:4)+NH4	4.80225e+06	3.20915e+06	58107.2	12101.4	34815.7	397294	29131	14592.1	770926	2.9288e+06	548408	3.95942e+06	216159	2.53463e+06	3.4996e+06	29807.4	2.37302e+06	100261	23643.8	390513	4.49885e+06	57781.9	1.98783e+06	140370	4.37212e+06	372710	211031	3424.39	68707.4	3.25217e+06	3.23043e+06	4.97064e+06	967032	279084	4095.77	141640	473919	3.03494e+06	4.69387e+06	2.14045e+06	5.96963e+06	314252	405097	35911	2.21614e+06	378478	3.02674e+06	3.17725e+06
ChE(20:4)+NH4	4.83296e+07	2.39888e+07	1.04246e+07	4.98262e+06	2.62987e+07	2.64958e+07	7.18479e+06	1.44398e+06	2.21819e+07	2.13819e+07	2.65384e+07	2.4845e+07	1.40949e+07	2.10366e+07	3.16829e+07	2.46321e+06	1.04455e+07	2.25314e+07	1.1157e+07	9.22094e+06	2.91788e+07	4.1345e+06	3.48293e+07	1.2135e+07	2.69333e+07	4.07496e+07	9.47391e+06	2.54256e+06	2.3802e+07	3.06069e+07	2.39933e+07	2.26725e+07	4.08275e+07	3.64343e+06	3.1755e+07	8.2698e+06	3.4191e+06	3.00504e+07	1.86058e+07	1.50712e+07	3.61993e+07	2.90337e+07	1.92381e+07	3.71809e+06	1.92818e+07	2.16265e+07	2.31208e+07	1.83328e+07
ChE(20:5)+H	131936	89966.4	1.61895e+06	75075.7	10076.3	47988.3	37935.1	6569.76	41445	2598.09	13614.9	692633	211736	82766.3	2.1834e+06	41579.6	76227.8	7046.56	37406.1	88342.7	49469.3	6781.71	16511.7	28777.2	25320.4	3422.84	22121.1	2279.29	10720.5	61006.7	52940.2	70750.9	28039.8	25801.7	44851.6	97789.2	131575	31630.8	46065.8	41842.3	46182.8	17895.9	71355.8	337629	52265.7	1.53591e+06	2.83736e+06	1.50881e+06
ChE(20:5)+H	4455.93	93380	5.95127e+06	11924	10720	17317.9	2374.79	336.96	35374.5	1559.06	6291.22	2.62226e+06	401133	202402	4.6317e+06	8543.74	747.205	3677.37	30089.1	6936.6	4007.83	9972.92	23995.4	2246.05	3381.15	20080.5	43951.1	5223.67	8759	5981.59	34250	14400.8	5447.4	1717.56	188018	13941.9	8977.24	2223.04	61392.4	64433.7	85945	99654.6	13966.2	1.07659e+06	185675	6.14059e+06	4.77334e+06	2.84555e+06
ChE(20:5)+NH4	1.02996e+06	545431	692824	592222	518098	1.68622e+06	176374	93876	1.82748e+06	5.59663e+06	1.55582e+06	7.07028e+06	1.14157e+06	5.1392e+06	1.30988e+06	147144	1.74269e+06	2.31582e+06	794308	426480	565901	8305.34	563633	613566	3.3033e+06	1.60437e+06	1.28587e+06	112844	409799	850862	1.18846e+06	543964	1.43095e+06	970301	968863	269589	205924	808467	1.10683e+06	605416	1.32026e+06	822355	2.31856e+06	212299	1.00422e+06	1.35318e+06	1.96401e+06	1.92753e+06
ChE(22:5)+NH4	1.40801e+06	830661	245480	122873	823718	820519	152077	20296.6	580625	1.00998e+06	755681	1.11672e+06	518787	762691	844487	52748.6	621507	703483	242994	217367	621246	163570	659390	500711	1.09881e+06	1.20177e+06	357567	191135	756600	896208	461686	1.07498e+06	1.22715e+06	151565	1.11986e+06	178666	125730	786596	541898	502540	1.17339e+06	638544	496459	90301.4	703863	733771	683350	410844
ChE(22:6)+NH4	1.60935e+07	6.45508e+06	4.56185e+06	1.67372e+06	8.0134e+06	6.87215e+06	3.84521e+06	765800	8.87054e+06	6.5665e+06	4.70377e+06	3.17327e+07	6.4063e+06	1.76893e+07	1.36688e+07	1.78091e+06	8.62053e+06	1.0053e+07	3.94415e+06	3.73308e+06	7.4934e+06	2.0047e+06	7.69412e+06	7.5249e+06	1.13849e+07	1.03905e+07	1.02935e+07	1.59991e+06	7.21845e+06	7.60594e+06	5.91309e+06	6.86632e+06	1.75369e+07	5.31476e+06	1.03005e+07	2.10128e+06	2.01876e+06	1.25416e+07	8.95719e+06	5.97869e+06	1.70893e+07	7.59428e+06	5.40539e+06	2.08891e+06	1.57635e+07	1.77154e+07	1.58608e+07	1.36751e+07
Co(Q10)+H	834151	1.26201e+06	666515	1.4867e+06	1.49887e+06	1.1802e+06	1.01902e+06	717652	863368	1.17829e+06	1.31611e+06	1.33238e+06	1.2933e+06	745962	1.84848e+06	1.19248e+06	1.27412e+06	1.07435e+06	1.91891e+06	1.40952e+06	969026	1.85236e+06	1.2332e+06	1.06761e+06	1.5247e+06	1.50531e+06	1.06562e+06	1.43955e+06	1.18525e+06	5.49317e+06	638212	785263	1.10429e+06	919686	1.78184e+06	971722	1.56092e+06	1.65941e+06	1.0074e+06	864058	917106	1.0403e+06	1.37871e+06	793600	788755	783093	1.17048e+06	801650
Co(Q10)+NH4	4.60498e+06	7.04317e+06	4.04043e+06	9.38936e+06	1.07017e+07	7.11686e+06	5.55884e+06	4.06481e+06	4.40243e+06	7.13286e+06	7.28042e+06	7.65856e+06	7.67528e+06	4.30536e+06	1.11995e+07	6.71975e+06	7.37331e+06	5.20452e+06	1.10831e+07	8.6041e+06	5.57866e+06	1.01986e+07	7.11902e+06	6.48422e+06	8.80461e+06	9.4251e+06	6.31314e+06	8.1373e+06	6.79093e+06	3.22408e+07	3.43237e+06	4.54978e+06	7.1806e+06	5.22251e+06	1.03047e+07	5.58507e+06	8.6443e+06	1.03694e+07	7.53275e+06	5.47072e+06	5.38868e+06	6.35877e+06	8.18117e+06	5.04303e+06	4.36961e+06	4.56989e+06	6.36164e+06	4.89382e+06
DG(16:0_18:1)+NH4	951617	727838	1.61123e+06	2.3833e+06	1.4009e+06	1.27323e+06	1.75432e+06	2.209e+06	561809	1.39036e+06	1.68935e+06	845832	1.13514e+06	1.04186e+06	1.43386e+06	1.50395e+06	1.97033e+06	1.57977e+06	2.69189e+06	3.01681e+06	1.71591e+06	2.61088e+06	697544	2.24586e+06	1.48953e+06	424533	807679	6.45388e+06	1.0559e+06	837383	857626	991409	472105	4.57293e+06	743372	2.07117e+06	2.15099e+06	380988	1.8498e+06	783731	746193	467585	1.10103e+06	3.63583e+06	738055	677413	939516	947371
DG(16:0_18:2)+NH4	1.72601e+06	1.65652e+06	3.86315e+06	3.11209e+06	2.01094e+06	2.29832e+06	3.4762e+06	3.67514e+06	1.20463e+06	1.3045e+06	2.30166e+06	1.59299e+06	2.98841e+06	2.42401e+06	2.38063e+06	2.33993e+06	3.34499e+06	2.95167e+06	3.78312e+06	4.70033e+06	3.51694e+06	5.74823e+06	2.0904e+06	3.87236e+06	2.71134e+06	687224	2.56536e+06	1.06859e+07	2.44723e+06	2.20958e+06	2.61297e+06	2.31796e+06	1.58132e+06	8.10296e+06	2.135e+06	4.18927e+06	3.64909e+06	905387	2.38401e+06	1.39403e+06	1.57769e+06	1.15928e+06	1.44458e+06	5.54071e+06	2.23573e+06	1.52656e+06	1.95526e+06	2.82028e+06
DG(16:1_18:1)+NH4	261325	336003	183560	598845	260143	274224	570941	287374	91996	402087	507753	451025	413107	171174	308696	316904	770710	349668	503059	561930	121978	290280	149322	611626	258097	153795	204771	1.2997e+06	196280	210646	196391	421559	102704	942076	167161	478151	530332	79920.8	366528	155796	206849	271768	443689	642728	255906	230714	227367	232557
DG(16:1_18:2)+NH4	320830	389369	380364	403004	229708	242543	689909	292381	57813.4	227009	260335	382660	571304	237362	188031	312518	795768	472818	305444	679571	124818	229882	168915	695643	213812	75879.5	226817	970568	254999	208654	231864	570111	122552	976741	172549	675648	556858	44780.6	310489	76467.2	183131	277389	324703	410233	350203	247531	277717	356781
DG(18:0_18:1)+NH4	264583	151611	358918	765537	336065	523222	334805	763625	193893	592750	428919	195970	216681	231879	356426	598116	481673	393110	1.28078e+06	944824	430881	739610	209203	357767	331185	108265	285986	1.58079e+06	255517	200453	251713	225973	101506	1.06764e+06	207442	679922	588629	104243	804156	293438	265027	105131	546066	1.02122e+06	146117	188465	237995	253186
DG(18:0_18:2)+NH4	486846	476546	1.00429e+06	1.09704e+06	424161	835259	800777	1.3041e+06	489807	886754	612011	358791	535868	492300	585217	845472	767700	736013	1.85e+06	1.40953e+06	700949	1.35893e+06	523246	654382	608927	196253	728238	2.42535e+06	579097	468296	658998	474306	278792	1.75755e+06	528036	1.32549e+06	1.24523e+06	245895	699728	493311	553092	280880	635041	1.48377e+06	443901	362961	437960	609863
DG(18:1_18:1)+NH4	4.31865e+06	2.36927e+06	2.89802e+06	4.2651e+06	3.628e+06	3.87023e+06	6.20374e+06	6.7919e+06	1.80902e+06	2.72713e+06	3.84616e+06	2.9357e+06	3.18675e+06	2.03919e+06	3.70893e+06	6.34156e+06	4.77344e+06	3.34374e+06	4.94546e+06	6.66239e+06	3.85404e+06	6.09828e+06	2.76334e+06	4.10747e+06	3.3102e+06	1.13372e+06	2.25309e+06	7.54974e+06	3.08893e+06	3.24993e+06	2.70941e+06	3.43075e+06	1.03407e+06	6.59109e+06	1.65615e+06	5.51461e+06	5.60579e+06	1.26196e+06	5.93431e+06	2.75018e+06	3.19135e+06	2.35713e+06	3.74229e+06	8.15716e+06	2.55845e+06	2.27809e+06	2.67028e+06	2.96366e+06
DG(18:1_18:2)+NH4	9.2013e+06	8.2088e+06	1.04123e+07	7.36882e+06	8.20633e+06	8.79685e+06	2.06976e+07	1.69602e+07	5.78392e+06	4.03197e+06	7.12922e+06	7.08981e+06	1.19273e+07	6.70329e+06	8.38444e+06	1.32567e+07	1.21817e+07	1.09776e+07	1.01859e+07	1.56632e+07	1.37802e+07	1.89072e+07	1.04499e+07	1.15866e+07	8.67392e+06	2.99591e+06	1.0316e+07	1.99393e+07	1.0252e+07	1.07013e+07	1.14157e+07	1.12993e+07	5.04434e+06	1.73253e+07	6.6017e+06	1.52356e+07	1.40555e+07	3.61889e+06	1.20306e+07	6.38355e+06	8.97882e+06	7.18888e+06	6.8622e+06	2.27637e+07	1.25095e+07	7.08725e+06	7.7026e+06	1.14129e+07
DG(18:1_18:3)+NH4	229470	271544	378583	370824	86062.4	221343	416714	304339	90611.7	621011	888677	51611.8	1.95013e+06	121298	175754	114269	511346	498966	512637	989948	983500	178029	1.02794e+06	587008	676090	144715	324688	1.11122e+06	437233	566561	805447	2.01732e+06	211319	952014	558209	768485	327125	31907	102278	205888	252737	133665	656640	1.16031e+06	394191	135521	260320	121488
DG(18:2_18:2)+NH4	4.97858e+06	6.61021e+06	1.07012e+07	3.65388e+06	3.33762e+06	4.95613e+06	1.29992e+07	8.65773e+06	4.0374e+06	991490	2.49812e+06	3.65053e+06	8.00782e+06	4.62107e+06	3.93444e+06	5.45084e+06	7.78424e+06	6.59818e+06	3.94767e+06	9.16759e+06	8.66479e+06	1.2435e+07	8.55042e+06	7.56888e+06	5.5048e+06	1.59163e+06	1.00005e+07	1.13727e+07	7.59717e+06	8.11969e+06	9.60997e+06	6.88006e+06	5.25596e+06	1.02212e+07	4.84285e+06	9.71525e+06	7.51414e+06	2.56725e+06	3.59106e+06	2.87578e+06	5.54349e+06	4.82646e+06	2.80598e+06	9.72317e+06	1.16038e+07	4.28995e+06	4.94672e+06	8.36531e+06
DG(18:3_18:2)+NH4	150197	473345	614661	265709	201650	453131	486259	474480	191953	69028.4	161631	172856	478331	121664	118184	237200	526495	339272	244640	519243	360898	709473	417780	537412	386024	90139.8	787702	854314	467693	633620	1.28792e+06	341923	439647	752524	397581	585074	315323	105892	291692	175269	303097	261190	140570	600266	357253	216856	163059	213217
GM3(d40:1)+H	254916	146361	118278	204058	178436	168382	156002	73110.6	134754	112665	138226	251744	122688	112556	157754	83754.9	132967	182402	122875	150953	200471	155749	256732	192905	176848	171467	125582	92741.8	192746	199895	156891	178237	208545	173152	355062	202496	132483	218921	116053	111019	95706.9	172554	233483	96011.5	198756	197033	191131	133224
GM3(d42:1)+H	341434	151725	161898	136124	159677	138943	127729	34754.1	124026	56726.9	67468.6	269743	144239	147590	148166	52552.3	153027	170222	122270	139196	219451	111705	349053	156383	151340	200004	75103.5	64820.1	142652	209850	171414	192965	258125	164673	415101	209402	93202.5	223883	57018	67871.5	119411	147290	166545	49826.9	186857	233301	204411	115915
GM3(d42:2)+H	159211	326981	136001	307511	293800	288248	149789	112202	175988	287352	220812	245736	155299	167998	153190	136611	72304.1	103490	75598.9	72637.8	103431	103766	181314	70584	94171.9	166302	124832	31938.8	93888.4	170487	123308	160619	210096	94149.6	239714	106177	170296	188165	284794	306644	125090	220236	327170	183751	122990	243209	139626	189721
Hex1Cer(d18:1_16:0)+H	956654	1.56174e+06	2.05694e+06	503010	807821	1.12144e+06	504323	1.53116e+06	2.3216e+06	2.09509e+06	882675	1.09497e+06	880402	1.66039e+06	1.52761e+06	406702	889131	621416	658792	580558	845669	1.29083e+06	617017	715411	980646	1.17213e+06	619009	796457	959257	721956	694260	895761	1.18376e+06	504519	1.52297e+06	582203	641796	1.18644e+06	1.39732e+06	1.57514e+06	1.09648e+06	1.1126e+06	1.59299e+06	833181	792386	2.06979e+06	806788	1.41607e+06
Hex1Cer(d18:1_20:0)+H	353692	283239	218086	114742	512505	287813	62478.6	221780	360415	908678	410875	589459	160272	614648	331729	132701	363319	299887	290457	280867	427130	603754	242473	355832	436527	475001	239758	325884	392951	438436	299076	402949	488149	253417	702162	312401	65380.4	414788	768002	384640	263298	342581	459676	160923	342866	585297	241736	461117
Hex1Cer(d18:1_22:0)+H	4.57438e+06	2.0649e+06	1.97995e+06	652880	3.72065e+06	2.82683e+06	644940	1.67673e+06	4.29075e+06	5.78341e+06	2.873e+06	5.03003e+06	1.38496e+06	5.63779e+06	3.59428e+06	903671	3.87026e+06	2.87248e+06	3.23242e+06	3.04137e+06	4.583e+06	7.4764e+06	2.22813e+06	3.43392e+06	4.23171e+06	3.37559e+06	1.93947e+06	2.88082e+06	4.80488e+06	3.17734e+06	2.56884e+06	3.66527e+06	4.94952e+06	2.10694e+06	6.24931e+06	3.22229e+06	705625	4.44854e+06	4.61356e+06	2.46462e+06	2.20057e+06	2.42207e+06	3.78222e+06	1.14491e+06	3.5382e+06	5.43425e+06	2.49469e+06	3.58225e+06
Hex1Cer(d18:1_22:0+O)+H	429067	542908	514636	299526	295083	604058	120601	794984	633492	234517	265713	622670	655447	520026	495813	301579	699695	408005	355034	373736	587908	363992	460246	653417	644922	396312	342721	416840	643094	439163	309368	234967	385485	326978	795181	305781	186294	325585	810255	362835	416322	387144	549776	227121	321813	455329	290014	554438
Hex1Cer(d18:1_23:0)+H	1.18276e+06	831981	900944	303651	1.47205e+06	1.15249e+06	205534	670727	1.72659e+06	4.31207e+06	1.47518e+06	1.84129e+06	660826	2.67197e+06	1.47652e+06	349710	1.47464e+06	886333	996476	690027	1.3458e+06	1.94796e+06	938218	1.10339e+06	1.68663e+06	1.84661e+06	932652	1.10252e+06	1.19672e+06	1.88605e+06	1.10837e+06	1.39616e+06	2.47689e+06	918949	2.78198e+06	890475	282276	1.57255e+06	1.85528e+06	785915	1.24394e+06	1.04108e+06	1.41664e+06	434506	1.03129e+06	1.95695e+06	854750	1.66344e+06
Hex1Cer(d18:1_24:0)+H	6.3922e+06	2.60371e+06	3.03852e+06	880952	4.33598e+06	3.6813e+06	1.01818e+06	1.85161e+06	5.18838e+06	5.48592e+06	3.75107e+06	6.57752e+06	2.17994e+06	8.52752e+06	5.3832e+06	1.1668e+06	6.3633e+06	3.72656e+06	4.67672e+06	3.71923e+06	5.77794e+06	8.3239e+06	4.12114e+06	4.8736e+06	6.20654e+06	6.04831e+06	2.72885e+06	4.5638e+06	5.90562e+06	4.66923e+06	4.06779e+06	5.68609e+06	8.07263e+06	3.02668e+06	9.37829e+06	3.87244e+06	984364	5.88334e+06	4.32209e+06	2.66619e+06	4.10907e+06	3.41462e+06	5.61978e+06	1.49781e+06	4.59403e+06	7.89197e+06	3.75857e+06	5.62183e+06
Hex1Cer(d18:1_24:0+O)+H	1.19194e+06	754613	644703	384447	761076	976377	273543	1.22139e+06	950544	600051	501855	2.33601e+06	993801	1.64795e+06	1.13694e+06	519348	2.15191e+06	1.17487e+06	908177	1.113e+06	1.70667e+06	1.07868e+06	598512	1.86721e+06	1.62404e+06	921832	783646	1.30194e+06	1.69563e+06	1.36956e+06	975222	653537	1.01799e+06	866445	2.74868e+06	911396	333736	630758	1.94365e+06	955309	956473	957434	1.29755e+06	439055	990370	1.1567e+06	580516	1.28359e+06
Hex1Cer(d18:1_24:1)+H	1.5296e+06	2.91176e+06	1.66784e+06	948234	3.51117e+06	3.08508e+06	516299	1.68006e+06	3.70711e+06	9.80475e+06	3.45112e+06	2.65185e+06	1.15574e+06	4.26053e+06	1.95591e+06	1.02272e+06	1.76516e+06	1.28323e+06	1.11247e+06	592312	1.40118e+06	1.85058e+06	901091	782552	1.33193e+06	2.13107e+06	1.18055e+06	1.08622e+06	1.1181e+06	1.5706e+06	1.36894e+06	2.28523e+06	2.67254e+06	774003	2.64521e+06	1.0756e+06	646155	2.62917e+06	5.87505e+06	3.93263e+06	2.1169e+06	2.45524e+06	4.07249e+06	1.91129e+06	1.30639e+06	4.69128e+06	1.34629e+06	4.03482e+06
Hex1Cer(d18:2_22:0)+H	520976	263469	165343	59568.7	393035	224628	64433.6	207637	432400	1.08113e+06	390526	642526	130138	578009	323534	81211.3	497863	325668	301229	329333	508146	900958	276289	432783	591549	488549	211981	286283	671414	387562	287777	411255	587424	276178	516377	292448	74855.1	533165	572121	282424	323758	268078	365481	130996	429333	525041	278932	489837
Hex1Cer(d18:2_24:0)+H	636328	349549	192399	52427.1	464390	228819	86600.3	153715	395978	1.24776e+06	521853	699005	152736	740099	459340	90069.5	717666	397566	393508	420452	632615	860293	432909	496617	719283	687770	201197	384070	706517	565511	397438	699970	853483	349636	760283	320877	56699.4	709194	606334	217286	397942	293778	568667	136120	513281	839043	387420	596756
Hex1Cer(t18:0_24:0)+H	641661	157955	244680	96627.1	455010	222971	87124.3	122579	283026	304053	265555	497285	155698	685203	455828	82845.1	456727	351255	321573	333336	490702	622876	470820	519039	541806	517461	212474	394721	583879	487362	325793	441081	868403	305734	744173	285980	71340.2	626307	441009	211205	358860	265709	473807	104922	454020	576825	343428	498955
Hex2Cer(d18:1_16:0)+H	2.26652e+06	2.1381e+06	2.62643e+06	1.32888e+06	2.91806e+06	2.81578e+06	2.34679e+06	3.88306e+06	3.58921e+06	2.64734e+06	2.22122e+06	2.47258e+06	1.9952e+06	3.49617e+06	4.08233e+06	2.43499e+06	2.46962e+06	2.54166e+06	1.42736e+06	1.70392e+06	2.10404e+06	3.38992e+06	1.72953e+06	1.73079e+06	2.96024e+06	2.34662e+06	1.97605e+06	2.27104e+06	2.86847e+06	1.9159e+06	1.94595e+06	2.97223e+06	3.13903e+06	1.55188e+06	2.93163e+06	1.97673e+06	2.68549e+06	3.77103e+06	4.02327e+06	3.99014e+06	2.96424e+06	3.95081e+06	4.48925e+06	1.94776e+06	2.47731e+06	4.08782e+06	2.63821e+06	3.1922e+06
Hex2Cer(d18:1_22:0)+H	446873	259037	377061	209322	428339	192988	165014	301240	259591	313269	258942	531252	249224	433236	513189	242182	386694	445031	244224	309286	367466	473686	538442	262201	527349	403864	244648	326623	412194	410153	282163	610521	503516	409508	592859	211197	238894	582666	338041	308863	266597	345704	480338	167248	536664	552946	388533	421429
Hex2Cer(d18:1_24:0)+H	518457	258466	513131	202465	467468	241003	203297	354353	370116	238331	291910	566313	317457	587342	497474	269885	470441	451184	285656	359934	391601	553769	612412	275705	601227	478086	299067	380015	452306	429200	366676	674168	710864	444572	668579	220554	236848	649421	370920	321881	356225	349691	564251	168464	563114	626746	447563	445895
Hex2Cer(d18:1_24:1)+H	1.7232e+06	1.6143e+06	1.47421e+06	843941	2.0141e+06	1.46274e+06	829854	2.31727e+06	1.73895e+06	1.7686e+06	1.72175e+06	1.74414e+06	1.0404e+06	3.43706e+06	1.83413e+06	1.47119e+06	1.37055e+06	974824	831138	864195	1.09703e+06	2.28578e+06	1.23832e+06	749447	1.8618e+06	1.09549e+06	1.11339e+06	986504	1.27398e+06	1.04397e+06	956799	1.88352e+06	2.20787e+06	967176	1.85323e+06	798319	1.40393e+06	1.97272e+06	2.50488e+06	2.6304e+06	1.373e+06	1.62717e+06	2.08186e+06	1.15797e+06	1.47408e+06	2.28593e+06	1.47398e+06	1.7182e+06
Hex2Cer(d18:1_24:2)+H	646690	514844	472956	184123	583247	377308	322002	816636	778324	619831	466116	604110	420805	1.44032e+06	642546	400336	472541	421775	255621	297248	420597	1.00503e+06	491960	267544	705213	451437	525776	393644	568701	544680	433859	855653	920502	420156	670342	336315	516521	933484	745993	613351	482424	794364	798651	273065	673901	905592	686950	781982
Hex2Cer	175949	201061	252058	77954.5	185290	129917	108384	412935	239977	401272	166179	160563	130939	224250	281373	121934	178113	152161	82597.8	108739	158858	244695	131506	131374	218447	171754	124041	145892	260249	113696	156747	177533	244177	116552	168098	118382	160557	358879	316212	303163	222731	241378	316488	100267	143539	255788	245472	250157
Hex2Cer(d18:2_16:0)+H	5.77769e+06	4.98581e+06	5.71585e+06	2.84668e+06	6.5965e+06	5.21973e+06	3.97534e+06	8.0855e+06	6.97617e+06	5.98864e+06	5.12611e+06	6.07896e+06	4.15402e+06	9.61838e+06	7.85104e+06	4.94051e+06	5.34796e+06	4.98664e+06	3.1266e+06	3.64332e+06	4.53959e+06	7.95288e+06	4.74217e+06	3.41706e+06	6.87427e+06	4.94725e+06	4.28298e+06	4.50371e+06	5.8359e+06	4.4576e+06	4.14219e+06	7.17363e+06	7.72596e+06	3.90984e+06	6.88474e+06	3.66149e+06	5.24225e+06	8.26819e+06	8.29931e+06	8.1678e+06	5.66522e+06	7.30912e+06	8.73084e+06	3.81477e+06	5.86861e+06	8.71482e+06	5.8807e+06	6.80986e+06
Hex3Cer(d18:1_16:0)+H	292229	478117	298078	235670	368385	346349	172981	305135	298029	331216	247967	580960	273782	477463	409305	252300	405152	245426	190421	171475	261071	335711	435173	264123	385357	511821	219875	197357	352054	379061	311878	459446	551945	204349	515951	163330	176155	482676	617867	336184	300551	397218	439707	178821	331834	376639	293289	396638
Hex3Cer(d18:1_22:0)+H	445021	306204	227829	112230	290502	221985	133668	155488	148935	249770	152633	657317	192046	461942	478726	135519	332848	225487	178550	156939	201210	257923	379240	303066	362889	426520	118050	184665	302342	339180	223934	610155	449407	137075	533321	129914	132303	443387	338061	200234	238600	294795	303608	114612	348237	401243	380459	334979
Hex3Cer(d18:1_24:0)+H	381636	299612	234194	139120	319409	242497	136163	152088	160915	154068	125937	572107	195971	464711	425614	173114	352065	224540	194594	186322	217823	222460	421505	292157	339706	495369	132251	204565	275508	324037	246079	491272	506492	150809	560644	134339	118433	422862	314637	176453	234258	304186	337183	133330	310704	372692	361435	320744
Hex3Cer(d18:1_24:1)+H	384791	838983	306485	275705	609751	677609	181760	371016	319844	884103	483345	771238	299714	849017	556594	369547	447352	233202	225903	182050	229751	297832	484179	277360	426813	509275	289739	206627	298368	387027	283811	519516	568942	215923	589396	192179	172244	494340	1.14959e+06	700154	404605	449384	563735	289902	388936	527694	417079	645893
Hex3Cer(d18:2_22:0)+H	209961	116791	78520.7	578860	405829	241648	61071.5	84160.4	64802.8	174792	71647.9	236089	74585.1	149089	160843	185773	213979	122919	82311.2	98432.3	113468	128575	180756	193392	271627	267025	74588.3	124260	196251	172756	112401	224209	206057	68347.9	140321	67450.4	62482.9	230413	455903	282990	144006	144814	126878	49966.8	184429	159754	168293	193122
Hex3Cer	167520	365685	138263	120480	229847	244808	95230.8	216292	161095	322239	181612	305613	153773	426272	242729	148747	278606	112564	108030	91527	143356	173290	275404	165636	262412	303105	150476	123510	173952	225207	175828	264448	326096	110913	242907	95954.9	83397.5	267683	507206	271357	230226	241892	272627	111043	246272	273785	229351	308070
LPC(15:0)+H	195024	90017.1	101461	202123	262840	375705	46434.1	27594.1	75961.7	694294	686051	178061	161829	354025	258433	58881.4	529319	281398	534827	362059	280075	332003	504036	428985	394589	218528	133301	119588	304518	262052	230431	226776	212091	237911	517821	342316	42553.1	350734	149060	180619	118444	135976	200767	140991	123131	92083.8	65693.8	141128
LPC(16:0)+H	226558	234655	315415	267050	892885	309047	70863.6	1.13096e+06	3.352e+06	1.67289e+06	2.38736e+06	9.38713e+06	2.90066e+06	2.72485e+06	1.4309e+06	2.54908e+06	5.75541e+06	3.41842e+06	3.2139e+06	2.46332e+06	4.16124e+06	4.30579e+06	3.05539e+06	6617.46	3.3789e+06	1.23392e+06	1.38229e+06	2.21658e+06	2.84725e+06	2.80028e+06	5.98401e+06	5.96883e+06	9.09393e+06	2.25845e+06	5.74977e+06	1.06849e+06	1.46809e+06	2.49523e+06	2.04533e+06	2.0927e+06	1.26679e+06	1.01794e+06	880351	6.83109e+06	7.32114e+06	6.10376e+06	3.93047e+06	6.77285e+06
LPC(16:0)+H	4.79634e+06	3.21361e+06	3.48279e+06	2.96288e+06	7.3506e+06	5.25996e+06	1.2603e+06	6.26685e+06	1.33119e+07	4.91161e+06	7.44184e+06	2.70106e+07	2.04533e+07	3.25033e+07	3.38716e+06	8.65334e+06	4.72805e+07	3.38329e+07	7.42671e+06	7.32455e+06	6.98079e+06	8.46062e+06	8.20562e+06	8.1241e+06	8.53666e+06	3.1088e+06	2.73936e+06	3.14672e+07	5.97057e+06	953756	3.65752e+07	3.39048e+07	5.16933e+07	2.43405e+07	3.90122e+07	2.60056e+07	7.58821e+06	6.50884e+06	4.6061e+06	4.29751e+06	2.81838e+06	2.84265e+06	2.86147e+06	2.14754e+07	2.23693e+07	1.46658e+07	1.36013e+07	2.66597e+07
LPC(16:0)+H	6.56862e+07	4.2866e+07	4.45726e+07	2.84671e+07	8.57305e+07	5.4933e+07	1.58543e+07	8.7166e+06	1.99338e+07	5.83535e+07	8.25133e+07	4.61033e+07	3.19669e+07	6.08854e+07	4.53841e+07	1.27308e+07	7.43007e+07	4.68472e+07	8.02732e+07	7.3301e+07	8.54215e+07	9.23072e+07	9.08707e+07	8.3406e+07	9.36383e+07	3.44681e+07	2.93172e+07	4.54782e+07	7.83491e+07	8.89175e+07	4.82979e+07	5.05757e+07	7.18447e+07	4.34774e+07	5.19672e+07	4.39064e+07	1.06297e+07	8.17949e+07	5.2424e+07	5.32751e+07	3.48023e+07	3.50188e+07	3.52814e+07	3.26212e+07	3.58858e+07	2.57157e+07	2.01944e+07	4.10579e+07
LPC(16:0e)+H	332783	291733	246203	138877	580884	448710	82090.1	58887.4	163160	513170	588884	365032	172150	661808	457248	157462	626482	503709	530947	603551	517542	873428	530227	550453	660469	262445	156818	263769	574687	440584	512767	600708	616883	469444	413621	388357	48565	562069	402483	702164	251515	233014	269941	243298	178288	268610	180340	301454
LPC(16:1)+H	0	0	0	0	0	0	0	94717.3	234673	967.321	0	319636	510078	521282	0	75793.6	1.33093e+06	328612	0	0	0	0	0	0	0	0	358.827	508326	863.335	12341.1	851303	629890	1.04539e+06	366671	583831	469592	81062.2	0	0	0	0	7436.57	7142.46	317971	384792	359410	174908	271505
LPC(16:1)+H	935360	898840	511136	734577	1.34635e+06	1.06534e+06	255808	134105	255110	1.70083e+06	1.71821e+06	781969	625312	757109	573584	178847	1.76033e+06	766170	1.59089e+06	1.41124e+06	1.22973e+06	1.4056e+06	1.52396e+06	2.05069e+06	1.46336e+06	944545	499218	730403	845747	1.75155e+06	1.03472e+06	1.09444e+06	1.29985e+06	677862	800648	771615	154507	1.05449e+06	779582	744038	392456	1.01931e+06	1.12411e+06	407390	508130	358109	271361	467595
LPC(16:1e)+H	438270	332040	146739	106639	637142	418157	30468.9	29849.6	96268.3	499962	609332	337368	158944	613337	359141	62907.5	463930	355714	510202	562273	617914	721766	784612	542236	692452	253338	132088	381908	460802	667694	420289	532772	797557	289193	478515	286914	34483.9	441991	323770	439894	194250	232984	285105	117674	176151	169611	146835	269439
LPC(17:0)+H	144715	77158.7	13152.9	117197	188295	270807	10801.7	33233.6	68680.8	905382	624700	233661	103666	24014.4	217519	55009	288278	79033	837061	284287	205991	208117	478666	413916	346227	136158	78092.4	82152.6	175374	77670.4	216812	200588	254550	111378	219710	87320.2	29244.8	245367	167424	147126	83755.9	70102.1	77903.6	156081	121559	125747	55238.3	108570
LPC(17:0)+H	503352	169800	251027	299414	808696	746450	91177.7	62639.3	148612	960591	963603	421316	512739	458066	402247	123963	1.66374e+06	480361	960551	679527	801782	813089	1.12218e+06	772860	745586	253378	222905	430341	627221	785659	537881	485761	684451	301321	458449	1.68934e+06	76287.8	635728	516955	509855	294561	287857	422069	303548	282355	205819	156308	236249
LPC(18:0)+H	48.5892	42.4168	46.3686	226.335	203277	107213	100.995	203500	371646	431111	575667	998633	529120	941000	465228	227353	1.40773e+06	875571	422333	447340	797368	1.17713e+06	844185	869106	1.24174e+06	295211	410798	688829	699561	976922	1.35267e+06	868392	1.42263e+06	1.06873e+06	769697	581322	128763	707655	362989	508163	407280	196.221	62.7007	719855	960109	575565	437770	419196
LPC(18:0)+H	1.84672e+06	825505	850313	503989	2.68602e+06	1.67899e+06	309952	489164	474854	2.00097e+06	2.61841e+06	1.38353e+06	789961	2.61957e+06	1.54225e+06	257813	3.81547e+06	2.54377e+06	2.14443e+06	2.39549e+06	3.36899e+06	4.07512e+06	2.92421e+06	3.49929e+06	3.29907e+06	919129	1.0796e+06	2.13983e+06	2.15851e+06	2.28814e+06	3.67133e+06	3.64104e+06	4.34624e+06	2.58575e+06	2.58038e+06	1.53384e+06	207697	2.03848e+06	1.28928e+06	1.45248e+06	1.01262e+06	969371	1.27478e+06	986884	1.26763e+06	798591	603813	1.64765e+06
LPC(18:0)+H	9.06517e+06	1.98561e+06	3.23618e+06	1.77351e+06	1.23966e+07	6.45421e+06	1.14505e+06	1.91782e+06	4.25272e+06	9.33936e+06	1.30043e+07	1.27742e+07	6.96191e+06	1.11069e+07	8.76329e+06	1.96866e+06	1.37254e+07	1.25174e+07	9.43586e+06	4.67056e+06	1.26123e+07	3.36838e+06	8.05924e+06	4.70529e+06	4.91563e+06	3.8036e+06	5.5328e+06	8.04526e+06	9.6325e+06	1.31804e+07	1.29006e+07	1.3387e+07	1.7326e+07	8.9941e+06	9.31896e+06	4.68913e+06	1.82267e+06	9.01973e+06	2.54273e+06	6.45439e+06	5.99325e+06	3.44185e+06	28418.2	1.03978e+07	1.10464e+07	7.29421e+06	4.13486e+06	6.68532e+06
LPC(18:0)+H	2.59245e+07	1.02272e+07	1.07548e+07	5.98665e+06	3.62812e+07	2.09964e+07	4.91454e+06	5.67158e+06	8.37606e+06	2.69778e+07	3.73749e+07	2.36721e+07	1.91913e+07	3.39448e+07	2.15159e+07	6.06869e+06	4.35756e+07	3.44603e+07	2.58075e+07	2.83736e+07	3.70782e+07	5.04517e+07	3.35384e+07	4.33302e+07	4.25381e+07	1.30125e+07	1.39192e+07	2.53806e+07	3.2112e+07	2.99992e+07	4.03494e+07	4.25291e+07	5.17096e+07	2.90318e+07	2.82399e+07	1.60142e+07	5.14147e+06	2.8328e+07	1.75451e+07	2.07976e+07	1.4139e+07	1.27737e+07	1.78557e+07	2.84112e+07	2.27515e+07	1.33844e+07	1.34515e+07	2.02009e+07
LPC(18:1)+H	58641.4	50597.6	55541.4	158255	475306	191123	37183.3	4406.21	374740	460963	503250	1.09205e+06	241466	628029	287586	47063	564354	324536	543195	343554	515933	474275	620706	367141	440627	191759	138863	190824	288555	562472	395293	213504	14316.9	260105	285216	432679	3504.49	691729	278315	401846	162154	146280	252411	295833	584356	1.22944e+06	335045	4459.93
LPC(18:1)+H	1.39707e+06	877367	99207.6	701279	300720	1.17538e+06	195386	833407	1.94832e+06	769441	1.13748e+06	7.54857e+06	4.65101e+06	6.74727e+06	470360	1.47569e+06	7.35594e+06	6.56743e+06	914919	906831	1.3186e+06	1.10022e+06	454259	955864	407347	567778	253473	3.97377e+06	864954	3.6959e+06	7.51474e+06	7.23215e+06	1.11445e+07	3.91912e+06	6.45908e+06	4.64176e+06	1.13563e+06	317239	878910	1.05262e+06	144427	551840	738191	3.20545e+06	6.08976e+06	384198	2.50666e+06	5.54451e+06
LPC(18:1)+H	1.34851e+07	8.93091e+06	4.59978e+06	6.64788e+06	2.18398e+07	1.24128e+07	1.85722e+06	1.67524e+06	2.82245e+06	1.59983e+07	1.93625e+07	6.62673e+06	4.92837e+06	9.37354e+06	7.57078e+06	2.71431e+06	1.05112e+07	7.45335e+06	1.39907e+07	1.20761e+07	1.63463e+07	1.59349e+07	1.97269e+07	1.25347e+07	1.33064e+07	7.24835e+06	3.38915e+06	4.06446e+06	1.02974e+07	1.76284e+07	9.14442e+06	9.69709e+06	1.3647e+07	5.2535e+06	8.62207e+06	6.99359e+06	1.48511e+06	1.89362e+07	1.10914e+07	1.43169e+07	5.37497e+06	7.07765e+06	8.77951e+06	5.05699e+06	5.50071e+06	4.35021e+06	2.59331e+06	5.74636e+06
LPC(18:1e)+H	420090	359471	213117	103969	638388	529545	70627.6	53833.6	115535	327695	465171	258145	160554	588709	458321	159414	475326	394501	357963	459461	427913	680263	452466	426630	458860	141513	106582	259417	376855	364162	580115	481924	802248	322739	457808	303798	96516.9	514165	510182	997250	206727	243961	244850	431788	174813	226153	138531	245636
LPC(18:2)+H	1.89015e+07	8.46791e+06	3.26231e+06	7.02449e+06	4.038e+07	1.16954e+07	2.14121e+06	1.69732e+06	5.93258e+06	1.63393e+07	2.66383e+07	6.46453e+06	5.72676e+06	2.08108e+07	8.93536e+06	2.45519e+06	2.0738e+07	1.3734e+07	2.38201e+07	2.44256e+07	4.24265e+07	3.25898e+07	3.59008e+07	1.93867e+07	1.99712e+07	2.29396e+07	1.37783e+07	9.23725e+06	2.12754e+07	1.33331e+07	1.60852e+07	1.21259e+07	2.74568e+07	1.03834e+07	1.91312e+07	1.49547e+07	1.72164e+06	5.70174e+07	1.00269e+07	1.80419e+07	7.57965e+06	1.3091e+07	1.02052e+07	6.50552e+06	1.20178e+07	8.34246e+06	3.68225e+06	1.16075e+07
LPC(18:2)+H	3.57718e+07	3.91621e+07	2.79382e+07	1.05438e+06	1.33559e+06	1.54729e+06	179968	7.48099e+06	5.77102e+07	929904	1.23423e+06	4.47412e+07	6.47395e+07	7.06546e+07	4.99698e+07	3.13774e+06	103043	211927	346218	510352	196443	48887.2	126871	297508	198234	1.07427e+06	1.29042e+06	477044	400283	147227	567817	427140	241105	104836	3.25807e+06	364185	376087	1.14335e+06	2.77246e+06	3.75844e+06	7.74131e+07	434717	507287	6.88245e+07	5.29301e+07	6.48273e+07	5.34621e+07	5.14287e+07
LPC(18:3)+H	110190	156672	73379.5	160409	379963	210880	31680.2	12164.7	56073.2	481790	390953	41689.4	142423	59338.5	60842	19869.8	206002	118664	312348	400754	566918	361237	381131	398675	408854	248501	160095	116351	285760	443730	285329	245323	330953	94781.8	266009	129822	19802.1	347791	122536	274596	75995.9	167254	325705	125956	47770.1	63133.7	28950.3	46574
LPC(18:3)+H	65132.1	116980	68642.1	25111.9	120503	202324	59978.3	147721	112958	211382	119031	1.52769e+06	1.02247e+06	1.64376e+06	45110.7	396737	2.43393e+06	1.43559e+06	153040	364518	351977	241231	365016	420514	244615	163647	45206	1.20553e+06	123981	42993.8	1.57765e+06	1.63961e+06	2.44025e+06	1.42211e+06	1.77917e+06	1.44439e+06	397348	109423	30084	193457	132250	151769	105632	1.00951e+06	67851.6	145893	244539	1.11725e+06
LPC(20:1)+H	301650	165410	105133	83682.8	801775	256110	34500.6	49479.4	118758	407079	359960	150087	8180.61	483493	183789	140055	308315	231909	180671	246501	323697	441988	342990	233280	270805	94948.9	81375.8	119402	216056	277537	297427	292264	459468	204253	246890	203955	32759.6	288162	284095	641467	108149	179022	123385	107724	137174	161699	140111	269874
LPC(20:2)+H	224989	131517	91707.3	94299.7	544887	213745	31123.3	34585.3	64076.3	233186	351285	158504	139141	445697	140502	76889.9	496316	188141	221658	345311	388516	519855	409453	323418	276962	139150	107797	203240	209198	392538	225046	231527	424638	168396	192817	262201	55509.4	402429	188325	430500	89311.8	203469	172639	134858	161075	99676.4	77832.6	122731
LPC(20:3)+H	755024	281887	151501	509129	1.44965e+06	1.04964e+06	139174	52925.7	217992	1.14137e+06	1.81356e+06	378438	366424	487319	387237	116879	1.90147e+06	1.09036e+06	1.4077e+06	2.0425e+06	1.27692e+06	758714	1.38539e+06	1.1782e+06	1.56628e+06	624959	528187	827337	753496	1.05202e+06	1.0923e+06	1.72143e+06	1.26051e+06	1.18129e+06	1.12825e+06	763288	164835	882118	710170	1.07249e+06	444139	530009	1.05656e+06	620719	593013	477958	308925	384209
LPC(20:4)+H	0	0	0	3829.54	721.269	2570.28	0	150457	1.0248e+06	8385.47	505.836	584158	950042	1.03617e+06	0	481955	1.52073e+06	1.30831e+06	3800.15	10438.8	4609.48	1874.21	52998.5	709.606	433.742	581.067	0	1.2805e+06	161.153	380.12	3.20204e+06	3.68196e+06	3.26392e+06	766688	1.94681e+06	1.13583e+06	255431	163.38	7564.7	6117.24	0	877.606	670.911	870268	818552	1.49626e+06	539716	1.00716e+06
LPC(20:4)+H	6.22349e+06	2.91034e+06	1.30833e+06	1.98475e+06	7.23037e+06	4.22457e+06	1.14808e+06	382416	1.30446e+06	3.51204e+06	8.04761e+06	1.91013e+06	1.58181e+06	2.59298e+06	2.64167e+06	493908	3.39711e+06	3.06162e+06	6.27755e+06	5.30025e+06	1.24034e+07	3.47077e+06	1.10742e+07	3.77304e+06	5.76835e+06	2.89921e+06	1.36927e+06	2.63095e+06	4.3101e+06	5.52638e+06	5.58186e+06	5.6098e+06	5.89315e+06	1.8964e+06	3.75616e+06	3.55387e+06	358394	6.51232e+06	4.03735e+06	3.36405e+06	3.53092e+06	2.84701e+06	4.70475e+06	1.44297e+06	1.41266e+06	1.85237e+06	1.03137e+06	2.34517e+06
LPC(20:5)+H	130903	74588.6	114690	130973	94809.1	183141	39598.7	32786	135271	391522	302756	228938	111583	245863	105339	19519.3	260388	306335	404106	320691	279879	47966.5	276953	234752	703553	97814.1	421113	58526.8	96886.5	86572.2	347664	114780	181104	330987	76753	110842	11774	150374	117677	105542	102316	123591	410101	62372.2	97233.6	101571	65823.5	181036
LPC(20:5)+H	930304	331480	149175	279044	1.48309e+06	516300	102971	86655.8	250293	893940	1.46156e+06	323886	270126	856077	437125	117842	1.10632e+06	695289	1.22123e+06	1.16341e+06	1.57993e+06	1.63116e+06	1.72883e+06	838657	1.00591e+06	1.16173e+06	686469	462400	1.0528e+06	1.05331e+06	808742	663656	1.39126e+06	557789	1.01724e+06	790248	94480	2.80299e+06	454809	904409	406678	637614	519811	290861	554260	413223	140304	477250
LPC(22:5)+H	211537	111430	46540.2	113814	219369	284116	56292	23721.9	57867.8	468850	486844	141004	99302.8	347794	81704.2	40551.7	468671	216286	244269	166651	200033	131939	349693	162918	260104	183540	92986.9	202785	148047	151288	248009	392688	367297	178481	138559	198292	26868.8	399084	265562	155264	77832.3	86363.6	216445	42676.7	91304.5	122890	70034.9	121894
LPC(22:6)+H	139.671	582.89	0	1839.33	2361.51	1701.79	2908.47	41555	160098	12128	777.077	519443	193985	365823	1271.33	77124.6	494224	696299	3148.54	918.31	0	0	0	7445.68	0	1351.22	1932.6	395610	5899.56	3649.16	412577	448485	653729	928756	202304	186359	55781.7	477.105	701.693	4648.85	763.125	4912.04	8111.68	278871	912108	879267	127681	702951
LPC(22:6)+H	1.62338e+06	704539	420059	401587	1.68722e+06	781097	338187	79791.4	347765	694237	858431	1.04689e+06	411668	1.13596e+06	826730	123471	1.16376e+06	1.05092e+06	1.56792e+06	1.22163e+06	1.99782e+06	973285	1.98029e+06	1.40363e+06	1.58837e+06	593834	959842	530619	716787	1.10774e+06	895385	1.0791e+06	1.34953e+06	1.24256e+06	611836	495025	106844	2.01745e+06	1.02544e+06	830838	861529	663734	752487	353896	902201	854394	342262	1.18718e+06
LPE(18:0)+H	33213.7	19131.5	278.153	49597.3	122561	84601.8	11415.7	152452	139941	194322	152195	258221	229132	372206	109834	226085	285787	182060	165676	154601	316815	227269	191328	251.252	252841	109829	82343.7	310788	197697	242900	335869	404535	254311	349337	280757	201526	99904.8	269030	258103	255976	107970	108916	104056	392379	230437	217146	142830	222893
LPE(18:0)+H	755527	386166	392416	696817	800289	737132	162438	404782	225085	707250	697699	323020	320278	837895	444007	576024	716619	672953	574296	786741	795882	806421	719964	646129	684109	341842	207595	864739	578581	634131	813340	833361	699060	737081	777144	489223	150133	771816	737655	656837	337301	318614	423246	570860	288245	305955	214287	348774
LPE(18:1)+H	362912	251047	114453	527372	1.13172e+06	602452	67741.2	90098.8	92644.5	594021	579868	104574	181448	435595	187777	232248	378917	192839	425251	457456	662569	417295	467974	294285	299429	284786	152429	163195	251043	705273	234602	292649	177828	122615	205300	247428	63549.3	532186	447359	492859	129347	305436	240853	221319	136911	156367	90602.5	167001
LPE(18:1)+H	39371	7394.23	2221.23	59136.1	104741	65141	9040.04	88561.5	50484.8	65626.4	27195.4	98548.1	165498	121635	1847.81	169523	110524	144755	50984.9	52294	38924.9	5811.11	46472.1	27848	8308.88	32023.5	21492.3	110321	29892.3	196274	176446	213878	126500	86751.4	110519	163942	63320.3	5443.67	43708.3	20934.6	15301.5	29769.4	25665.2	171188	142848	33690.6	98535.4	104413
LPE(20:4)+H	723935	333013	102111	670333	1.1657e+06	700068	236532	114838	196188	661581	919642	159306	226800	364939	283166	172277	487021	370045	638482	659836	942490	503423	1.10062e+06	429664	611259	669523	294830	367828	563846	753857	428147	879808	476963	269526	480641	432229	101995	1.33469e+06	596184	594605	413947	697416	774197	327980	272989	455324	125007	343295
LPE(22:6)+H	1.66749e+06	1.19948e+06	1.21793e+06	1460.97	70727.2	3248.17	1698.79	210870	714503	25890	75491.8	1.54598e+06	45490.6	63152.2	2.2257e+06	123132	285397	249458	43778.3	1976.28	4037.62	1363.48	9034.24	1906.09	2207.83	57398	57854.8	98547.4	18119.7	6724	98544.9	397815	114690	192152	82560.6	107279	77557.8	75036.4	158454	4002.72	1.39138e+06	856.257	71310.5	1.59746e+06	1.54495e+06	86321.3	1.83468e+06	2.13326e+06
LPE(22:6)+H	620148	436279	159842	455635	736410	437204	197589	76618.9	214110	366035	355068	269204	246738	493626	307490	123841	420035	445616	579141	647640	718395	415921	753208	577982	661067	388785	519916	326007	314166	437142	371724	645441	418045	608334	335408	261276	109127	850312	538919	506505	450543	474239	613684	276161	402299	544075	161097	538438
PC(10:1e_22:0)+H	186849	1.76389e+06	544094	288801	267649	302851	1.08811e+06	554898	2.19895e+06	1.81649e+06	383529	1.28605e+06	870970	2.23448e+06	441282	1.40997e+06	1.27235e+06	901422	527115	309343	153434	325162	161433	1.01345e+06	595234	2.49687e+06	1.01744e+06	1.48851e+06	511002	131791	386034	462568	607552	292683	937197	370364	802547	758114	502067	596301	232361	1.55849e+06	2.29284e+06	380989	362421	2.0945e+06	981646	1.44171e+06
PC(12:1e_22:0)+H	1.26495e+07	2.26036e+07	1.28994e+07	7.73457e+06	1.54625e+07	1.34813e+07	1.10939e+07	1.57918e+07	1.63865e+07	1.46631e+07	1.12032e+07	1.69296e+07	1.25064e+07	1.9531e+07	1.72871e+07	1.54524e+07	1.22346e+07	1.17547e+07	8.32095e+06	1.00475e+07	9.95595e+06	1.62727e+07	1.41408e+07	8.87996e+06	1.30342e+07	2.18611e+07	9.12527e+06	1.01332e+07	1.67409e+07	1.0239e+07	1.15778e+07	1.39515e+07	1.93691e+07	8.92069e+06	1.41318e+07	7.87409e+06	1.0144e+07	2.02903e+07	2.10667e+07	2.72222e+07	1.22315e+07	1.94574e+07	2.29897e+07	1.23111e+07	1.16862e+07	1.73174e+07	1.06648e+07	1.78067e+07
PC(14:0e_22:4)+H	2.04416e+06	4.46955e+06	2.43493e+06	1.63139e+06	2.21241e+06	2.24924e+06	1.89122e+06	2.85243e+06	2.65475e+06	3.04744e+06	2.18195e+06	3.13653e+06	2.35376e+06	3.85881e+06	3.41955e+06	3.44015e+06	2.17531e+06	1.9564e+06	1.47911e+06	1.8477e+06	1.95393e+06	3.01108e+06	2.64653e+06	1.88242e+06	2.40028e+06	3.94556e+06	1.91842e+06	1.68856e+06	3.10942e+06	1.71865e+06	1.87371e+06	2.19017e+06	2.9575e+06	1.79906e+06	2.49405e+06	1.56433e+06	1.9933e+06	3.87969e+06	2.96133e+06	5.22714e+06	2.31794e+06	3.67898e+06	3.27723e+06	2.33306e+06	2.0569e+06	3.08586e+06	2.22276e+06	2.46866e+06
PC(14:1e_22:5)+H	2.01231e+06	2.38199e+06	1.04044e+06	879803	1.83431e+06	934282	617845	941344	1.39075e+06	2.56291e+06	2.02389e+06	1.60152e+06	974436	2.91277e+06	2.26999e+06	815238	2.20879e+06	1.57806e+06	1.89301e+06	1.92352e+06	1.85485e+06	2.46779e+06	2.92701e+06	1.6882e+06	2.16045e+06	4.61446e+06	1.67706e+06	1.08967e+06	2.61086e+06	3.16263e+06	1.48254e+06	1.98142e+06	3.52904e+06	1.20412e+06	2.29725e+06	1.39106e+06	1.4859e+06	3.19605e+06	968242	1.8457e+06	969102	2.40366e+06	1.66954e+06	922590	1.73768e+06	2.23028e+06	2.02057e+06	2.30769e+06
PC(16:0_18:3)+H	2.78983e+06	4.03176e+06	3.85397e+06	1.53899e+06	1.90993e+06	2.14312e+06	1.60787e+06	2.27617e+06	1.94862e+06	3.35918e+06	2.17344e+06	1.97019e+06	2.79879e+06	4.36018e+06	3.5383e+06	3.1624e+06	2.11057e+06	1.70986e+06	1.88817e+06	1.80712e+06	1.54762e+06	2.41072e+06	2.20358e+06	1.96881e+06	2.21099e+06	3.54253e+06	2.52357e+06	1.54881e+06	2.20923e+06	1.79335e+06	1.59372e+06	1.46936e+06	2.47847e+06	1.84585e+06	2.67785e+06	1.90124e+06	2.33915e+06	3.46375e+06	1.41137e+06	3.30664e+06	2.5185e+06	3.99985e+06	1.74062e+06	2.08602e+06	1.92054e+06	2.52638e+06	3.08042e+06	2.90396e+06
PC(16:0_20:5)+H	2.69136e+07	2.52677e+07	4.05533e+07	3.51456e+07	7.80664e+06	2.43043e+07	7.61339e+06	8.88719e+06	1.09919e+07	3.6464e+07	3.14317e+07	6.35454e+06	8.23202e+06	3.53223e+07	2.69374e+07	3.60992e+07	5.85451e+06	7.59872e+06	2.40694e+07	2.96712e+07	3.0443e+07	2.79063e+07	2.79753e+07	1.17131e+07	1.18579e+07	1.32058e+07	9.36228e+06	5.79143e+06	2.81002e+07	7.15496e+06	1.9754e+07	1.83458e+07	5.98199e+06	9.21042e+06	7.8452e+06	7.38251e+06	1.49703e+07	4.02007e+07	2.2493e+07	3.69103e+07	3.09381e+07	2.79095e+07	2.14619e+07	9.02905e+06	2.42083e+07	2.77711e+07	3.32486e+07	7.48177e+06
PC(16:0_22:6)+H	7.45189e+06	6.10711e+06	3.63225e+06	2.99496e+06	8.42337e+06	5.49814e+06	2.40858e+06	3.59201e+06	5.01352e+06	4.71293e+06	5.14022e+06	4.05151e+06	4.0554e+06	6.06854e+06	5.39656e+06	4.71296e+06	3.82384e+06	5.14301e+06	4.29436e+06	4.11692e+06	5.65083e+06	6.38296e+06	6.333e+06	4.34054e+06	4.28553e+06	6.72684e+06	3.94704e+06	2.65391e+06	5.62069e+06	8.05666e+06	6.0296e+06	3.74568e+06	5.89322e+06	3.9093e+06	3.83101e+06	4.74673e+06	5.48448e+06	6.19784e+06	3.89359e+06	6.70832e+06	3.79767e+06	6.77611e+06	3.32438e+06	3.72031e+06	7.60162e+06	3.97501e+06	4.87075e+06	4.32922e+06
PC(16:0e_20:5)+H	2.70317e+07	4.70922e+07	1.38822e+07	8.15514e+06	2.58232e+07	1.78058e+07	5.55292e+06	1.39598e+07	2.83993e+07	2.46305e+07	2.55607e+07	3.45816e+07	1.71414e+07	1.8157e+07	2.61737e+07	9.11784e+06	1.78106e+07	2.18269e+07	2.64473e+07	2.13654e+07	2.40278e+07	2.09044e+07	3.18764e+07	1.90183e+07	2.8917e+07	3.21523e+07	1.52521e+07	2.0787e+07	3.44168e+07	2.55348e+07	2.76517e+07	3.71895e+07	4.57801e+07	1.87702e+07	3.65194e+07	1.48388e+07	6.77958e+06	2.45781e+07	2.70844e+07	1.86317e+07	2.85166e+07	2.43016e+07	3.03543e+07	7.73734e+06	1.55433e+07	1.76614e+07	2.39093e+07	2.01701e+07
PC(16:0e_22:5)+H	9.51199e+06	1.12453e+07	3.6993e+06	2.83593e+06	8.77675e+06	4.11693e+06	1.48031e+06	3.73872e+06	5.54794e+06	9.01154e+06	7.99868e+06	1.16057e+07	5.42445e+06	3.90302e+06	9.51776e+06	2.26745e+06	5.21948e+06	6.94474e+06	9.40712e+06	4.59162e+06	6.71644e+06	6.23395e+06	1.21832e+07	5.40944e+06	8.68928e+06	7.8442e+06	3.72635e+06	5.46398e+06	8.92827e+06	7.56065e+06	7.68803e+06	1.40049e+07	1.28071e+07	4.5074e+06	1.07053e+07	4.53686e+06	2.25932e+06	7.00258e+06	8.61328e+06	5.12326e+06	9.26915e+06	7.28301e+06	9.60724e+06	2.29328e+06	4.38623e+06	6.1655e+06	6.18304e+06	5.94147e+06
PC(16:0e_22:6)+H	2.08938e+06	2.95385e+06	170634	540150	2.25826e+06	1.20894e+06	615946	801391	1.93437e+06	693718	1.11864e+06	1.20951e+06	1.24615e+06	2.07955e+06	1.98899e+06	868595	1.89773e+06	1.69673e+06	1.70944e+06	922412	1.159e+06	2.41317e+06	1.65029e+06	1.45892e+06	2.11374e+06	2.49556e+06	1.59675e+06	1.50988e+06	2.08451e+06	1.70279e+06	1.74094e+06	2.58253e+06	2.51567e+06	2.07861e+06	2.53945e+06	933275	976350	1.36551e+06	1.59705e+06	1.35699e+06	1.66585e+06	1.78249e+06	1.94665e+06	669277	1.85032e+06	1.89606e+06	1.47465e+06	1.80214e+06
PC(16:1e_20:1)+H	1.1851e+06	1.27156e+06	799742	950634	1.68442e+06	1.20523e+06	305304	760482	1.00938e+06	1.86524e+06	1.24465e+06	2.21182e+06	1.23512e+06	1.18518e+06	1.66416e+06	678786	828053	935158	858769	644668	696574	982240	1.78664e+06	697740	1.17024e+06	2.44838e+06	509015	395528	1.19995e+06	974344	804688	1.56246e+06	1.83364e+06	548233	1.17551e+06	491670	625052	1.66225e+06	1.8418e+06	1.30463e+06	864136	1.05336e+06	1.8532e+06	496992	967819	1.50105e+06	1.23849e+06	1.42376e+06
PC(16:2e_18:0)+H	7.72781e+06	1.27194e+07	4.10562e+06	4.10102e+06	8.21784e+06	7.9459e+06	2.33882e+06	4.73607e+06	7.3124e+06	9.00934e+06	7.3925e+06	1.50106e+07	5.9377e+06	1.03041e+07	9.89864e+06	4.28942e+06	7.77504e+06	5.89612e+06	4.56469e+06	4.62938e+06	5.21274e+06	6.81518e+06	1.00805e+07	4.57714e+06	9.31258e+06	1.78875e+07	4.38921e+06	4.22244e+06	8.25348e+06	7.81137e+06	5.37227e+06	1.08073e+07	1.19788e+07	4.7024e+06	8.86987e+06	3.49101e+06	3.46506e+06	8.47988e+06	8.66899e+06	8.26238e+06	6.47841e+06	7.83518e+06	1.16438e+07	2.56938e+06	5.15536e+06	8.34179e+06	8.21742e+06	8.40511e+06
PC(16:2e_20:3)+H	901412	932343	942560	541709	981605	1.01199e+06	488653	571132	3.84049e+06	3.0455e+06	1.45103e+06	6.05113e+06	1.69995e+06	5.91241e+06	1.49644e+06	630776	2.56234e+06	3.15584e+06	2.12012e+06	1.78818e+06	1.13714e+06	976435	1.16335e+06	2.07956e+06	4.48375e+06	2.66486e+06	5.62877e+06	836408	1.26108e+06	1.01779e+06	3.50938e+06	1.14638e+06	2.48366e+06	6.07867e+06	1.74066e+06	823132	635142	1.48253e+06	1.01813e+06	1.03199e+06	1.36532e+06	1.90571e+06	1.9974e+06	716769	2.41248e+06	2.91796e+06	2.91952e+06	2.78011e+06
PC(16:2e_20:3)+H	1.16476e+06	1.20644e+06	764320	570983	1.89087e+06	951017	1.1231e+06	1.17509e+06	1.96586e+06	1.43095e+06	1.40673e+06	1.84224e+06	1.23467e+06	2.34723e+06	1.70733e+06	817113	1.70286e+06	1.65418e+06	1.26034e+06	1.9279e+06	1.48484e+06	2.39403e+06	1.35806e+06	1.83878e+06	1.7995e+06	4.89804e+06	1.70676e+06	1.42389e+06	3.60455e+06	1.53708e+06	2.20294e+06	1.69701e+06	2.91634e+06	2.04123e+06	1.97912e+06	929045	1.31934e+06	3.37967e+06	1.2614e+06	1.80373e+06	1.05453e+06	1.68722e+06	1.76252e+06	1.29326e+06	1.58388e+06	2.08607e+06	1.59386e+06	1.61942e+06
PC(16:2e_24:0)+H	1.17083e+06	713373	830368	526207	854357	868299	306108	802885	652461	661850	594540	1.54799e+06	763902	1.79151e+06	1.30449e+06	556647	2.37101e+06	1.22598e+06	954194	1.12809e+06	1.69889e+06	1.6377e+06	836807	2.12526e+06	1.85216e+06	716068	895065	1.25417e+06	2.13635e+06	1.4798e+06	716518	581464	1.408e+06	756195	2.0407e+06	803936	346636	1.09119e+06	1.81369e+06	1.14392e+06	755476	1.08686e+06	1.47382e+06	482390	630737	768489	477098	1.4344e+06
PC(17:0_18:1)+H	6.16118e+06	6.66385e+06	7.55371e+06	1.16878e+07	5.66072e+06	8.3272e+06	4.59026e+06	8.27792e+06	8.00552e+06	1.8585e+07	1.0383e+07	1.08015e+07	8.38772e+06	6.96666e+06	6.66536e+06	7.30168e+06	1.07538e+07	9.14489e+06	1.05591e+07	5.12535e+06	3.98965e+06	4.97393e+06	9.68255e+06	5.38092e+06	7.09553e+06	7.43252e+06	3.84712e+06	4.26275e+06	5.58513e+06	5.93505e+06	5.51614e+06	7.13742e+06	7.74533e+06	5.74196e+06	7.22218e+06	8.58884e+06	6.19965e+06	7.32863e+06	1.06428e+07	6.49036e+06	6.36305e+06	6.223e+06	1.69759e+07	5.22767e+06	5.24283e+06	6.55248e+06	7.68092e+06	6.33165e+06
PC(17:0_18:2)+H	3.10597e+06	3.65609e+06	1.72148e+06	4.95266e+06	3.03174e+06	3.64746e+06	2.2648e+06	2.90282e+06	3.30022e+06	1.88158e+07	1.06637e+07	7.2266e+06	2.92546e+06	8.73185e+06	7.10192e+06	3.28181e+06	4.40121e+06	1.55621e+07	1.37914e+07	4.67127e+06	2.26308e+06	3.12336e+06	7.94656e+06	7.10383e+06	6.07703e+06	8.95901e+06	4.79248e+06	1.29086e+06	4.09711e+06	4.6263e+06	4.24968e+06	3.50028e+06	5.55421e+06	3.22124e+06	1.05397e+07	1.14097e+07	4.31205e+06	7.31744e+06	4.77926e+06	3.30785e+06	2.70453e+06	6.16952e+06	3.06658e+06	2.28288e+06	3.13478e+06	4.44841e+06	2.60753e+06	4.93673e+06
PC(17:0_20:4)+H	1.45227e+06	1.50406e+06	402360	1.64439e+06	829585	1.70874e+06	652217	512825	1.15456e+06	6.64605e+06	6.14306e+06	3.49959e+06	1.03134e+06	1.81336e+06	2.84043e+06	635260	1.21615e+06	5.21431e+06	5.34071e+06	1.67568e+06	1.48874e+06	523998	4.98429e+06	2.10719e+06	3.04383e+06	2.65581e+06	958446	503395	1.55626e+06	1.59078e+06	2.72865e+06	2.87324e+06	2.42578e+06	974131	4.21173e+06	4.56122e+06	623823	1.42604e+06	2.0879e+06	783081	1.96437e+06	1.63165e+06	1.33195e+06	560900	785359	1.58708e+06	1.14768e+06	1.46535e+06
PC(17:1_17:1)+H	7.72802e+08	8.67951e+08	8.34404e+08	7.87888e+08	9.61937e+08	5.30387e+08	6.86309e+08	7.93515e+08	8.3122e+08	6.52454e+08	6.92071e+08	6.44294e+08	5.88915e+08	9.40295e+08	7.8656e+08	7.40981e+08	7.48371e+08	6.69948e+08	7.02745e+08	7.03849e+08	7.20256e+08	8.19393e+08	8.28861e+08	7.37521e+08	7.90241e+08	1.05411e+09	8.72172e+08	7.06194e+08	9.14375e+08	7.74019e+08	5.75263e+08	5.71033e+08	8.72567e+08	6.04296e+08	8.05496e+08	6.92132e+08	8.79581e+08	1.14346e+09	6.64975e+08	8.51146e+08	6.57691e+08	9.49156e+08	5.95318e+08	6.68255e+08	7.21398e+08	7.42004e+08	7.87524e+08	9.16971e+08
PC(17:1_20:3)+H	7.1787e+06	3.28654e+06	2.85379e+06	5.08273e+06	3.54523e+06	5.9481e+06	3.83616e+06	3.86085e+06	5.74874e+06	7.49456e+06	8.96229e+06	1.06672e+07	5.1693e+06	3.69702e+06	5.87999e+06	3.26698e+06	6.00614e+06	7.22852e+06	7.80498e+06	4.61156e+06	7.69044e+06	2.659e+06	1.33978e+07	4.29958e+06	7.04355e+06	6.30133e+06	3.4754e+06	4.05402e+06	6.15636e+06	6.22075e+06	8.98815e+06	1.19645e+07	9.65402e+06	3.60408e+06	7.19281e+06	6.99825e+06	2.18133e+06	3.495e+06	6.23075e+06	3.10135e+06	8.12238e+06	4.71334e+06	1.08845e+07	3.2209e+06	3.76615e+06	5.61527e+06	6.33005e+06	5.10336e+06
PC(17:1_21:0)+H	1.99647e+06	1.46869e+06	1.13874e+06	1.15599e+06	3.89414e+06	2.3155e+06	713008	1.38733e+06	1.99914e+06	5.05303e+06	2.13665e+06	4.50613e+06	2.15347e+06	2.19471e+06	1.87181e+06	1.37396e+06	2.17808e+06	1.86296e+06	1.59626e+06	1.78933e+06	1.66101e+06	2.44429e+06	1.51244e+06	1.61813e+06	2.17678e+06	1.84868e+06	1.63162e+06	1.83278e+06	2.30119e+06	1.47322e+06	1.62993e+06	1.79523e+06	2.11673e+06	2.28999e+06	1.52594e+06	1.12852e+06	835120	1.82623e+06	3.04558e+06	2.41979e+06	1.46571e+06	1.81631e+06	2.81511e+06	1.46673e+06	2.00974e+06	2.3595e+06	1.89181e+06	1.84221e+06
PC(18:0_14:1)+H	1.04698e+07	2.91961e+07	1.60449e+07	5.48858e+07	1.41109e+07	1.62265e+07	2.00025e+07	2.76731e+07	1.41087e+07	2.89335e+07	1.47964e+07	1.79104e+07	2.34546e+07	1.46578e+07	1.31412e+07	2.24788e+07	3.02473e+07	1.40937e+07	1.72156e+07	1.21981e+07	5.52842e+06	8.84317e+06	7.23441e+06	1.76229e+07	1.23589e+07	2.7133e+07	1.15924e+07	2.57775e+07	6.44176e+06	1.13531e+07	7.60016e+06	1.42244e+07	9.04033e+06	2.32787e+07	1.47293e+07	1.28503e+07	2.38384e+07	1.25692e+07	1.50594e+07	1.5153e+07	9.25331e+06	2.34688e+07	3.7391e+07	1.66329e+07	1.2092e+07	1.75897e+07	1.97508e+07	1.46299e+07
PC(18:0_22:5)+H	6.8169e+06	5.61918e+06	2.44872e+06	1.85723e+06	7.16811e+06	7.60133e+06	7.48674e+06	6.17251e+06	8.85413e+06	5.361e+06	5.20385e+06	1.25964e+07	6.29922e+06	7.35865e+06	7.30524e+06	3.84521e+06	8.43052e+06	1.06934e+07	6.15045e+06	3.99271e+06	4.35007e+06	5.75439e+06	5.92286e+06	6.6513e+06	8.33186e+06	6.19061e+06	9.52578e+06	7.69395e+06	4.93288e+06	7.14331e+06	1.11128e+07	1.14985e+07	8.77977e+06	1.856e+07	5.40844e+06	4.21403e+06	3.29345e+06	3.57408e+06	6.67378e+06	4.26047e+06	6.74676e+06	5.137e+06	4.95773e+06	4.26711e+06	1.42136e+07	9.45603e+06	9.26647e+06	1.03415e+07
PC(18:0_22:5)+H	2.11578e+06	1.40582e+06	937489	816289	2.61169e+06	2.7759e+06	1.38242e+06	1.52511e+06	2.24546e+06	2.78809e+06	2.29557e+06	907943	2.2209e+06	2.57279e+06	2.23075e+06	1.10041e+06	3.02824e+06	3.11216e+06	2.20733e+06	2.39315e+06	467040	1.38284e+06	1.84596e+06	2.88671e+06	2.85991e+06	2.61638e+06	3.14621e+06	2.89839e+06	713371	2.5908e+06	2.21641e+06	2.23745e+06	2.25263e+06	4.33475e+06	717066	1.83885e+06	1.48687e+06	1.80295e+06	1.85961e+06	1.65916e+06	1.74582e+06	2.77999e+06	2.79091e+06	1.92989e+06	3.01513e+06	2.30673e+06	2.55669e+06	1.8176e+06
PC(18:0e_18:3)+H	1.98414e+06	2.3585e+06	1.62388e+06	1.46965e+06	3.00963e+06	2.61771e+06	1.99194e+06	1.49178e+06	3.61664e+06	4.66217e+06	3.94684e+06	2.42431e+06	2.07061e+06	3.75117e+06	2.79453e+06	1.88838e+06	4.65668e+06	2.84854e+06	3.86596e+06	4.54023e+06	1.93092e+06	3.48187e+06	2.19117e+06	3.64191e+06	4.58416e+06	6.42147e+06	2.75873e+06	4.24517e+06	4.84621e+06	1.8296e+06	2.79557e+06	2.67516e+06	3.64279e+06	4.17479e+06	3.53586e+06	2.13324e+06	1.63405e+06	3.93494e+06	2.94197e+06	3.83698e+06	2.58446e+06	3.58629e+06	3.46058e+06	2.06646e+06	1.91803e+06	3.76509e+06	2.6882e+06	2.51791e+06
PC(18:1_18:1)+H	6.02251e+08	4.74864e+08	4.5031e+08	4.03006e+08	6.74903e+08	4.33042e+08	5.12946e+08	7.01477e+08	7.24196e+08	6.45788e+08	7.09988e+08	6.2024e+08	5.12998e+08	7.43417e+08	6.62892e+08	5.1539e+08	6.87988e+08	6.64294e+08	5.49996e+08	6.29863e+08	6.23326e+08	9.09037e+08	6.5933e+08	7.74566e+08	7.16907e+08	8.85723e+08	8.82303e+08	6.2893e+08	7.79955e+08	6.14281e+08	5.66215e+08	6.02745e+08	8.19257e+08	6.13882e+08	6.66585e+08	4.1515e+08	6.48538e+08	8.79559e+08	5.32746e+08	7.16142e+08	5.23358e+08	7.88462e+08	5.98564e+08	7.07373e+08	7.4598e+08	7.09789e+08	7.08907e+08	6.37178e+08
PC(18:1_20:5)+H	2.99765e+06	1.98903e+06	379932	1.41189e+06	116405	3.46706e+06	843546	1.58088e+06	326404	2.49928e+06	2.2054e+06	269257	2.05496e+06	179885	229980	304220	2.0229e+06	3.18588e+06	2.74797e+06	678253	613539	371809	2.91282e+06	2.42573e+06	2.49897e+06	2.40921e+06	216272	2.38401e+06	2.2872e+06	281906	188089	1.67151e+06	232397	2.64745e+06	718187	1.96422e+06	464381	618502	272027	694699	2.41466e+06	451410	1.43801e+06	606464	140395	103096	2.7821e+06	135591
PC(18:1_20:5)+H	2.58622e+06	1.70434e+06	1.71085e+06	348849	533985	2.71676e+06	2.14724e+06	1.26153e+06	306457	1.88576e+06	1.84971e+06	6848.23	1.8705e+06	1.66128e+06	1.99463e+06	343190	228316	258317	2.89683e+06	1.38521e+06	981067	1.83145e+06	428968	2.18877e+06	1.08413e+06	2.42725e+06	3.59352e+06	2.53121e+06	209663	3.09686e+06	230797	234642	984957	144529	2.20033e+06	1.32387e+06	1.42857e+06	2.43866e+06	129787	841084	424577	2.05339e+06	1.68677e+06	1.8639e+06	3.10106e+06	2.96869e+06	280669	3.82494e+06
PC(18:1_22:4)+H	1.34041e+07	1.00452e+07	5.17408e+06	6.10181e+06	1.19707e+07	2.79544e+07	1.21082e+07	1.00759e+07	9.56758e+06	3.03532e+07	2.21192e+07	1.83187e+07	1.07224e+07	2.0108e+07	1.20765e+07	8.39527e+06	2.4855e+07	1.87418e+07	1.15888e+07	9.07966e+06	9.75736e+06	9.64311e+06	1.31368e+07	1.25777e+07	1.89979e+07	1.43042e+07	1.79299e+07	1.52521e+07	1.04035e+07	2.10967e+07	2.00836e+07	2.04287e+07	1.7865e+07	1.89655e+07	8.27787e+06	9.96819e+06	5.74496e+06	8.1387e+06	1.3042e+07	9.75415e+06	1.18713e+07	1.22042e+07	1.49196e+07	9.92729e+06	1.75745e+07	1.60582e+07	1.54351e+07	1.28463e+07
PC(18:1_22:5)+H	8.11256e+07	5.60702e+07	3.84051e+07	1.76912e+07	7.06027e+07	6.80561e+07	7.93636e+07	5.16199e+07	9.3243e+07	4.71e+07	4.182e+07	1.93684e+08	7.43585e+07	9.14819e+07	9.16496e+07	3.81819e+07	8.82114e+07	1.00992e+08	5.9115e+07	4.55807e+07	5.66015e+07	5.97008e+07	6.47531e+07	8.54089e+07	1.02727e+08	4.51942e+07	1.28077e+08	8.72955e+07	5.36195e+07	5.54008e+07	9.68583e+07	1.17731e+08	9.24784e+07	1.76341e+08	4.90954e+07	2.90508e+07	2.75656e+07	4.39245e+07	7.41863e+07	4.61113e+07	9.91524e+07	6.05181e+07	6.83635e+07	6.13492e+07	1.50027e+08	1.38696e+08	1.24052e+08	1.39589e+08
PC(18:2_18:2)+H	2.59101e+07	3.14493e+07	4.75735e+07	3.7181e+07	2.46028e+07	2.70067e+07	2.81138e+07	2.19929e+07	2.01198e+07	2.93644e+07	2.89142e+07	1.87744e+07	2.39065e+07	2.49214e+07	2.23548e+07	3.50748e+07	2.32181e+07	2.2164e+07	2.415e+07	2.50994e+07	1.91801e+07	1.62959e+07	2.4374e+07	2.2086e+07	2.35507e+07	3.10039e+07	1.7301e+07	1.86734e+07	2.26541e+07	1.87071e+07	1.38479e+07	1.58158e+07	2.00833e+07	1.83067e+07	2.25739e+07	2.19092e+07	3.02834e+07	3.56114e+07	2.66745e+07	2.84685e+07	2.54773e+07	1.85363e+07	2.43895e+07	1.95268e+07	1.90999e+07	2.27779e+07	3.15049e+07	2.02544e+07
PC(18:2_18:2)+H	6.56662e+06	7.71754e+06	9.25178e+06	1.03211e+07	6.32939e+06	5.98679e+06	6.22581e+06	6.11896e+06	5.44182e+06	6.48883e+06	5.70928e+06	82255	4.91303e+06	4.56328e+06	5.25216e+06	6.02061e+06	4.65715e+06	4.5849e+06	5.90761e+06	4.93008e+06	329632	3.34907e+06	6.43296e+06	3.9512e+06	6.18952e+06	5.78342e+06	3.40389e+06	5.23112e+06	595992	4.78103e+06	203216	436867	6.31206e+06	315214	5.42904e+06	4.53695e+06	4.81471e+06	7.5562e+06	8.48748e+06	5.7717e+06	605160	5.25044e+06	6.85523e+06	4.31833e+06	3.50169e+06	5.23388e+06	5.8918e+06	345704
PC(18:2_20:4)+H	1.46629e+07	1.02231e+07	8.72799e+06	1.21772e+07	1.15067e+07	1.6728e+07	1.5103e+07	1.25123e+07	1.48021e+07	1.68473e+07	1.45819e+07	8.95857e+06	8.96137e+06	1.33497e+07	1.48463e+07	1.30576e+07	1.66524e+07	1.8188e+07	1.91424e+07	1.40682e+07	9.60454e+06	7.88512e+06	1.37564e+07	1.72057e+07	1.77077e+07	1.78663e+07	1.58447e+07	1.50083e+07	1.40002e+07	1.50035e+07	1.35769e+07	1.33648e+07	1.16671e+07	1.85791e+07	1.5164e+07	1.80797e+07	1.37316e+07	1.144e+07	1.33207e+07	1.39036e+07	1.35847e+07	1.65044e+07	1.03401e+07	1.12996e+07	1.38238e+07	1.15518e+07	1.58739e+07	1.26384e+07
PC(18:2e_16:1)+H	789388	1.64074e+06	1.68404e+06	695885	1.16466e+06	1.42574e+06	1.04485e+06	1.62626e+06	1.81286e+06	977484	973576	1.59257e+06	1.19224e+06	1.54113e+06	1.49741e+06	1.56492e+06	1.09017e+06	1.15268e+06	818816	973161	1.01837e+06	1.35002e+06	965067	983094	1.13163e+06	2.0556e+06	1.07491e+06	1.13432e+06	1.27583e+06	964739	1.04154e+06	1.08132e+06	1.37284e+06	878616	1.35777e+06	839888	1.02453e+06	1.41699e+06	1.54841e+06	1.98047e+06	1.17465e+06	1.63941e+06	1.85522e+06	1.18829e+06	1.15763e+06	2.07916e+06	975001	1.59593e+06
PC(18:2e_18:0)+H	1.59495e+06	3.29921e+06	1.3552e+06	1.32479e+06	2.18171e+06	2.17663e+06	1.40009e+06	1.8804e+06	2.0973e+06	1.44739e+06	1.1733e+06	3.28117e+06	1.62779e+06	2.9105e+06	2.23695e+06	2.58532e+06	1.64847e+06	1.48966e+06	1.02938e+06	1.27825e+06	1.26068e+06	2.39321e+06	1.96517e+06	1.08231e+06	1.55277e+06	3.49356e+06	1.05914e+06	1.24094e+06	2.44032e+06	1.3356e+06	1.6579e+06	2.39778e+06	3.3404e+06	1.34374e+06	1.96527e+06	1.0212e+06	1.71502e+06	2.96137e+06	2.92235e+06	4.59688e+06	1.60648e+06	2.31571e+06	3.30354e+06	2.17848e+06	2.05287e+06	2.97552e+06	1.62879e+06	1.89058e+06
PC(18:2e_20:2)+H	1.68791e+06	2.55432e+06	741142	914885	1.66659e+06	2.61294e+06	822691	857831	1.73259e+06	2.87564e+06	2.4892e+06	1.50957e+06	1.14351e+06	1.9091e+06	1.87839e+06	1.49266e+06	2.70521e+06	1.40036e+06	1.67292e+06	2.33201e+06	857320	2.095e+06	1.21677e+06	1.6238e+06	2.22288e+06	2.72163e+06	1.52818e+06	1.88236e+06	1.56308e+06	937734	1.18348e+06	1.68104e+06	1.65396e+06	1.92072e+06	2.33709e+06	1.21463e+06	864277	1.57034e+06	2.35692e+06	2.76439e+06	1.29845e+06	2.14791e+06	1.97383e+06	1.64544e+06	1.67129e+06	1.91733e+06	1.24617e+06	1.46849e+06
PC(18:2e_20:3)+H	2.34743e+06	3.28341e+06	824393	518747	1.62581e+06	1.05333e+06	504827	729808	1.34043e+06	791873	1.55284e+06	565624	1.13698e+06	1.23795e+06	1.31921e+06	736528	1.16599e+06	1.30762e+06	1.6094e+06	2.33006e+06	2.21362e+06	1.49335e+06	2.72756e+06	2.98759e+06	1.83626e+06	2.15491e+06	732677	1.68183e+06	1.44618e+06	1.62789e+06	1.85297e+06	1.9415e+06	2.51898e+06	643798	2.6348e+06	1.20636e+06	496507	1.2734e+06	1.59489e+06	936977	1.69641e+06	1.90803e+06	1.88142e+06	266248	2.40638e+06	813497	2.54461e+06	1.43208e+06
PC(18:2e_20:3)+H	1.14922e+06	1.36259e+06	464692	439866	469237	806636	535060	883485	1.32297e+06	724769	1.16699e+06	519955	507245	1.41281e+06	584955	987904	1.0427e+06	1.04498e+06	749227	956645	980960	1.92154e+06	1.45481e+06	1.08317e+06	1.30594e+06	1.10161e+06	889290	958264	1.65314e+06	480907	1.11002e+06	541536	1.82445e+06	730643	1.40589e+06	885812	553800	1.94803e+06	1.2005e+06	1.72223e+06	803632	1.41364e+06	588299	758637	1.11587e+06	1.53081e+06	390477	612270
PC(18:2e_22:3)+H	2.15172e+06	4.03848e+06	1.00222e+06	929890	1.68919e+06	1.5402e+06	1.47038e+06	1.34723e+06	2.04735e+06	1.68017e+06	2.08528e+06	2.31467e+06	2.01104e+06	2.23111e+06	2.70106e+06	2.03476e+06	1.7241e+06	1.71067e+06	1.36417e+06	1.51087e+06	1.76994e+06	2.98048e+06	2.48366e+06	1.28934e+06	2.01003e+06	2.80333e+06	1.01918e+06	1.52845e+06	2.2722e+06	1.84151e+06	2.49105e+06	2.05181e+06	3.77802e+06	1.0168e+06	2.60444e+06	1.18278e+06	1.34237e+06	2.04113e+06	2.57159e+06	2.81406e+06	2.06541e+06	3.18716e+06	3.13888e+06	1.87239e+06	2.23723e+06	2.79984e+06	1.41735e+06	2.6878e+06
PC(18:2e_22:5)+H	1.64238e+06	2.05681e+06	1.33381e+06	945609	1.29282e+06	884055	310735	533297	1.5946e+06	1.05741e+06	645421	6.02462e+06	1.40175e+06	1.38022e+06	2.40749e+06	650723	980786	1.83963e+06	1.28652e+06	1.20628e+06	950376	918002	1.05433e+06	926723	1.28007e+06	1.07907e+06	1.31505e+06	657878	917475	1.17469e+06	1.21406e+06	2.07362e+06	1.99277e+06	1.98197e+06	1.71107e+06	617945	476240	1.37222e+06	1.5054e+06	961421	1.97906e+06	939053	1.34904e+06	472864	2.24135e+06	2.41692e+06	1.66043e+06	1.75553e+06
PC(18:2e_22:5)+H	2.67477e+06	2.67672e+06	2.19827e+06	1.09786e+06	3.17537e+06	2.18108e+06	1.29638e+06	2.01144e+06	3.28872e+06	3.0327e+06	2.81142e+06	3.45373e+06	1.96781e+06	1.8865e+06	4.1207e+06	1.86281e+06	1.28316e+06	2.85681e+06	2.25465e+06	2.0048e+06	1.9771e+06	3.07312e+06	2.70531e+06	1.97116e+06	3.26096e+06	3.38263e+06	1.55923e+06	2.30766e+06	3.56042e+06	2.23029e+06	3.621e+06	3.236e+06	3.30589e+06	1.54907e+06	3.96273e+06	2.11272e+06	1.07759e+06	2.90605e+06	4.46249e+06	3.30153e+06	3.66448e+06	3.55488e+06	3.41005e+06	1.45094e+06	2.24546e+06	3.97446e+06	1.67316e+06	2.42452e+06
PC(18:3_20:4)+H	1.95767e+07	1.22161e+07	1.54122e+07	1.53848e+07	1.17288e+07	1.15619e+07	1.27308e+07	1.06308e+07	1.30565e+07	1.32039e+07	1.60736e+07	1.03469e+07	1.03638e+07	1.2618e+07	1.6275e+07	1.33401e+07	9.49838e+06	1.2052e+07	1.21291e+07	1.38178e+07	1.68683e+07	1.10747e+07	1.67033e+07	1.24885e+07	1.4427e+07	1.65863e+07	1.17715e+07	1.10668e+07	1.43688e+07	1.08033e+07	1.09745e+07	1.14754e+07	1.33272e+07	9.00966e+06	1.36106e+07	1.09089e+07	1.10995e+07	1.45359e+07	1.06881e+07	1.4133e+07	1.69726e+07	1.52429e+07	1.08744e+07	1.09886e+07	9.67246e+06	1.20622e+07	1.7186e+07	1.05575e+07
PC(18:3_22:5)+H	4.40688e+06	3.26598e+06	2.2947e+06	2.24118e+06	2.5119e+06	2.89554e+06	1.83257e+06	1.82547e+06	3.93999e+06	4.39988e+06	3.71036e+06	5.88472e+06	3.66281e+06	4.02608e+06	3.01392e+06	1.86733e+06	3.49828e+06	4.67874e+06	3.29578e+06	2.14006e+06	2.18762e+06	2.0439e+06	2.27474e+06	2.6716e+06	5.77918e+06	2.48796e+06	4.89756e+06	3.14667e+06	2.43418e+06	3.40872e+06	4.42722e+06	4.48127e+06	3.00601e+06	4.68894e+06	2.74565e+06	2.14124e+06	1.86197e+06	1.60992e+06	2.49343e+06	1.95163e+06	3.74704e+06	2.38016e+06	4.11988e+06	1.86178e+06	3.12606e+06	3.02301e+06	4.17208e+06	2.88539e+06
PC(18:3_22:6)+H	1.58525e+06	1.44794e+06	1.59773e+06	1.16489e+06	1.78172e+06	1.38998e+06	2.05611e+06	1.19037e+06	1.92021e+06	1.17871e+06	1.43695e+06	4.99556e+06	1.55196e+06	2.55382e+06	1.45471e+06	1.35482e+06	2.71639e+06	2.28314e+06	1.42102e+06	1.14472e+06	1.66036e+06	1.5357e+06	2.34621e+06	2.49733e+06	3.49791e+06	1.72384e+06	2.49494e+06	2.56231e+06	2.16804e+06	1.34778e+06	1.52124e+06	2.6852e+06	2.75905e+06	3.85212e+06	1.84225e+06	821556	596666	1.88268e+06	2.96207e+06	1.29012e+06	2.76558e+06	1.31709e+06	1.70118e+06	1.08719e+06	2.52986e+06	2.8661e+06	2.84849e+06	2.60546e+06
PC(18:3e_16:0)+H	1.55473e+07	2.06156e+07	6.98712e+06	5.64011e+06	2.19879e+07	1.04906e+07	6.46837e+06	8.71729e+06	1.49684e+07	2.06364e+07	1.75324e+07	2.29356e+07	9.86867e+06	2.44598e+07	1.85341e+07	5.46087e+06	2.46132e+07	1.96313e+07	1.84623e+07	1.62745e+07	1.74459e+07	2.41094e+07	2.77242e+07	1.67219e+07	2.22357e+07	4.37087e+07	1.66235e+07	1.28642e+07	2.61469e+07	2.66474e+07	1.76445e+07	2.60772e+07	4.30276e+07	1.58245e+07	2.4312e+07	1.17359e+07	1.11663e+07	2.78892e+07	1.29515e+07	1.41734e+07	1.02648e+07	1.96668e+07	2.0904e+07	7.97502e+06	1.91588e+07	2.62789e+07	1.87875e+07	2.2645e+07
PC(18:3e_18:0)+H	3.82435e+06	4.36904e+06	2.58255e+06	2.7759e+06	5.60973e+06	3.74789e+06	3.35713e+06	3.51169e+06	5.58338e+06	4.63945e+06	4.20992e+06	5.92713e+06	3.75516e+06	7.28548e+06	4.69718e+06	3.8885e+06	5.42115e+06	4.86321e+06	2.98532e+06	5.34418e+06	4.52896e+06	9.72819e+06	3.60513e+06	5.75595e+06	5.66994e+06	1.19033e+07	5.15545e+06	3.96813e+06	9.86967e+06	4.11443e+06	5.5351e+06	5.85481e+06	9.91965e+06	5.47643e+06	5.41958e+06	2.85582e+06	4.5971e+06	1.19605e+07	4.60928e+06	8.29506e+06	2.78395e+06	5.8497e+06	5.96173e+06	5.14362e+06	6.59411e+06	7.07077e+06	4.55285e+06	5.44084e+06
PC(18:3e_18:0)+H	3.58158e+06	3.55334e+06	2.01595e+06	1.99613e+06	5.88698e+06	2.66742e+06	1.4189e+06	1.8974e+06	2.9624e+06	7.37987e+06	4.1098e+06	7.38706e+06	2.75959e+06	5.22906e+06	4.93474e+06	1.37245e+06	5.22146e+06	4.49093e+06	5.28728e+06	3.31109e+06	3.70635e+06	4.755e+06	7.3538e+06	3.89785e+06	4.5823e+06	9.95441e+06	3.37912e+06	2.59346e+06	6.23292e+06	4.65646e+06	3.74921e+06	6.82996e+06	1.05837e+07	3.20164e+06	5.23712e+06	2.65411e+06	3.11922e+06	8.54942e+06	3.60493e+06	4.06454e+06	2.41417e+06	4.48001e+06	5.75234e+06	2.52732e+06	4.56932e+06	6.77873e+06	4.05566e+06	5.12929e+06
PC(18:3e_18:1)+H	3.58626e+07	4.62848e+07	2.21909e+07	1.20439e+07	3.19641e+07	2.28433e+07	2.04666e+07	2.08369e+07	4.53175e+07	3.08125e+07	4.33301e+07	5.15807e+07	2.20999e+07	3.15982e+07	4.48207e+07	1.58505e+07	2.98936e+07	3.04264e+07	3.03618e+07	3.65317e+07	3.22191e+07	4.40784e+07	4.26699e+07	3.12753e+07	5.0853e+07	5.58019e+07	2.68445e+07	3.91417e+07	6.09691e+07	2.49811e+07	5.06801e+07	4.62975e+07	5.90145e+07	3.19383e+07	5.06975e+07	1.8962e+07	1.32862e+07	4.27582e+07	3.7711e+07	3.03007e+07	4.79412e+07	4.23614e+07	4.53039e+07	1.88683e+07	2.43917e+07	4.40068e+07	3.84788e+07	3.17204e+07
PC(18:3e_18:1)+H	3.18979e+06	4.22086e+06	1.49557e+06	1.23132e+06	2.87137e+06	2.41689e+06	858539	1.12501e+06	3.37401e+06	5.38192e+06	3.92201e+06	4.30063e+06	2.17916e+06	3.42075e+06	3.70038e+06	1.46373e+06	4.84927e+06	2.8091e+06	3.93886e+06	3.86611e+06	2.392e+06	3.70266e+06	3.85239e+06	3.62721e+06	5.07631e+06	6.36035e+06	2.97355e+06	3.86952e+06	4.81884e+06	2.58915e+06	2.79036e+06	4.2824e+06	5.02052e+06	3.6293e+06	4.57361e+06	2.10895e+06	1.28647e+06	3.31816e+06	2.7306e+06	3.47859e+06	3.01728e+06	3.93684e+06	3.93288e+06	1.47793e+06	2.05158e+06	2.97065e+06	2.99081e+06	2.24398e+06
PC(18:3e_20:4)+H	3.89432e+06	5.63087e+06	1.31398e+06	730218	2.32206e+06	1.41753e+06	446881	947726	3.90101e+06	2.01751e+06	1.59918e+06	9.90929e+06	2.67462e+06	3.61818e+06	4.40727e+06	1.08153e+06	3.04893e+06	3.15883e+06	3.1297e+06	2.00099e+06	2.07781e+06	2.32767e+06	2.64104e+06	2.45033e+06	3.81637e+06	2.62947e+06	3.48219e+06	2.25554e+06	2.69744e+06	2.74642e+06	2.98652e+06	3.81644e+06	4.64468e+06	5.62376e+06	3.63484e+06	1.26556e+06	600531	2.22137e+06	2.1606e+06	1.47343e+06	3.58712e+06	2.36289e+06	2.14793e+06	628965	3.30248e+06	3.10034e+06	4.09692e+06	4.72585e+06
PC(18:4_18:1)+H	2.69136e+07	2.52677e+07	4.05533e+07	3.51456e+07	2.4441e+07	2.43043e+07	2.58096e+07	2.42292e+07	2.89488e+07	3.6464e+07	3.14317e+07	2.13267e+07	2.23953e+07	3.53223e+07	2.69374e+07	3.60992e+07	2.1255e+07	2.74585e+07	2.40694e+07	2.96712e+07	3.0443e+07	2.79063e+07	2.79753e+07	2.87246e+07	2.60058e+07	3.84087e+07	3.06196e+07	2.05529e+07	2.81002e+07	2.31039e+07	1.9754e+07	1.83458e+07	2.65783e+07	2.14331e+07	2.56147e+07	2.27157e+07	3.84697e+07	4.02007e+07	2.2493e+07	3.69103e+07	3.09381e+07	2.79095e+07	2.14619e+07	2.67209e+07	2.42083e+07	2.77711e+07	3.32486e+07	2.22744e+07
PC(18:4_18:1)+H	861232	4.24722e+06	1.45297e+07	1.49659e+07	9.86609e+06	9.38922e+06	1.04198e+07	9.35453e+06	8.94882e+06	8.2041e+06	1.17911e+07	3.95059e+06	8.03104e+06	1.1076e+07	5.72838e+06	1.23108e+07	9.88784e+06	1.04084e+07	8.62092e+06	1.37919e+07	1.14589e+07	1.0617e+07	1.30279e+07	1.14719e+07	1.20971e+07	1.35441e+07	1.13425e+07	1.01356e+07	1.1913e+07	7.98919e+06	6.82867e+06	8.39795e+06	9.25253e+06	7.66772e+06	6.15662e+06	7.68028e+06	1.34567e+07	6.34956e+06	8.75513e+06	1.44747e+07	1.21022e+07	1.38802e+06	9.87096e+06	9.60388e+06	7.26534e+06	9.88958e+06	1.438e+07	8.05556e+06
PC(19:0_18:2)+H	765200	1.02087e+06	340840	225677	1.09667e+06	506602	274949	308625	659809	909526	900270	1.11382e+06	460503	1.20627e+06	913409	190068	1.07646e+06	1.28815e+06	847275	983437	1.07261e+06	1.20805e+06	1.40961e+06	1.10149e+06	1.16678e+06	2.5619e+06	958744	571296	1.62488e+06	1.18947e+06	650778	915397	2.29322e+06	599989	1.42834e+06	507673	259316	2.08248e+06	669018	675213	579167	854409	1.05535e+06	421068	870930	1.48638e+06	914412	1.1186e+06
PC(19:0_20:4)+H	2.42781e+06	4.4229e+06	1.02365e+06	726661	2.06933e+06	1.27826e+06	391320	779535	2.34609e+06	2.12794e+06	2.04842e+06	2.7396e+06	939776	1.78088e+06	2.46416e+06	767196	557384	2.06644e+06	2.35789e+06	1.44699e+06	2.11371e+06	1.80339e+06	2.98125e+06	1.62649e+06	2.28147e+06	2.80511e+06	1.42353e+06	746089	2.78916e+06	2.11169e+06	1.9109e+06	1.78183e+06	3.65201e+06	826868	2.42139e+06	1.13673e+06	371201	2.51238e+06	1.76225e+06	1.5311e+06	1.78602e+06	2.07512e+06	1.67743e+06	464604	1.39789e+06	1.47848e+06	2.10985e+06	2.30209e+06
PC(19:1_15:0)+H	4.55384e+08	7.21318e+08	6.96559e+08	7.84189e+08	4.07417e+08	4.39833e+08	4.22939e+08	6.08006e+08	5.09097e+08	5.53879e+08	4.50138e+08	3.98842e+08	4.68455e+08	4.59096e+08	4.05967e+08	5.88877e+08	4.78992e+08	3.50173e+08	4.5124e+08	3.33288e+08	2.56451e+08	3.39486e+08	4.14142e+08	3.33872e+08	4.01763e+08	4.75769e+08	2.92784e+08	3.66013e+08	3.49859e+08	3.62356e+08	2.31393e+08	3.18836e+08	3.67777e+08	3.51412e+08	3.65794e+08	3.83386e+08	5.06974e+08	5.58877e+08	5.50715e+08	4.94703e+08	3.58724e+08	4.62706e+08	5.48509e+08	3.63809e+08	3.07026e+08	3.93325e+08	5.12543e+08	4.90578e+08
PC(19:1_17:0)+H	8.60039e+07	1.50092e+08	1.02871e+08	1.18178e+08	1.35094e+08	1.49183e+08	7.58805e+07	1.90248e+08	1.35147e+08	1.85671e+08	1.18388e+08	1.31097e+08	1.55859e+08	9.07005e+07	8.96692e+07	9.72419e+07	1.17369e+08	9.86782e+07	1.00297e+08	7.74856e+07	6.56782e+07	1.01113e+08	9.65014e+07	9.41e+07	1.04219e+08	1.06679e+08	8.15779e+07	1.01636e+08	8.2015e+07	7.82401e+07	8.22147e+07	1.21249e+08	9.87997e+07	1.10847e+08	8.0012e+07	5.49482e+07	9.15389e+07	9.65965e+07	1.42e+08	1.04293e+08	7.10951e+07	8.66022e+07	2.31517e+08	1.16427e+08	9.28183e+07	1.00862e+08	1.1398e+08	8.30037e+07
PC(19:1_18:1)+H	2.12369e+06	1.53264e+06	1.67946e+06	1.06531e+06	2.93795e+06	1.88579e+06	1.12807e+06	1.84792e+06	4.20725e+06	4.28665e+06	3.05664e+06	5.44434e+06	4.08578e+06	3.8974e+06	2.10794e+06	1.9913e+06	3.96972e+06	3.63956e+06	2.31443e+06	2.19723e+06	2.40079e+06	3.96373e+06	2.66158e+06	2.84397e+06	2.34244e+06	4.28465e+06	3.11569e+06	2.14768e+06	3.74402e+06	3.16285e+06	2.45584e+06	2.92481e+06	3.42653e+06	3.30352e+06	3.39065e+06	5.45178e+06	3.19924e+06	2.7025e+06	1.36841e+06	1.93595e+06	2.64004e+06	3.37622e+06	2.86625e+06	2.0296e+06	5.14898e+06	2.88919e+06	2.61843e+06	2.28879e+06
PC(19:1_19:1)+H	9.3622e+06	6.87689e+06	5.87435e+06	5.14666e+06	1.71271e+07	1.3462e+07	6.58366e+06	9.05397e+06	1.25514e+07	1.64246e+07	1.43753e+07	1.36653e+07	1.66094e+07	1.49503e+07	1.05326e+07	7.09496e+06	2.30167e+07	1.54347e+07	9.68571e+06	1.52395e+07	3.90337e+06	2.12658e+07	1.02943e+07	1.87936e+07	1.46735e+07	1.63781e+07	1.56589e+07	1.89068e+07	1.8892e+07	1.186e+07	1.28936e+07	1.49024e+07	1.6765e+07	2.42489e+07	6.13437e+06	3.91373e+06	6.71996e+06	1.32694e+07	1.25953e+07	1.24256e+07	1.06334e+07	1.51172e+07	2.45906e+07	1.20802e+07	1.71559e+07	7.6551e+06	1.53917e+07	9.3382e+06
PC(19:1_20:3)+H	1.20202e+06	723806	481773	383846	864504	1.03922e+06	432926	455038	1.18776e+06	1.63745e+06	1.7479e+06	3.75707e+06	1.05306e+06	971688	890270	325085	1.18427e+06	1.32951e+06	913149	837765	1.3964e+06	735627	1.40541e+06	1.24611e+06	1.57956e+06	1.06413e+06	947814	987706	1.41995e+06	1.22161e+06	1.37006e+06	2.48094e+06	1.57323e+06	984709	1.16189e+06	599882	216607	737611	867812	584034	1.15772e+06	1.14675e+06	1.42477e+06	533024	974018	1.34217e+06	1.33093e+06	828556
PC(20:0e_22:3)+H	1.22952e+06	730302	713506	909072	1.536e+06	1.37227e+06	784418	181265	622856	1.22976e+06	886831	1.78403e+06	1.38437e+06	1.73646e+06	1.23435e+06	1.3417e+06	1.37204e+06	1.72168e+06	471897	507104	943368	1.32877e+06	1.09793e+06	997136	1.33134e+06	1.99103e+06	1.61965e+06	1.04426e+06	1.74968e+06	946211	207642	1.52599e+06	1.89934e+06	138362	980596	903583	800572	2.76874e+06	1.49441e+06	3.10365e+06	184278	1.78236e+06	2.37931e+06	845779	519612	845902	961835	1.63802e+06
PC(20:1e_12:0)+H	4.62422e+06	9.44616e+06	4.65764e+06	2.92958e+06	5.19673e+06	4.69226e+06	1.56143e+06	5.72969e+06	8.17727e+06	6.05554e+06	4.04752e+06	9.12726e+06	4.77951e+06	7.91801e+06	5.82133e+06	5.3137e+06	4.68702e+06	4.56068e+06	3.10867e+06	4.02913e+06	4.23836e+06	5.33605e+06	5.682e+06	3.95838e+06	6.28105e+06	8.29617e+06	4.3963e+06	4.9615e+06	6.88307e+06	5.02625e+06	4.59691e+06	6.7354e+06	8.16251e+06	4.29888e+06	6.77203e+06	2.93184e+06	2.00038e+06	6.61316e+06	6.62129e+06	6.52013e+06	4.53748e+06	5.86826e+06	7.51598e+06	2.02615e+06	3.7795e+06	4.65914e+06	4.98446e+06	6.80306e+06
PC(20:2_20:5)+H	6.92584e+06	5.88772e+06	2.88307e+06	1.74679e+06	7.39237e+06	4.27331e+06	4.9285e+06	2.95398e+06	4.45864e+06	2.88747e+06	2.50698e+06	2.26629e+07	9.7493e+06	6.30929e+06	4.76335e+06	4.20878e+06	6.64914e+06	9.45827e+06	3.39203e+06	3.34614e+06	5.17734e+06	4.77296e+06	6.38323e+06	5.87046e+06	5.43562e+06	4.01698e+06	5.97198e+06	4.45115e+06	4.3617e+06	9.31301e+06	1.33535e+07	1.08322e+07	9.5267e+06	8.25108e+06	3.47361e+06	4.53024e+06	2.12612e+06	3.17496e+06	5.54727e+06	4.18851e+06	6.54122e+06	6.56826e+06	2.93955e+06	3.42673e+06	1.32183e+07	7.77323e+06	7.55356e+06	6.41478e+06
PC(20:2_20:5)+H	1.15904e+06	1.2221e+06	812306	1.63842e+06	971113	2.25237e+06	1.54942e+06	925587	854075	1.75216e+06	2.56486e+06	799314	1.36723e+06	820943	884443	1.06278e+06	2.17096e+06	1.1408e+06	1.41786e+06	1.28249e+06	1.06497e+06	957910	1.06531e+06	1.30369e+06	1.27959e+06	1.83645e+06	906343	2.40894e+06	1.54052e+06	1.32607e+06	1.02298e+06	1.77463e+06	1.56264e+06	1.02784e+06	1.2359e+06	1.52061e+06	934574	1.22373e+06	1.61256e+06	967856	1.1568e+06	1.14437e+06	2.39232e+06	1.07445e+06	506041	823808	992571	592460
PC(20:3_20:3)+H	8.90563e+06	4.57204e+06	4.4235e+06	6.16546e+06	1.28101e+07	1.96743e+07	1.19611e+07	1.00128e+07	1.19448e+07	1.44952e+07	1.36985e+07	9.58089e+06	9.34871e+06	8.31104e+06	1.01915e+07	8.37326e+06	1.46968e+07	1.64234e+07	1.1458e+07	1.41531e+07	9.70468e+06	8.18225e+06	1.00232e+07	1.5733e+07	1.52684e+07	1.1023e+07	1.55831e+07	1.33842e+07	9.8109e+06	1.09087e+07	1.35224e+07	1.33167e+07	9.37957e+06	1.89179e+07	9.38927e+06	1.0208e+07	8.86295e+06	4.2666e+06	1.01179e+07	1.04976e+07	1.10058e+07	1.28486e+07	1.3738e+07	1.00668e+07	1.31913e+07	1.25902e+07	1.15935e+07	7.66468e+06
PC(20:3_20:4)+H	1.62303e+07	6.98345e+06	7.58151e+06	3.98053e+06	1.04338e+07	1.19335e+07	1.06205e+07	7.07651e+06	1.04198e+07	7.38231e+06	1.04984e+07	9.75006e+06	7.85216e+06	6.16636e+06	1.30118e+07	5.27815e+06	5.63877e+06	1.24762e+07	9.95776e+06	1.41683e+07	2.31877e+07	7.24382e+06	1.14727e+07	8.89439e+06	9.60536e+06	1.25254e+07	8.0085e+06	9.25304e+06	1.41309e+07	1.08615e+07	1.56775e+07	1.00397e+07	9.78029e+06	7.62841e+06	1.20106e+07	7.81481e+06	6.93934e+06	8.0642e+06	8.03206e+06	8.41608e+06	1.85468e+07	9.57867e+06	1.03269e+07	1.10368e+07	1.07558e+07	1.21695e+07	1.01315e+07	6.98763e+06
PC(20:3_20:4)+H	1.30666e+06	432496	1.286e+06	336932	1.7248e+06	2.00651e+06	1.61771e+06	620930	1.55808e+06	799098	999067	701778	578546	1.23012e+06	606477	488213	1.28494e+06	671567	1.46123e+06	1.76241e+06	3.11982e+06	510429	1.07973e+06	1.53985e+06	1.42777e+06	2.01611e+06	1.32517e+06	636231	2.22727e+06	1.6547e+06	860899	547727	987176	1.28414e+06	725188	1.02452e+06	503345	1.43081e+06	1.07958e+06	1.41086e+06	2.61236e+06	1.60951e+06	846622	1.46217e+06	1.43116e+06	1.85137e+06	1.90716e+06	579613
PC(20:3_22:4)+H	1.09913e+06	1.15298e+06	621089	752721	1.04967e+06	2.21705e+06	1.17162e+06	988268	854833	1.43157e+06	2.19095e+06	871887	1.17229e+06	716165	993135	826314	1.84125e+06	987814	1.02996e+06	905497	1.02658e+06	1.3801e+06	1.25277e+06	1.09525e+06	1.60765e+06	1.45595e+06	853842	2.61325e+06	1.38766e+06	991442	1.15606e+06	2.70453e+06	1.56133e+06	841757	907232	651402	705011	985133	1.51193e+06	921881	1.23943e+06	1.10764e+06	2.52854e+06	974233	812018	1.24746e+06	1.00342e+06	721305
PC(20:3_22:6)+H	7.92957e+06	5.35641e+06	6.56239e+06	2.92405e+06	6.66459e+06	7.47799e+06	8.96492e+06	6.04669e+06	8.7968e+06	5.04554e+06	4.88127e+06	1.3918e+07	8.75559e+06	8.04935e+06	8.8755e+06	5.45886e+06	8.34221e+06	9.74663e+06	5.85553e+06	6.77494e+06	8.05977e+06	4.81011e+06	5.20081e+06	9.95451e+06	7.27284e+06	5.58073e+06	9.88031e+06	8.01362e+06	6.24023e+06	5.58005e+06	8.29562e+06	8.1343e+06	6.64215e+06	1.32851e+07	5.3556e+06	3.41e+06	4.17005e+06	6.04022e+06	8.38779e+06	6.55377e+06	1.19448e+07	6.01953e+06	7.06237e+06	8.6062e+06	1.33121e+07	1.33047e+07	9.86311e+06	1.02405e+07
PC(20:4_20:4)+H	5.28857e+06	3.67429e+06	2.01388e+06	2.60275e+06	2.88652e+06	3.58965e+06	2.23541e+06	2.27732e+06	2.06097e+06	4.73801e+06	4.69213e+06	3.32404e+06	3.20662e+06	4.63992e+06	3.30916e+06	2.87194e+06	3.64788e+06	3.49837e+06	2.60397e+06	2.98102e+06	3.85197e+06	2.74259e+06	4.41167e+06	3.01913e+06	3.85985e+06	4.45493e+06	2.8656e+06	2.43938e+06	3.4512e+06	4.24659e+06	3.7335e+06	3.81656e+06	4.08829e+06	2.64378e+06	2.78238e+06	2.74984e+06	1.5346e+06	2.82022e+06	2.99072e+06	3.16035e+06	3.19734e+06	3.45271e+06	3.04019e+06	2.18734e+06	2.80201e+06	2.92941e+06	3.58299e+06	2.62991e+06
PC(20:4e_18:0)+H	1.52061e+07	1.55272e+07	1.42533e+07	6.68267e+06	1.5861e+07	1.05829e+07	6.51481e+06	1.06946e+07	1.85533e+07	1.91762e+07	1.71379e+07	2.12221e+07	9.8473e+06	9.97344e+06	2.38806e+07	1.00866e+07	9.47646e+06	1.55716e+07	1.32563e+07	1.25826e+07	1.39719e+07	2.03946e+07	1.91797e+07	1.2492e+07	2.24373e+07	1.96978e+07	7.87668e+06	1.60952e+07	2.58243e+07	1.13791e+07	2.0488e+07	2.32423e+07	2.70273e+07	8.39914e+06	2.34574e+07	1.01899e+07	4.99837e+06	1.94972e+07	2.25268e+07	1.98887e+07	1.8623e+07	2.08967e+07	2.71788e+07	7.46272e+06	9.93013e+06	2.1276e+07	8.57553e+06	1.49106e+07
PC(20:4e_18:2)+H	1.89017e+06	1.92609e+06	385158	259932	1.79745e+06	892797	544216	456932	1.84109e+06	375784	1.12409e+06	1.75546e+06	833994	1.32716e+06	1.44392e+06	407410	853760	987906	1.37942e+06	1.20939e+06	1.856e+06	2.67091e+06	1.78217e+06	1.14526e+06	1.58889e+06	2.26261e+06	1.22263e+06	1.78308e+06	2.44193e+06	1.83134e+06	2.53152e+06	2.95467e+06	2.92712e+06	1.23356e+06	2.45659e+06	1.08385e+06	516423	1.51456e+06	1.71994e+06	822091	1.79248e+06	2.49719e+06	1.09973e+06	519052	1.52312e+06	1.4105e+06	1.38436e+06	1.41242e+06
PC(20:5_18:2)+H	2.1858e+06	1.69977e+06	695627	377255	4.89451e+06	779740	531930	799425	1.44367e+06	3.42149e+06	2.89862e+06	2.35807e+06	1.78114e+06	3.75745e+06	1.52065e+06	531908	4.50302e+06	2.84296e+06	1.47174e+06	2.78055e+06	4.368e+06	5.98128e+06	4.00764e+06	4.28155e+06	4.39259e+06	6.61055e+06	3.29461e+06	3.63714e+06	5.62261e+06	3.62416e+06	3.1949e+06	3.11609e+06	5.95169e+06	3.25149e+06	3.7633e+06	1.72973e+06	699612	5.93031e+06	681838	2.82175e+06	1.15144e+06	2.74364e+06	1.46649e+06	1.9772e+06	3.46772e+06	1.91198e+06	1.8603e+06	1.36484e+06
PC(21:0_12:2)+H	2.47743e+06	1.95179e+06	2.78203e+06	6.02466e+06	3.087e+06	3.59013e+06	3.23286e+06	3.22853e+06	4.67527e+06	4.9402e+06	4.332e+06	3.60937e+06	3.9356e+06	5.11913e+06	3.92828e+06	3.859e+06	6.52561e+06	6.60103e+06	3.56778e+06	3.31702e+06	2.76482e+06	3.12167e+06	4.49737e+06	4.3207e+06	3.30858e+06	7.82217e+06	3.83298e+06	2.80478e+06	4.25183e+06	4.87555e+06	2.80704e+06	2.84318e+06	3.99271e+06	3.07767e+06	8.53076e+06	3.42063e+06	4.19376e+06	5.51702e+06	2.53656e+06	3.21962e+06	2.79123e+06	4.04235e+06	4.5804e+06	3.99347e+06	4.17734e+06	3.68333e+06	2.91079e+06	3.73457e+06
PC(22:0_12:4)+H	671287	390199	303669	1.75e+06	956469	1.01807e+06	454766	203101	576875	1.27106e+06	1.9591e+06	796305	1.09685e+06	359298	654752	249633	1.57388e+06	1.64878e+06	1.49806e+06	1.3952e+06	1.25808e+06	645417	1.57631e+06	1.29406e+06	1.90226e+06	1.65083e+06	800583	1.9309e+06	836485	1.55834e+06	1.49647e+06	2.62366e+06	1.20152e+06	1.2242e+06	2.64279e+06	1.3844e+06	296223	325374	289599	430335	858623	425839	1.46662e+06	770767	1.2271e+06	508933	799181	453092
PC(22:5_18:2)+H	884669	550077	152640	432360	943106	1.09245e+06	501769	642286	735391	678117	682635	898736	1.29599e+06	619147	361515	757343	1.88331e+06	1.02518e+06	712845	1.62792e+06	920732	695191	718887	1.33242e+06	716719	563370	545123	1.30908e+06	1.16937e+06	1.12478e+06	1.08618e+06	1.142e+06	963852	1.19954e+06	567406	1.2458e+06	459190	367259	753752	1.38868e+06	766911	1.08686e+06	1.19238e+06	867242	951242	675997	727575	331309
PC(24:2_10:1)+H	6.33041e+06	7.16634e+06	6.47062e+06	7.64523e+06	4.52427e+06	5.01795e+06	6.87367e+06	6.33449e+06	8.0096e+06	3.44278e+06	6.19399e+06	1.46905e+07	9.32761e+06	6.10893e+06	3.67495e+06	3.34836e+06	1.77773e+07	8.22422e+06	2.64068e+06	6.7231e+06	3.31948e+06	2.92502e+06	8.16747e+06	1.10503e+07	7.90096e+06	1.70244e+07	9.8726e+06	7.94825e+06	8.37926e+06	1.05783e+07	5.89085e+06	1.19213e+07	1.69851e+07	6.49333e+06	8.19355e+06	4.50248e+06	6.43507e+06	8.02117e+06	5.8884e+06	4.11166e+06	4.63384e+06	1.19102e+07	8.8527e+06	5.69573e+06	1.38792e+07	8.46285e+06	7.43539e+06	5.98783e+06
PC(27:0_10:4)+H	2.29076e+06	1.30596e+06	1.35945e+06	1.12572e+06	1.07428e+06	1.45197e+06	1.46033e+06	1.07154e+06	1.38411e+06	1.51411e+06	1.55735e+06	869350	1.02401e+06	1.09875e+06	1.82771e+06	1.1425e+06	775270	1.2183e+06	1.6499e+06	1.38675e+06	1.53273e+06	1.10835e+06	1.54866e+06	1.36002e+06	1.40127e+06	1.76216e+06	1.17204e+06	993629	1.33851e+06	1.57348e+06	976337	966677	1.18211e+06	875237	1.13935e+06	1.37984e+06	1.26659e+06	1.18421e+06	875275	1.34411e+06	1.47806e+06	1.68661e+06	1.10053e+06	1.29352e+06	1.08679e+06	1.15417e+06	1.50053e+06	1.14354e+06
PC(28:1_10:4)+H	4.44718e+07	4.10068e+07	4.5383e+07	3.97439e+07	4.70611e+07	3.9254e+07	3.91906e+07	3.56622e+07	4.19408e+07	5.8129e+07	5.44023e+07	3.91394e+07	3.76175e+07	5.94008e+07	4.45966e+07	4.8317e+07	3.23345e+07	4.49105e+07	3.7548e+07	4.92512e+07	4.9768e+07	5.01349e+07	5.09348e+07	5.14091e+07	4.72851e+07	6.45932e+07	5.65372e+07	2.78195e+07	5.20318e+07	3.70873e+07	3.6458e+07	2.78043e+07	4.78178e+07	2.95729e+07	4.29525e+07	3.01066e+07	5.11043e+07	6.39747e+07	3.46888e+07	6.08443e+07	4.48698e+07	4.35787e+07	3.27267e+07	4.72789e+07	4.6537e+07	4.3571e+07	5.34565e+07	3.35326e+07
PC(30:0)+H	1.56689e+06	3.3319e+06	2.97404e+06	6.71257e+06	3.54296e+06	4.27774e+06	1.8657e+06	3.70786e+06	2.33459e+06	9.41292e+06	5.29878e+06	3.09063e+06	4.82145e+06	4.80162e+06	5.48915e+06	3.1303e+06	6.20551e+06	3.70054e+06	5.19714e+06	2.50868e+06	1.11877e+06	2.98198e+06	2.23599e+06	3.63618e+06	4.63427e+06	9.57307e+06	2.8371e+06	8.42063e+06	2.3418e+06	4.12933e+06	1.55418e+06	4.38295e+06	2.44002e+06	7.62166e+06	6.22735e+06	3.2734e+06	2.19933e+06	3.84354e+06	2.35739e+06	2.33773e+06	1.96376e+06	4.01605e+06	5.11347e+06	2.49577e+06	2.458e+06	3.92698e+06	4.16449e+06	3.12034e+06
PC(31:0)+H	529135	791564	852417	1.10087e+06	526344	1.00784e+06	459054	916554	856585	2.66362e+06	1.16362e+06	1.08451e+06	1.03814e+06	1.56175e+06	1.62692e+06	849770	840412	997625	1.10405e+06	496976	324035	503630	702878	587570	691324	1.63397e+06	503604	531902	577969	698245	393788	624715	703654	739148	1.25267e+06	584027	508861	1.04255e+06	774768	646674	531938	905004	1.20851e+06	519075	474767	874704	834082	956346
PC(31:0e)+H	3.6807e+06	5.11467e+06	4.3254e+06	3.03369e+06	4.13347e+06	3.34394e+06	2.75238e+06	3.07618e+06	3.5908e+06	3.27427e+06	3.49813e+06	4.88477e+06	4.32269e+06	4.67797e+06	4.87361e+06	2.36076e+06	3.92585e+06	2.78238e+06	2.27615e+06	2.54663e+06	3.12431e+06	3.46687e+06	4.40003e+06	2.98867e+06	3.74049e+06	4.0541e+06	3.10209e+06	2.41737e+06	4.07093e+06	3.29122e+06	1.99601e+06	3.78874e+06	5.14877e+06	2.10543e+06	4.77197e+06	2.00536e+06	2.04861e+06	5.76213e+06	5.03721e+06	2.47788e+06	4.25318e+06	4.19716e+06	5.60139e+06	3.3301e+06	2.96874e+06	4.7037e+06	3.66084e+06	5.09166e+06
PC(32:0)+H	3.16746e+07	6.65811e+07	6.48717e+07	3.13007e+07	3.55185e+07	3.5627e+07	2.78625e+07	5.06619e+07	4.36067e+07	3.97245e+07	3.07761e+07	4.35904e+07	4.32524e+07	5.77909e+07	3.97381e+07	4.17584e+07	3.01456e+07	2.77805e+07	2.90321e+07	2.3447e+07	2.35578e+07	2.99572e+07	2.93125e+07	2.43977e+07	3.46554e+07	4.97508e+07	2.82999e+07	3.36888e+07	3.5142e+07	2.70369e+07	2.32893e+07	2.88331e+07	3.93423e+07	3.33657e+07	3.63337e+07	2.32796e+07	2.97148e+07	5.6316e+07	3.86822e+07	4.49783e+07	3.64128e+07	4.77703e+07	4.29552e+07	2.94216e+07	2.83109e+07	4.20704e+07	4.57578e+07	4.55503e+07
PC(32:0e)+H	4.32824e+06	9.52624e+06	8.88319e+06	4.62411e+06	6.40455e+06	7.3478e+06	5.3033e+06	8.73721e+06	9.98569e+06	6.9169e+06	5.54519e+06	8.52097e+06	6.01188e+06	1.02472e+07	7.88392e+06	8.65488e+06	5.9671e+06	5.58046e+06	3.62413e+06	4.74e+06	4.65729e+06	7.76193e+06	5.50326e+06	4.58927e+06	6.30281e+06	1.01674e+07	4.88102e+06	6.22773e+06	7.61958e+06	4.42628e+06	5.22317e+06	6.97778e+06	8.34515e+06	4.01716e+06	6.47278e+06	3.9312e+06	4.798e+06	1.0887e+07	8.96113e+06	1.03767e+07	5.86244e+06	8.81571e+06	1.14157e+07	5.57159e+06	5.07004e+06	1.0322e+07	5.47639e+06	9.51037e+06
PC(32:2)+H	2.37275e+06	3.00953e+06	2.44941e+06	5.99637e+06	4.75403e+06	3.75179e+06	2.40273e+06	2.63569e+06	3.04065e+06	4.21732e+06	4.2371e+06	3.95236e+06	3.57023e+06	2.63514e+06	2.70604e+06	2.00132e+06	1.14713e+07	5.98053e+06	4.1651e+06	4.92745e+06	2.6544e+06	6.36187e+06	4.8023e+06	6.96925e+06	6.68378e+06	9.64368e+06	5.26211e+06	7.98883e+06	4.77491e+06	7.70521e+06	4.05038e+06	7.38295e+06	5.24208e+06	6.73231e+06	9.08402e+06	4.76164e+06	3.13965e+06	3.37829e+06	1.70264e+06	2.50466e+06	2.22839e+06	3.95557e+06	3.76846e+06	3.60335e+06	7.68219e+06	3.87209e+06	3.09286e+06	3.45962e+06
PC(33:0)+H	415633	860698	629631	969066	261092	664965	369829	855549	515536	6.01606e+06	1.91706e+06	1.08648e+06	554105	1.47339e+06	1.63747e+06	697838	673534	2.80978e+06	3.88353e+06	510593	190303	187808	1.21103e+06	815381	985925	1.52321e+06	382796	262006	494167	564003	443729	627210	543698	603688	1.49138e+06	3.09948e+06	699402	895858	729539	512414	441027	805614	788648	211373	279185	631413	531514	670050
PC(33:1)+H	3.41179e+06	4.74048e+06	4.88607e+06	1.28155e+07	2.9425e+06	5.35134e+06	3.55348e+06	5.99407e+06	4.97683e+06	1.44921e+07	7.36332e+06	5.65804e+06	5.96463e+06	4.84323e+06	4.59267e+06	5.5035e+06	8.28801e+06	6.39257e+06	6.20049e+06	2.80805e+06	1.56409e+06	2.37243e+06	4.16171e+06	4.10692e+06	4.20645e+06	6.18965e+06	2.44665e+06	3.53273e+06	2.76886e+06	3.74581e+06	2.1774e+06	4.10395e+06	3.19562e+06	4.03728e+06	5.51463e+06	4.24715e+06	4.40237e+06	4.69119e+06	4.8882e+06	3.53419e+06	2.81029e+06	4.68526e+06	1.04993e+07	3.63049e+06	2.65127e+06	3.85919e+06	4.56492e+06	4.12695e+06
PC(34:0)+H	1.09141e+07	8.34366e+06	8.23359e+06	3.543e+06	1.09444e+07	9.10907e+06	4.29449e+06	7.09827e+06	8.30469e+06	1.05934e+07	9.85828e+06	1.53681e+07	1.12036e+07	1.3097e+07	1.01994e+07	5.1686e+06	1.10618e+07	9.01462e+06	8.65014e+06	6.17531e+06	8.03549e+06	1.09183e+07	9.02354e+06	7.72871e+06	1.14924e+07	1.05376e+07	6.32962e+06	8.79693e+06	1.08315e+07	8.43206e+06	8.46227e+06	1.18061e+07	1.22663e+07	1.13867e+07	1.0735e+07	5.41856e+06	4.14858e+06	1.23623e+07	1.02969e+07	7.65479e+06	8.47525e+06	9.66917e+06	1.3359e+07	7.5224e+06	9.8309e+06	9.49557e+06	1.10101e+07	9.73959e+06
PC(34:0e)+H	828337	748944	1.05421e+06	546321	1.18198e+06	801772	481142	1.31178e+06	933255	1.3811e+06	869612	955870	826144	984474	1.3044e+06	1.10115e+06	772880	904383	658651	736026	730504	1.18056e+06	1.00515e+06	692796	1.0478e+06	1.48096e+06	553927	765203	1.10435e+06	648329	824323	925173	1.2943e+06	551430	1.19833e+06	676896	503133	1.43558e+06	1.62193e+06	1.93181e+06	884907	1.30285e+06	1.88705e+06	625885	691321	1.35968e+06	652848	1.14204e+06
PC(34:2)+H	6.82061e+06	1.2198e+07	5.40167e+06	1.07871e+07	4.90217e+06	6.3557e+06	4.67723e+06	6.16446e+06	3.85601e+06	8.71219e+06	8.43168e+06	8.46722e+06	8.19542e+06	4.51136e+06	3.71541e+06	5.43749e+06	1.00727e+07	3.42795e+06	6.01774e+06	3.52176e+06	1.88627e+06	3.28651e+06	3.77537e+06	5.63416e+06	4.01763e+06	8.31792e+06	3.42672e+06	4.17025e+06	2.70861e+06	6.06678e+06	3.56424e+06	6.39673e+06	5.32813e+06	4.04809e+06	4.43369e+06	3.21216e+06	6.10287e+06	3.91196e+06	4.70853e+06	3.48605e+06	2.82034e+06	8.93671e+06	8.74602e+06	3.76088e+06	4.19284e+06	4.71762e+06	5.50414e+06	4.52299e+06
PC(34:2e)+H	8.07184e+06	8.07767e+06	6.38279e+06	5.02102e+06	1.35498e+07	5.33248e+06	7.70091e+06	6.95351e+06	1.29148e+07	1.07301e+07	1.05245e+07	1.43001e+07	7.76291e+06	1.85213e+07	1.20879e+07	6.45681e+06	1.26365e+07	1.03702e+07	1.11922e+07	1.31667e+07	9.15582e+06	2.42665e+07	1.13752e+07	1.27451e+07	1.46868e+07	3.3527e+07	1.24395e+07	1.01754e+07	2.31553e+07	1.02928e+07	1.24539e+07	1.23003e+07	2.25856e+07	1.39928e+07	1.38404e+07	6.23481e+06	8.57373e+06	2.44822e+07	6.62411e+06	1.22312e+07	7.21176e+06	1.24269e+07	1.31652e+07	7.56348e+06	1.14418e+07	1.37947e+07	1.21868e+07	1.34203e+07
PC(34:3)+H	1.10708e+06	1.26212e+06	1.09346e+06	524782	1.44458e+06	459314	908694	1.27717e+06	1.22574e+06	1.00133e+06	296472	2.25087e+06	1.45704e+06	588895	128016	693691	1.6466e+06	716058	221740	470570	1.36584e+06	1.72897e+06	1.15267e+06	1.12553e+06	784892	1.11207e+06	1.22852e+06	1.18845e+06	1.17815e+06	1.77636e+06	2.53915e+06	1.74868e+06	2.3928e+06	606763	381744	260945	543945	1.05578e+06	589270	835432	718485	1.36437e+06	878772	485257	3.39743e+06	1.46214e+06	1.16601e+06	688745
PC(34:3)+H	1.17483e+06	1.06373e+07	1.21593e+07	1.22764e+07	1.03177e+07	6.4656e+06	2.9319e+06	6.29312e+06	1.52212e+07	1.25205e+07	3.18958e+06	8.5455e+06	6.58443e+06	5.96773e+06	1.54767e+06	8.71642e+06	8.2578e+06	3.66289e+06	2.6797e+06	3.29424e+06	1.41724e+06	6.36042e+06	1.64861e+06	4.16836e+06	4.41963e+06	5.56752e+06	5.12018e+06	7.08136e+06	5.26132e+06	3.03143e+06	6.70732e+06	4.33876e+06	5.80033e+06	6.15024e+06	6.88998e+06	2.43107e+06	7.25208e+06	1.27308e+07	1.10406e+07	5.61052e+06	3.33202e+06	4.56101e+06	6.31152e+06	5.58057e+06	1.71652e+06	9.62878e+06	3.2698e+06	1.97297e+06
PC(34:3)+H	1.58941e+06	1.73445e+06	3.08019e+06	8.5363e+06	3.2412e+06	2.46614e+06	4.02066e+06	2.64157e+06	4.28758e+06	6.58427e+06	3.38698e+06	962827	1.46642e+07	1.42595e+06	1.57724e+06	1.86863e+06	5.77842e+06	3.4658e+06	3.29924e+06	4.53355e+06	4.06307e+06	996254	4.17562e+06	5.40499e+06	5.28002e+06	4.51407e+06	3.56456e+06	6.8959e+06	3.16988e+06	4.09769e+06	3.05604e+06	1.18374e+07	6.26434e+06	4.93614e+06	4.8264e+06	4.50273e+06	3.11411e+06	2.48652e+06	1.30673e+06	3.84052e+06	1.82143e+06	2.36214e+06	9.80945e+06	7.29799e+06	2.96663e+06	1.68524e+06	5.07216e+06	1.33725e+06
PC(35:1)+H	1.1235e+06	1.79513e+06	849354	3.60935e+06	739553	1.75893e+06	735579	1.20241e+06	1.12237e+06	1.48605e+07	5.19651e+06	2.72096e+06	1.09764e+06	2.47544e+06	2.83641e+06	1.57107e+06	1.16908e+06	6.8059e+06	6.71433e+06	1.43e+06	547413	611624	2.69034e+06	2.07144e+06	1.96024e+06	2.7936e+06	710532	272195	935144	1.53574e+06	1.18145e+06	1.19583e+06	1.30381e+06	928321	2.95938e+06	5.21448e+06	1.55963e+06	2.09159e+06	2.2322e+06	1.19669e+06	901781	1.64001e+06	1.25439e+06	664509	791188	1.34249e+06	884816	1.49432e+06
PC(35:2)+H	1.34242e+07	8.91644e+06	1.02996e+07	1.2799e+07	1.52145e+07	1.28824e+07	9.69028e+06	1.49316e+07	1.89466e+07	2.33226e+07	1.94096e+07	2.05274e+07	1.54323e+07	2.53895e+07	1.71781e+07	1.32718e+07	2.51371e+07	2.33021e+07	1.83003e+07	1.44252e+07	1.39476e+07	1.8508e+07	2.59053e+07	1.75308e+07	1.6695e+07	2.52492e+07	1.97168e+07	1.16128e+07	2.12911e+07	1.63565e+07	1.57867e+07	1.35585e+07	2.33044e+07	1.12288e+07	2.1083e+07	1.65911e+07	1.4341e+07	2.44865e+07	1.44373e+07	1.38795e+07	1.35952e+07	1.94346e+07	2.05511e+07	1.32246e+07	2.02731e+07	1.64592e+07	1.50952e+07	1.61078e+07
PC(35:3)+H	1.62574e+06	478004	1.47894e+06	1.59105e+06	718001	1.64066e+06	701601	665529	5.45966e+06	2.49621e+06	1.57798e+06	2.67436e+06	1.51486e+06	1.16149e+06	849156	927229	3.01214e+06	2.0872e+06	1.33658e+06	1.21232e+06	939290	705852	1.18471e+06	1.80938e+06	1.70966e+06	1.59727e+06	2.16039e+06	1.18633e+06	1.19723e+06	1.25886e+06	1.04645e+06	1.40506e+06	1.18044e+06	1.50303e+06	1.89559e+06	1.45612e+06	794545	1.11824e+06	717877	900504	1.10573e+06	1.03043e+06	1.39954e+06	751352	2.51517e+06	1.0035e+06	1.23148e+06	1.09009e+06
PC(35:4)+H	1.06201e+06	524254	592004	1.91712e+06	840192	1.30059e+06	766593	489717	1.08417e+06	1.6934e+06	2.42397e+06	2.04615e+06	1.15528e+06	818578	1.10047e+06	657822	1.54027e+06	1.90113e+06	1.24357e+06	997023	1.1958e+06	479964	2.41056e+06	1.08326e+06	1.58572e+06	1.62945e+06	724629	1.10135e+06	1.25755e+06	1.2647e+06	1.34748e+06	2.22842e+06	1.63822e+06	885276	2.4243e+06	1.00747e+06	420676	855803	896067	601842	1.24557e+06	765392	2.01139e+06	788866	661750	866947	1.03298e+06	763440
PC(36:0)+H	1.29051e+06	569509	392393	183126	1.04091e+06	984667	236250	403268	590469	1.15412e+06	1.00311e+06	1.95104e+06	1.12005e+06	1.03618e+06	1.00694e+06	363281	1.20143e+06	980423	882339	552733	890023	1.42058e+06	791067	766998	1.42422e+06	989950	814368	732807	1.25859e+06	969713	1.02095e+06	1.52818e+06	1.48989e+06	1.15259e+06	920148	398995	253733	898504	876907	503281	841409	804234	1.34421e+06	626608	1.07072e+06	958318	1.01343e+06	616364
PC(36:1e)+H	612795	1.17756e+06	875535	760276	891993	759690	388164	1.41894e+06	964877	1.36555e+06	862380	1.08493e+06	1.15665e+06	693631	1.11209e+06	1.28693e+06	484645	465041	526621	495061	407801	1.03446e+06	866645	259610	795581	1.23533e+06	271088	554532	1.04847e+06	8751.12	479701	824789	1.16754e+06	229637	329623	438122	580449	1.42123e+06	1.68618e+06	2.23171e+06	645452	749500	1.53973e+06	666073	496577	1.32631e+06	434316	642985
PC(36:2)+H	5.825e+07	7.12631e+07	4.37386e+07	4.16878e+07	4.83385e+07	3.85572e+07	2.6375e+07	5.57942e+07	2.96371e+07	4.29402e+07	4.40048e+07	5.50297e+07	4.95487e+07	4.4161e+07	3.73391e+07	5.36825e+07	3.63235e+07	3.10311e+07	3.12806e+07	2.93492e+07	3.09405e+07	4.64174e+07	5.24139e+07	2.79513e+07	3.26981e+07	4.37204e+07	1.77448e+07	2.53871e+07	4.05736e+07	4.57978e+07	2.86613e+07	3.08577e+07	3.8837e+07	3.47813e+07	3.12847e+07	3.24244e+07	3.67306e+07	4.40889e+07	4.46685e+07	5.15152e+07	2.58432e+07	5.1418e+07	3.60942e+07	3.32541e+07	3.44551e+07	3.01699e+07	4.29729e+07	3.29677e+07
PC(36:2e)+H	2.5983e+06	2.86545e+06	3.23588e+06	2.73777e+06	4.83184e+06	2.34791e+06	2.12663e+06	3.55524e+06	4.74414e+06	4.90203e+06	3.54432e+06	3.51406e+06	3.83321e+06	4.57919e+06	4.47285e+06	3.23584e+06	4.05955e+06	4.08654e+06	4.29556e+06	3.62729e+06	3.17934e+06	8.1896e+06	3.94151e+06	4.26267e+06	4.48752e+06	7.4963e+06	3.37605e+06	3.83636e+06	6.90962e+06	3.0639e+06	4.23106e+06	4.20802e+06	6.97197e+06	2.89154e+06	5.39954e+06	2.64774e+06	2.93223e+06	8.94498e+06	4.25274e+06	6.10394e+06	2.15969e+06	4.41907e+06	5.88546e+06	2.96063e+06	4.06915e+06	6.24885e+06	2.62126e+06	4.09969e+06
PC(36:3)+H	1.25988e+06	962189	907444	809283	3.15785e+06	348193	397420	363866	581895	2.10313e+06	1.66457e+06	1.57402e+06	1.0259e+06	2.56542e+06	1.63472e+06	319603	3.00651e+06	1.27893e+06	439906	1.20097e+06	1.92449e+06	3.49426e+06	2.33694e+06	2.34559e+06	2.54403e+06	3.77367e+06	1.93762e+06	2.01076e+06	3.17064e+06	1.15265e+06	1.70252e+06	1.93969e+06	3.4948e+06	1.18135e+06	1.96647e+06	692833	322173	2.78419e+06	336998	1.7291e+06	665670	1.59865e+06	818120	782107	1.50943e+06	1.56641e+06	2.18275e+06	648577
PC(36:3)+H	1.17998e+08	1.07335e+08	5.87415e+07	5.09904e+07	1.43179e+08	6.23768e+07	4.72162e+07	8.37309e+07	8.87315e+07	8.28689e+07	9.66245e+07	1.02245e+08	9.30833e+07	1.18123e+08	8.72964e+07	7.5615e+07	9.50702e+07	8.55795e+07	6.93835e+07	7.8263e+07	1.08211e+08	1.40178e+08	1.36345e+08	9.05836e+07	9.45967e+07	1.52161e+08	8.75961e+07	6.28224e+07	1.32181e+08	1.52548e+08	1.1531e+08	8.89812e+07	1.46524e+08	6.70512e+07	8.66004e+07	8.15362e+07	7.13043e+07	1.34161e+08	6.60891e+07	1.23333e+08	6.13252e+07	1.41103e+08	6.99551e+07	7.62104e+07	1.3047e+08	7.96313e+07	8.35848e+07	8.38452e+07
PC(36:3)+H	9.12489e+07	6.71268e+07	5.43814e+07	1.38697e+08	1.314e+08	1.56368e+08	1.13008e+08	9.18159e+07	1.13622e+08	1.75792e+08	1.65878e+08	8.29049e+07	1.03921e+08	1.00274e+08	1.06954e+08	1.05322e+08	2.55393e+08	1.38536e+08	1.50245e+08	1.86466e+08	9.22619e+07	9.11758e+07	1.28946e+08	1.6906e+08	1.92348e+08	1.63542e+08	1.55744e+08	2.2619e+08	1.36176e+08	1.35544e+08	1.0544e+08	1.54822e+08	1.14301e+08	1.78165e+08	1.39839e+08	1.65837e+08	9.69033e+07	8.05174e+07	1.09946e+08	1.20355e+08	1.11453e+08	1.57427e+08	1.39222e+08	9.70758e+07	9.50756e+07	9.35783e+07	1.27526e+08	9.26557e+07
PC(36:3)+H	4.61722e+06	2.50476e+06	1.27084e+06	6.69227e+06	2.3867e+06	5.02546e+06	1.89996e+06	2.01785e+06	3.78426e+06	1.36897e+07	5.74184e+06	3.63423e+06	5.10973e+06	1.49853e+06	2.01206e+06	1.70362e+06	4.98168e+06	2.64173e+06	4.86614e+06	3.8278e+06	1.83198e+06	1.63431e+06	2.61391e+06	8.18661e+06	4.91318e+06	3.02987e+06	1.8601e+06	4.37891e+06	2.25679e+06	2.28804e+06	1.99133e+06	4.50211e+06	2.46704e+06	4.62167e+06	6.07631e+06	2.63962e+06	1.42496e+06	1.74131e+06	3.01697e+06	2.19459e+06	3.19637e+06	2.07734e+06	7.45965e+06	3.38902e+06	1.56094e+06	2.1394e+06	4.82665e+06	1.5681e+06
PC(36:3)+H	3.17089e+06	2.70038e+06	2.08954e+06	2.14659e+06	3.16951e+06	3.10862e+06	2.36305e+06	2.15775e+06	2.68965e+06	3.60519e+06	3.73428e+06	3.25983e+06	2.98041e+06	3.53743e+06	3.49022e+06	2.10123e+06	4.12797e+06	3.22719e+06	3.41765e+06	2.62001e+06	2.86691e+06	3.17903e+06	3.11337e+06	3.26996e+06	3.52126e+06	3.98452e+06	2.9971e+06	3.69781e+06	3.6453e+06	3.26765e+06	2.69765e+06	3.71128e+06	3.49106e+06	3.17684e+06	3.50053e+06	2.46007e+06	1.85124e+06	3.6213e+06	2.22085e+06	3.20524e+06	2.57852e+06	3.81393e+06	3.37901e+06	2.58335e+06	3.08418e+06	2.48687e+06	3.20877e+06	2.32907e+06
PC(36:3e)+H	1.22841e+06	1.81271e+06	355607	530113	1.23913e+06	1.28774e+06	267345	526095	725041	1.37413e+06	936468	2.38921e+06	685666	1.20309e+06	1.21854e+06	430000	868766	767288	595448	511948	655033	525490	1.25914e+06	585960	787081	2.44083e+06	473772	604267	1.22481e+06	821839	708791	1.72145e+06	1.35906e+06	837354	1.03214e+06	489674	555156	1.19006e+06	1.60229e+06	1.0401e+06	800811	1.0535e+06	2.12665e+06	340687	841264	1.20303e+06	1.23224e+06	1.07713e+06
PC(36:4)+H	2.18896e+07	1.67749e+07	8.55162e+06	1.16873e+07	5.89895e+07	1.3803e+07	7.51109e+06	1.10791e+07	1.79531e+07	3.36904e+07	2.85605e+07	2.41206e+07	1.84742e+07	3.68688e+07	1.77527e+07	8.04947e+06	5.56662e+07	4.41525e+07	2.31291e+07	4.00557e+07	6.10361e+07	6.58655e+07	4.03192e+07	4.50302e+07	4.45913e+07	8.13682e+07	3.30742e+07	3.73773e+07	6.61171e+07	5.56293e+07	4.37395e+07	3.2473e+07	6.87078e+07	3.74648e+07	4.99153e+07	2.59952e+07	1.0455e+07	6.08217e+07	1.29397e+07	3.62847e+07	1.37881e+07	3.12516e+07	1.93788e+07	2.69663e+07	5.15804e+07	2.44982e+07	2.00854e+07	2.08638e+07
PC(36:4)+H	353911	698297	431473	1.813e+06	1.01835e+06	2.97561e+06	554511	597538	1.26194e+06	2.89693e+06	1.07284e+06	2.80872e+06	2.84893e+06	1.31131e+06	483903	1.12466e+06	7.79662e+06	1.74603e+06	1.26568e+06	2.20079e+06	916398	1.58207e+06	1.20865e+06	3.76896e+06	1.98305e+06	1.79152e+06	2.89358e+06	4.32896e+06	1.39029e+06	1.23392e+06	1.34365e+06	1.89841e+06	354506	5.38656e+06	1.7959e+06	2.06351e+06	800171	282745	593886	1.10749e+06	657534	993842	3.32002e+06	1.55578e+06	1.03951e+06	741038	859169	450892
PC(36:4)+H	1.01135e+06	352800	169221	2.3994e+06	427682	864173	752557	326813	387285	2.97919e+06	2.48223e+06	846899	1.33039e+06	585343	434203	385032	1.83001e+06	1.15977e+06	2.20494e+06	915730	2.38838e+06	445102	1.35606e+06	1.19584e+06	1.50541e+06	1.90474e+06	417371	1.55474e+06	527578	1.39224e+06	1.10293e+06	1.98622e+06	1.64269e+06	1.16893e+06	1.7314e+06	995410	320092	513595	1.11971e+06	399512	502044	617266	2.67762e+06	863991	367562	557066	691039	324956
PC(36:4)+H	3.53655e+08	2.90452e+08	2.70551e+08	3.35985e+08	3.12303e+08	2.79442e+08	3.30494e+08	2.67997e+08	3.43066e+08	1.86521e+08	2.90898e+08	3.28914e+08	2.59241e+08	1.75358e+08	2.50692e+08	2.04932e+08	2.38059e+08	3.04046e+08	2.9458e+08	2.94448e+08	4.42014e+08	1.51887e+08	3.7317e+08	2.35258e+08	3.0932e+08	3.41849e+08	1.63228e+08	3.3185e+08	3.42628e+08	2.70274e+08	3.63805e+08	3.74047e+08	3.81781e+08	2.36608e+08	3.79792e+08	2.71916e+08	1.74668e+08	2.33768e+08	3.6181e+08	2.33004e+08	4.33837e+08	2.46899e+08	3.59704e+08	2.31575e+08	2.02616e+08	2.97244e+08	3.15638e+08	2.67193e+08
PC(36:4)+H	135804	7.88945e+06	1.8537e+06	36013.1	6.03681e+06	1.58102e+06	5.54921e+06	1.03839e+06	6.14413e+06	1.71069e+06	1.65791e+06	1.79136e+06	1.70015e+06	4.30102e+06	5.81543e+06	1.22944e+06	4.45838e+06	1.26472e+06	1.30123e+06	1.06567e+06	2.80097e+06	4.36592e+06	2.03699e+06	254927	7.34064e+06	7.15317e+06	4.43388e+06	967201	366191	5.92655e+06	1.40608e+06	200905	8.48823e+06	1.11892e+06	6.59057e+06	648575	2.86905e+06	6.77499e+06	414857	4.75935e+06	2.14151e+06	5.77953e+06	1.09e+06	1.04843e+06	4.07972e+06	358169	7.78761e+06	5.57159e+06
PC(36:4e)+H	2.01766e+06	3.462e+06	609931	446822	924891	783002	261487	766054	1.23014e+06	1.69576e+06	1.4599e+06	1.86497e+06	917049	1.45738e+06	2.05257e+06	633791	1.12097e+06	979349	1.19734e+06	1.03096e+06	992743	1.46784e+06	2.25811e+06	1.15613e+06	1.283e+06	1.90937e+06	1.05611e+06	1.24051e+06	1.96474e+06	1.00091e+06	1.42193e+06	2.73542e+06	2.63546e+06	1.06618e+06	2.21058e+06	625054	319216	1.31823e+06	1.19453e+06	1.25586e+06	1.69243e+06	2.07409e+06	1.47472e+06	373635	779486	1.016e+06	1.7257e+06	901176
PC(36:5)+H	546997	1.1469e+06	1.19738e+06	513797	1.54497e+06	809509	224649	506772	959325	1.4184e+06	704109	1.10217e+06	1.26872e+06	621288	513403	185613	1.60086e+06	954929	443434	953192	1.50534e+06	1.58954e+06	1.16863e+06	1.27216e+06	1.81636e+06	2.35771e+06	1.53694e+06	1.35936e+06	2.81609e+06	3.05343e+06	4.45746e+06	1.3355e+06	3.26102e+06	1.24359e+06	2.24825e+06	554611	404595	1.64321e+06	443164	1.4362e+06	586126	1.2902e+06	569168	1.14892e+06	980459	1.0913e+06	1.04591e+06	593159
PC(36:5)+H	1.09617e+06	1.14351e+06	546471	2.3688e+06	1.13878e+06	1.60094e+06	1.21115e+06	697047	1.0888e+06	807213	1.3713e+06	3.57544e+06	2.15751e+06	575435	966444	634279	2.0144e+06	2.37648e+06	975680	1.4642e+06	1.12141e+06	281366	1.27714e+06	2.25883e+06	1.29051e+06	2.88651e+06	783433	1.57182e+06	831486	1.29608e+06	3.4672e+06	3.39918e+06	2.8214e+06	840734	1.09679e+06	1.43163e+06	549360	243522	1.4457e+06	841395	1.39422e+06	1.37113e+06	2.85055e+06	907329	1.6535e+06	724724	1.41196e+06	766228
PC(36:5)+H	7.21331e+06	7.28226e+06	2.16106e+07	2.73897e+07	6.10218e+06	1.25326e+07	1.01416e+07	1.18961e+07	4.66154e+07	2.84197e+07	1.62447e+07	8.54709e+07	3.08551e+07	3.32069e+07	8.84441e+06	8.83402e+06	3.89505e+07	4.62698e+07	1.51479e+07	1.40291e+07	8.39621e+06	2.20479e+06	1.13922e+07	1.33554e+07	3.99416e+07	1.36017e+07	4.2084e+07	1.59279e+07	8.47438e+06	1.12081e+07	3.31274e+07	1.7387e+07	1.73827e+07	7.35709e+07	1.67526e+07	9.81459e+06	7.85072e+06	8.19993e+06	1.51189e+07	7.82993e+06	1.35855e+07	9.17486e+06	3.32419e+07	9.60028e+06	1.53987e+07	1.92639e+07	2.63641e+07	2.37198e+07
PC(37:0e)+H	3.75647e+06	1.87733e+06	1.67345e+06	1.415e+06	3.12137e+06	2.81684e+06	1.63701e+06	1.1986e+06	2.44347e+06	1.07273e+06	1.67509e+06	3.46846e+06	2.13555e+06	2.10955e+06	3.11704e+06	1.09909e+06	2.7903e+06	3.39692e+06	2.24601e+06	2.53508e+06	3.30372e+06	2.92561e+06	3.58499e+06	3.27833e+06	2.6691e+06	1.99741e+06	2.05049e+06	1.90475e+06	2.94648e+06	2.67988e+06	2.20532e+06	2.17659e+06	2.87602e+06	2.14984e+06	3.84096e+06	2.38425e+06	1.45176e+06	3.58394e+06	3.0477e+06	1.59816e+06	2.19962e+06	2.57374e+06	3.14517e+06	1.38386e+06	3.67378e+06	2.52003e+06	2.10791e+06	3.66998e+06
PC(37:3)+H	706965	792001	299963	770257	1.15939e+06	1.12616e+06	621410	899054	1.16286e+06	3.60543e+06	2.67109e+06	1.48621e+06	1.15587e+06	1.63188e+06	1.11754e+06	686616	1.5923e+06	2.80215e+06	2.24996e+06	1.42409e+06	722476	961787	1.35737e+06	1.71504e+06	1.5883e+06	1.96929e+06	1.52003e+06	618484	1.11498e+06	1.2728e+06	1.1845e+06	1.23229e+06	1.19063e+06	1.22752e+06	1.74661e+06	2.82734e+06	740306	929358	1.00029e+06	997168	754763	1.85668e+06	881935	819297	1.12895e+06	915647	799547	926530
PC(37:3)+H	1.11824e+06	446551	342052	1.13467e+06	1.11109e+06	2.85009e+06	1.04919e+06	731373	1.19458e+06	2.20575e+06	2.59915e+06	1.20356e+06	1.54318e+06	1.18844e+06	1.13826e+06	1.10841e+06	4.03912e+06	2.35735e+06	2.31051e+06	2.45707e+06	1.19464e+06	846368	1.85982e+06	1.83701e+06	2.08546e+06	1.96008e+06	1.45389e+06	1.87663e+06	1.6478e+06	1.54281e+06	1.43463e+06	2.05094e+06	986757	1.90268e+06	1.69093e+06	2.64677e+06	927939	512238	1.22294e+06	1.29488e+06	1.33196e+06	1.57815e+06	2.79035e+06	1.30332e+06	1.15575e+06	1.07939e+06	1.3918e+06	816746
PC(37:4)+H	972103	961042	1.13255e+06	1.89827e+06	577736	1.03169e+06	740633	1.01736e+06	1.11434e+06	2.66758e+06	1.24663e+06	1.10249e+06	1.03026e+06	1.03751e+06	938987	1.23929e+06	1.12111e+06	1.11811e+06	1.68075e+06	678576	515493	594139	1.17857e+06	641199	779335	938027	505448	168029	629718	804699	700962	678550	714576	608088	622506	1.3661e+06	1.25919e+06	921515	1.13631e+06	829006	778180	889366	1.61299e+06	785034	781493	712153	1.15719e+06	868774
PC(37:5)+H	1.0445e+06	642414	1.46464e+06	1.72733e+06	1.15365e+06	1.20119e+06	1.11218e+06	1.57063e+06	1.55767e+06	2.48665e+06	1.53365e+06	541256	1.20537e+06	798868	1.28798e+06	1.78028e+06	1.49687e+06	2.12091e+06	819278	1.27034e+06	1.27779e+06	1.45807e+06	1.90716e+06	1.17693e+06	1.10921e+06	2.169e+06	1.35995e+06	517888	1.68938e+06	1.3048e+06	1.03252e+06	556107	1.12618e+06	723585	1.65108e+06	1.69791e+06	2.08253e+06	2.60705e+06	1.06977e+06	1.45867e+06	1.31225e+06	1.91141e+06	1.36193e+06	1.35447e+06	1.06895e+06	811185	965199	268256
PC(38:2)+H	1.1827e+06	2.23744e+06	1.22916e+06	1.3678e+06	3.4271e+06	1.33049e+06	654752	1.88761e+06	1.14394e+06	2.65842e+06	1.35297e+06	2.46276e+06	1.50441e+06	1.50162e+06	241423	1.6006e+06	915266	760160	575212	798153	731178	1.14805e+06	1.2147e+06	677485	892537	1.03842e+06	538114	545060	995789	756987	831883	913496	1.35571e+06	912558	726287	629124	177865	1.33451e+06	2.25324e+06	2.62928e+06	896676	408367	1.07013e+06	1.15172e+06	914587	1.07254e+06	1.14081e+06	1.2018e+06
PC(38:2)+H	9.3622e+06	6.87689e+06	5.87435e+06	5.14666e+06	1.71271e+07	5.56056e+06	2.89068e+06	4.39278e+06	2.87371e+06	1.64246e+07	1.43753e+07	4.60857e+06	7.53972e+06	1.49503e+07	1.05326e+07	3.0502e+06	1.0684e+07	1.54347e+07	1.28276e+06	1.52395e+07	1.31409e+07	2.12658e+07	1.02943e+07	1.87936e+07	2.60945e+06	2.83872e+06	1.56589e+07	8.23149e+06	1.8892e+07	1.186e+07	2.38314e+06	2.15044e+06	3.53827e+06	1.09406e+07	3.08559e+06	2.13123e+06	3.13196e+06	1.32694e+07	1.25953e+07	5.39552e+06	4.61054e+06	1.51172e+07	2.45906e+07	5.76141e+06	4.54811e+06	2.81421e+06	3.12298e+06	9.3382e+06
PC(38:3)+H	7.23529e+06	7.80465e+06	3.4865e+06	3.72322e+06	1.07332e+07	4.5111e+06	3.66684e+06	4.52558e+06	6.02375e+06	5.13792e+06	5.00745e+06	8.41523e+06	6.82864e+06	9.02699e+06	5.17302e+06	5.56171e+06	5.49482e+06	4.45229e+06	2.4909e+06	4.81486e+06	5.63869e+06	9.20334e+06	6.37851e+06	4.66196e+06	4.59518e+06	6.75013e+06	4.66595e+06	3.19138e+06	5.83859e+06	7.1931e+06	5.59949e+06	4.8907e+06	6.64526e+06	4.89475e+06	4.24147e+06	5.0352e+06	4.87035e+06	6.34685e+06	4.58465e+06	8.75831e+06	3.85716e+06	1.1955e+07	4.16795e+06	5.13486e+06	7.97692e+06	4.73336e+06	5.42565e+06	6.26342e+06
PC(38:3)+H	5.828e+07	2.9309e+07	2.36703e+07	4.56218e+07	6.13706e+07	1.24679e+08	5.75202e+07	6.74994e+07	6.78447e+07	1.02261e+08	1.14612e+08	6.66629e+07	9.02921e+07	4.89967e+07	5.59348e+07	5.2492e+07	2.00509e+08	8.93456e+07	7.30667e+07	1.20914e+08	6.61309e+07	7.20105e+07	6.82713e+07	1.2824e+08	1.50273e+08	8.98645e+07	1.21775e+08	1.92455e+08	9.32738e+07	7.25835e+07	7.90175e+07	1.66471e+08	7.16799e+07	1.44393e+08	6.50476e+07	6.77153e+07	4.20734e+07	3.12713e+07	7.45104e+07	7.61451e+07	7.70499e+07	7.92392e+07	1.70336e+08	9.69314e+07	7.24489e+07	7.21096e+07	9.12536e+07	4.67455e+07
PC(38:3)+H	3.93785e+06	1.73573e+06	1.04978e+06	2.99146e+06	2.28531e+06	5.50313e+06	1.22376e+06	1.83999e+06	1.52658e+06	1.31329e+07	1.05883e+07	2.48818e+06	3.58973e+06	1.12629e+06	1.40783e+06	1.05398e+06	3.97919e+06	2.66267e+06	3.02725e+06	1.05694e+06	1.52819e+06	1.84506e+06	2.03081e+06	3.56343e+06	3.58178e+06	2.7072e+06	1.45747e+06	3.96123e+06	2.50789e+06	2.21484e+06	2.01689e+06	4.53245e+06	2.30145e+06	3.04418e+06	1.71549e+06	1.55574e+06	889760	1.33113e+06	3.61566e+06	1.8853e+06	2.92192e+06	1.8531e+06	1.90667e+07	2.8775e+06	1.21057e+06	1.60541e+06	3.13492e+06	1.54093e+06
PC(38:3)+H	2.3543e+06	658099	598940	2.3013e+06	2.34175e+06	3.65763e+06	1.73194e+06	2.39046e+06	2.02581e+06	4.17207e+06	429312	2.50816e+06	2.63955e+06	1.93108e+06	2.0819e+06	1.91062e+06	4.7715e+06	2.99438e+06	2.57342e+06	3.46021e+06	2.29182e+06	2.93064e+06	2.49222e+06	3.86132e+06	4.33821e+06	3.29597e+06	3.31482e+06	5.38353e+06	3.20823e+06	2.19696e+06	2.53494e+06	4.55866e+06	2.44085e+06	3.68461e+06	2.07736e+06	1.71126e+06	957418	1.65028e+06	2.16523e+06	2.50101e+06	2.39797e+06	2.56025e+06	850473	2.81796e+06	2.10142e+06	2.11227e+06	3.00612e+06	1.3412e+06
PC(38:3e)+H	577283	616963	971190	419751	859019	560229	315746	676399	989005	1.51915e+06	1.22743e+06	1.48904e+06	585701	404635	1.04747e+06	755663	842571	825100	622209	750920	929347	1.23649e+06	1.11387e+06	876462	1.59149e+06	1.56428e+06	599403	1.27375e+06	1.76292e+06	249651	1.19268e+06	1.86378e+06	1.80856e+06	635438	1.54234e+06	519587	305396	1.32139e+06	1.39096e+06	1.43959e+06	1.31603e+06	789566	1.73259e+06	402096	632616	1.41851e+06	772000	241958
PC(38:3e)+H	630516	660342	855864	623419	1.35903e+06	952006	509576	841130	1.27471e+06	2.27649e+06	1.45481e+06	1.20058e+06	1.0299e+06	1.08712e+06	1.03727e+06	869185	1.91113e+06	1.18491e+06	1.14374e+06	1.26728e+06	757648	1.61055e+06	845364	1.45444e+06	1.72296e+06	1.91515e+06	913638	1.9389e+06	1.74692e+06	674933	1.00273e+06	1.33588e+06	1.57197e+06	1.00622e+06	1.68453e+06	900005	500575	1.65715e+06	1.91091e+06	2.22867e+06	930789	1.57677e+06	2.24507e+06	837947	977948	1.90983e+06	584780	1.17082e+06
PC(38:4)+H	3.67026e+06	3.49307e+06	2.74727e+06	2.30046e+06	6.99874e+06	2.46528e+06	2.64387e+06	5.49042e+06	6.03752e+06	1.27839e+06	5.20723e+06	1.22006e+07	7.75532e+06	9.51883e+06	3.17691e+06	3.16529e+06	1.0245e+07	6.72597e+06	2.27091e+06	5.58889e+06	6.65172e+06	1.02302e+07	5.1733e+06	6.95133e+06	4.61451e+06	1.11447e+07	9.13882e+06	6.71214e+06	8.43629e+06	7.44238e+06	7.0675e+06	7.68505e+06	1.3225e+07	8.57969e+06	6.68387e+06	2.97589e+06	2.99381e+06	8.51414e+06	3.2073e+06	5.37256e+06	4.12311e+06	8.76758e+06	5.3295e+06	3.80051e+06	9.76673e+06	5.80088e+06	5.38884e+06	4.44736e+06
PC(38:4)+H	5.68956e+06	3.16089e+06	1.82612e+06	4.21537e+06	7.94114e+06	1.71763e+07	4.88748e+06	4.70482e+06	5.06851e+06	1.42925e+07	7.4408e+06	7.2811e+06	1.24594e+07	4.57786e+06	2.799e+06	6.99328e+06	1.77707e+07	6.01321e+06	4.44735e+06	1.05527e+07	6.44091e+06	6.2045e+06	8.02188e+06	9.35406e+06	9.7642e+06	8.60163e+06	6.7551e+06	1.04309e+07	8.54875e+06	9.97803e+06	8.35304e+06	1.60773e+07	6.70556e+06	9.70654e+06	3.65642e+06	8.40891e+06	3.35691e+06	2.81638e+06	4.93085e+06	9.7851e+06	5.60209e+06	8.9915e+06	1.17243e+07	7.46837e+06	7.22954e+06	4.0179e+06	6.75933e+06	2.84033e+06
PC(38:4)+H	736229	152572	119139	405318	1.12612e+06	556030	378212	155325	428363	3.80008e+06	1.34727e+06	288969	1.83113e+06	350036	322515	1.89171e+06	5.67522e+06	278325	871568	3.70383e+06	2.34181e+06	3.02575e+06	4.98306e+06	506605	981773	1.15884e+06	2.61342e+06	6.83912e+06	643053	858935	407196	8.56111e+06	650730	399633	971810	521671	169935	208134	565403	4.47828e+06	169199	3.70888e+06	6.877e+06	3.13821e+06	3.03325e+06	285403	231245	150577
PC(38:4)+H	9.73793e+06	1.05027e+07	5.46511e+06	1.15157e+07	1.06888e+07	1.77761e+07	1.22694e+07	7.81165e+06	7.82908e+06	1.43669e+07	2.31743e+07	8.49734e+06	1.12576e+07	6.32671e+06	8.07816e+06	7.225e+06	2.35109e+07	1.14336e+07	1.24241e+07	1.04061e+07	9.393e+06	9.84422e+06	1.0224e+07	1.26677e+07	1.49322e+07	1.6401e+07	8.06805e+06	2.79146e+07	1.62695e+07	1.2063e+07	9.67871e+06	2.72155e+07	1.68478e+07	1.18756e+07	1.53807e+07	1.15976e+07	6.07463e+06	9.7531e+06	1.59127e+07	7.94231e+06	1.08047e+07	1.05605e+07	2.17049e+07	8.57257e+06	6.24255e+06	9.76537e+06	9.11566e+06	6.6621e+06
PC(38:4)+H	2.93381e+08	1.71028e+08	1.63956e+08	1.30952e+08	2.47904e+08	2.59236e+08	2.14897e+08	2.03985e+08	2.55465e+08	1.8748e+08	3.23762e+08	2.96519e+08	1.99974e+08	1.34195e+08	2.42871e+08	1.24326e+08	1.72079e+08	2.64236e+08	1.90923e+08	2.39756e+08	4.46112e+08	1.51353e+08	3.24041e+08	2.16841e+08	2.84671e+08	2.83445e+08	1.744e+08	2.48444e+08	3.25937e+08	2.27268e+08	4.13016e+08	4.18228e+08	3.8338e+08	1.77668e+08	2.61803e+08	1.48199e+08	1.10252e+08	2.02839e+08	2.55582e+08	1.80575e+08	3.74958e+08	1.96799e+08	3.29827e+08	2.09498e+08	2.12194e+08	2.80294e+08	2.74715e+08	1.77103e+08
PC(38:4)+H	1.34445e+07	1.51763e+07	2.07886e+07	2.04567e+07	1.58714e+07	1.96186e+07	1.26992e+07	2.17796e+07	6.67579e+06	8.43953e+06	1.78244e+07	4.26614e+06	6.06511e+06	1.33059e+07	1.3182e+07	1.70803e+07	371785	1.45823e+07	1.552e+07	1.46567e+07	1.48552e+07	1.22441e+07	1.26401e+07	1.5976e+07	1.39195e+07	1.89271e+07	1.16268e+07	1.72976e+07	1.5867e+07	1.13577e+07	4.52689e+06	4.1804e+06	4.41211e+06	5.93206e+06	2.62957e+06	4.13352e+06	7.50978e+06	1.58352e+07	5.3184e+06	1.78542e+07	4.81617e+06	1.15637e+07	2.63327e+07	1.73779e+07	4.59404e+06	4.56922e+06	6.37736e+06	9.34125e+06
PC(38:4e)+H	4.42793e+06	6.78084e+06	2.42712e+06	1.53372e+06	3.72969e+06	3.47972e+06	3.79965e+06	3.5666e+06	3.85785e+06	3.77412e+06	4.78782e+06	3.15852e+06	4.33081e+06	3.18337e+06	5.27063e+06	3.17856e+06	3.57229e+06	3.71425e+06	3.29375e+06	2.9196e+06	3.36027e+06	5.63336e+06	6.90128e+06	2.62864e+06	4.28644e+06	6.39513e+06	2.04286e+06	4.88634e+06	4.95858e+06	3.74459e+06	5.05056e+06	5.1053e+06	7.15656e+06	2.16014e+06	6.01479e+06	3.13201e+06	2.18167e+06	4.57192e+06	4.67546e+06	4.03093e+06	5.12544e+06	6.03914e+06	6.29741e+06	2.5155e+06	2.9231e+06	4.38762e+06	2.60824e+06	4.54867e+06
PC(38:5)+H	5.24259e+06	3.63839e+06	5.68763e+06	4.55505e+06	6.83032e+06	5.61021e+06	6.27306e+06	5.0829e+06	8.76364e+06	4.15335e+06	3.7153e+06	2.32156e+07	9.58539e+06	6.22059e+06	4.88512e+06	6.48238e+06	1.89334e+07	1.03172e+07	5.97331e+06	9.79981e+06	8.53716e+06	4.56664e+06	4.74908e+06	8.1529e+06	7.25785e+06	1.1693e+07	5.85485e+06	8.51882e+06	6.55797e+06	6.84364e+06	1.06564e+07	8.7559e+06	5.94307e+06	1.77603e+07	1.06499e+07	5.27917e+06	3.33901e+06	4.49228e+06	6.86889e+06	7.81042e+06	1.21948e+07	5.42821e+06	7.05279e+06	6.19882e+06	1.2203e+07	1.43519e+07	7.12376e+06	7.66367e+06
PC(38:5)+H	1.39126e+08	1.15743e+08	1.05886e+08	4.18412e+07	1.36748e+08	1.39227e+08	3.91142e+07	1.08565e+08	3.52138e+07	1.8243e+08	7.05227e+07	7.28943e+07	1.5265e+08	1.64815e+08	1.15143e+08	3.4369e+07	1.91688e+08	1.84573e+08	1.1679e+08	4.4831e+07	1.50952e+08	1.13023e+08	6.35603e+07	1.43889e+08	5.67991e+07	1.85421e+08	3.16116e+07	4.87278e+07	6.07518e+07	7.12191e+07	1.83588e+08	2.12841e+08	1.83615e+08	4.98573e+07	5.2106e+07	1.01397e+08	1.88441e+07	1.29296e+08	6.84625e+07	1.31195e+08	1.53399e+08	1.12516e+08	6.43973e+07	1.09375e+08	1.37833e+08	1.51867e+08	1.52102e+08	3.88403e+07
PC(38:5)+H	4994.75	50544.6	250971	170050	72224	910244	87467.8	7788.77	4240.84	5.41384e+06	5.74353e+06	82081.4	42057.6	743254	2.12127e+06	38245	37271.7	2.01983e+06	2.01144e+06	2.07812e+06	1.78544e+06	535357	2.46034e+06	1.87655e+06	1.02171e+06	3.55389e+06	44771.8	41827.2	326100	2.11709e+06	3.33154e+06	3.50255e+06	139198	1.04823e+06	2.82567e+06	670254	26613.3	280293	432528	1.38178e+06	2.90589e+06	99787.8	5.13135e+06	52183.4	95060.1	353044	92435.5	213003
PC(38:5)+H	3.00701e+07	2.50157e+07	2.15874e+07	2.24388e+07	2.69134e+07	2.95665e+07	1.86037e+07	1.79108e+07	4.24715e+07	3.39972e+07	3.89182e+07	9.00051e+07	3.80752e+07	4.36847e+07	2.27126e+07	1.65402e+07	4.49828e+07	5.85627e+07	2.61365e+07	2.21929e+07	2.20829e+07	2.35488e+07	2.58237e+07	3.13974e+07	6.50343e+07	2.89937e+07	5.84544e+07	1.48549e+08	3.06305e+07	2.6395e+07	3.9597e+07	6.69782e+07	4.02436e+07	6.48393e+07	3.56221e+07	1.57241e+07	1.24929e+07	1.76039e+07	3.22579e+07	1.87474e+07	3.6898e+07	2.04109e+07	5.69561e+07	1.63989e+07	2.61449e+07	3.10951e+07	4.20622e+07	2.17323e+07
PC(38:5e)+H	3.91665e+07	6.01255e+07	1.58213e+07	1.10478e+07	2.82067e+07	2.77305e+07	1.34597e+07	1.87705e+07	3.30878e+07	3.11359e+07	3.9327e+07	4.20463e+07	2.09375e+07	3.28721e+07	4.66465e+07	1.86079e+07	2.62725e+07	2.53183e+07	2.26261e+07	2.87716e+07	3.06515e+07	4.25309e+07	3.65003e+07	2.63376e+07	4.01276e+07	4.21039e+07	2.10352e+07	2.92089e+07	4.57456e+07	2.6125e+07	4.10644e+07	4.23582e+07	5.48618e+07	2.45973e+07	3.99514e+07	1.87399e+07	1.06146e+07	3.57278e+07	4.25298e+07	3.83167e+07	3.93517e+07	4.62301e+07	4.06967e+07	2.1227e+07	2.55449e+07	3.61153e+07	2.90541e+07	3.56194e+07
PC(38:6)+H	1.1232e+07	3.78378e+06	1.17536e+06	2.39872e+06	1.65976e+07	4.88632e+06	1.88206e+06	1.26202e+06	4.32977e+06	7.34058e+06	1.20215e+07	9.68836e+06	5.42243e+06	5.89032e+06	5.80173e+06	1.70741e+06	1.31607e+07	1.08698e+07	1.00083e+07	8.29099e+06	1.68829e+07	1.09574e+07	1.45938e+07	1.34745e+07	1.5345e+07	1.69783e+07	5.69974e+06	1.35433e+07	1.75679e+07	1.70449e+07	1.53655e+07	2.29643e+07	1.95044e+07	8.38545e+06	1.39218e+07	7.9853e+06	1.1637e+06	1.12685e+07	4.97317e+06	6.75694e+06	5.88926e+06	7.13392e+06	7.48002e+06	3.99147e+06	7.80509e+06	5.07486e+06	6.24838e+06	5.16618e+06
PC(38:6)+H	881901	505029	774621	1.18812e+06	702100	1.54477e+06	291116	730328	2.35635e+06	1.85619e+06	1.48864e+06	7.75826e+06	3.38377e+06	2.6147e+06	651693	643852	2.98509e+06	4.06511e+06	593410	823793	802179	2.10492e+06	1.3011e+06	889678	3.93097e+06	1.23108e+06	2.8984e+06	622778	2.88745e+06	428335	4.49464e+06	1.55229e+06	1.61831e+06	4.31964e+06	1.10949e+06	833049	391222	2.21837e+06	140950	626600	674184	1.02351e+06	2.51373e+06	587184	1.90558e+06	1.00669e+06	1.87777e+06	1.2428e+06
PC(38:6)+H	1.72586e+08	1.30321e+08	9.51608e+07	6.1279e+07	1.26443e+08	1.01059e+08	1.0975e+08	6.67201e+07	1.33508e+08	6.47256e+07	6.61173e+07	3.18999e+08	1.14167e+08	1.79405e+08	1.40656e+08	7.60374e+07	1.50426e+08	1.53311e+08	1.23129e+08	8.43139e+07	1.03558e+08	8.60345e+07	1.45117e+08	1.29339e+08	1.93994e+08	1.07388e+08	1.7956e+08	1.41542e+08	1.1623e+08	1.12305e+08	1.36117e+08	1.74978e+08	1.77861e+08	2.32071e+08	1.22347e+08	8.01738e+07	5.71595e+07	1.0221e+08	1.59549e+08	8.18163e+07	1.83179e+08	1.03503e+08	9.11206e+07	7.75769e+07	2.02276e+08	1.95743e+08	1.85516e+08	2.38499e+08
PC(38:6)+H	6.13594e+06	4.96154e+06	3.7303e+06	3.11271e+06	5.48161e+06	6.66611e+06	7.23183e+06	3.1679e+06	7.74072e+06	4.20839e+06	3.57377e+06	1.55003e+07	4.50381e+06	1.08203e+07	7.80432e+06	2.82248e+06	9.94138e+06	5.71536e+06	2.91686e+06	2.42658e+06	5.36589e+06	3.35602e+06	6.89429e+06	7.53159e+06	1.23075e+07	4.56878e+06	9.97827e+06	8.5319e+06	4.4994e+06	5.55588e+06	2.84667e+06	1.06266e+07	8.03529e+06	1.07249e+07	7.17874e+06	2.93208e+06	2.0176e+06	2.75073e+06	1.19889e+07	3.69248e+06	9.42257e+06	6.01893e+06	4.02519e+06	3.05512e+06	7.82098e+06	1.13554e+07	1.08973e+07	1.56537e+07
PC(38:6e)+H	3.97692e+06	5.69551e+06	2.47118e+06	1.25531e+06	3.49372e+06	2.69401e+06	2.33377e+06	2.02411e+06	9.68429e+06	2.70468e+06	2.61308e+06	1.63079e+07	3.8425e+06	7.86044e+06	8.6704e+06	2.25849e+06	4.76085e+06	6.15976e+06	4.59664e+06	3.55864e+06	2.7386e+06	4.98279e+06	3.07212e+06	4.25419e+06	7.13862e+06	5.3517e+06	8.45768e+06	4.61987e+06	4.92809e+06	3.11647e+06	6.67839e+06	4.33796e+06	5.95309e+06	9.96475e+06	5.66457e+06	1.95824e+06	1.49385e+06	3.67953e+06	5.19477e+06	2.9501e+06	6.71686e+06	4.19745e+06	3.82128e+06	1.84314e+06	6.58477e+06	8.31486e+06	7.21291e+06	8.07027e+06
PC(38:6e)+H	7.59167e+06	1.26885e+07	1.6329e+06	1.66084e+06	6.98032e+06	5.19455e+06	1.54175e+06	2.04915e+06	6.01727e+06	4.44595e+06	6.15232e+06	1.22286e+07	3.7716e+06	6.12744e+06	6.45775e+06	2.06316e+06	3.70469e+06	6.4156e+06	3.75893e+06	3.76135e+06	4.81434e+06	4.98212e+06	8.1127e+06	5.2003e+06	6.78484e+06	7.38239e+06	4.46156e+06	4.49212e+06	7.0138e+06	7.16375e+06	7.73091e+06	1.10438e+07	1.01336e+07	6.01814e+06	8.56271e+06	3.93632e+06	2.09596e+06	5.40456e+06	9.05068e+06	4.91149e+06	6.3491e+06	6.44499e+06	6.4241e+06	1.76338e+06	5.29559e+06	5.42842e+06	6.5667e+06	6.08022e+06
PC(38:6e)+H	766612	828529	363751	330598	954439	528381	313389	361751	636625	1.2765e+06	742242	1.33685e+06	578966	1.15905e+06	1.03054e+06	214204	816921	905488	1.07932e+06	826257	689156	907932	1.29505e+06	700671	829168	1.58878e+06	845015	483427	933851	948589	736520	992916	1.35952e+06	754845	865663	548984	656068	1.21498e+06	555521	528061	484485	911217	833534	463758	969588	1.14209e+06	807437	1.02999e+06
PC(38:7e)+H	4.56649e+06	5.26212e+06	2.67174e+06	1.53899e+06	3.10439e+06	2.51614e+06	2.08327e+06	2.50804e+06	5.08058e+06	3.44523e+06	4.59267e+06	3.4717e+06	2.15257e+06	3.51915e+06	5.41833e+06	2.31168e+06	2.52194e+06	2.6408e+06	4.27396e+06	3.73496e+06	3.30136e+06	4.45407e+06	4.26266e+06	3.16719e+06	4.51523e+06	5.59744e+06	2.73609e+06	3.12783e+06	5.41443e+06	3.53246e+06	4.62684e+06	3.49835e+06	4.42114e+06	2.45131e+06	4.49543e+06	2.7134e+06	2.21263e+06	4.37966e+06	3.0511e+06	3.77088e+06	4.69074e+06	5.05901e+06	3.39928e+06	2.00607e+06	2.79273e+06	3.61114e+06	4.12876e+06	3.73528e+06
PC(38:8)+H	636948	607683	1.2433e+06	1.57418e+06	525630	1.03317e+06	586133	763299	3.85898e+06	2.01907e+06	1.19669e+06	4.0424e+06	1.78918e+06	2.58978e+06	858540	551175	2.34658e+06	2.6388e+06	1.38397e+06	841141	534473	149838	1.02294e+06	933154	3.23025e+06	960594	3.00831e+06	983025	550167	1.0144e+06	2.62627e+06	1.36761e+06	1.44428e+06	3.4849e+06	1.14879e+06	919659	685902	432197	1.13916e+06	503579	922362	803220	1.98577e+06	562542	1.3308e+06	1.18526e+06	2.1121e+06	1.88042e+06
PC(38:8e)+H	2.91763e+06	4.6979e+06	1.21202e+06	623790	2.34986e+06	1.60728e+06	522397	1.22899e+06	2.50792e+06	1.96086e+06	1.73899e+06	2.68905e+06	1.01439e+06	1.76318e+06	2.77109e+06	839185	792735	1.86718e+06	2.33341e+06	1.2196e+06	2.38788e+06	1.7051e+06	2.42063e+06	1.17226e+06	1.66761e+06	2.35016e+06	1.10187e+06	822576	2.05266e+06	2.32302e+06	2.31372e+06	1.84957e+06	2.73593e+06	1.20519e+06	2.88054e+06	1.19804e+06	833466	2.01369e+06	2.19275e+06	1.56489e+06	2.59348e+06	2.19434e+06	1.40644e+06	511781	1.56916e+06	1.63111e+06	1.87517e+06	1.83048e+06
PC(39:1e)+H	3.66476e+06	7.03185e+06	3.63938e+06	4.65908e+06	9.46317e+06	7.25412e+06	3.90859e+06	3.60367e+06	5.12481e+06	7.37157e+06	7.10874e+06	4.54474e+06	3.85784e+06	6.45654e+06	5.63852e+06	6.48635e+06	2.89706e+06	2.50921e+06	2.14837e+06	1.72547e+06	2.2416e+06	2.48509e+06	4.6872e+06	1.85999e+06	3.50387e+06	2.84775e+06	4.81502e+06	1.50991e+06	1.85387e+06	3.14005e+06	2.83874e+06	4.59098e+06	5.87843e+06	2.1677e+06	3.85115e+06	2.0065e+06	3.28404e+06	5.13263e+06	1.2906e+07	7.09462e+06	4.4076e+06	6.33851e+06	6.73667e+06	5.96979e+06	3.52638e+06	4.20251e+06	4.44694e+06	7.88156e+06
PC(39:2e)+H	2.27397e+06	3.81641e+06	1.77673e+06	2.38968e+06	4.07367e+06	3.04935e+06	2.47681e+06	2.22321e+06	2.68584e+06	4.69192e+06	3.95463e+06	2.44346e+06	2.39775e+06	4.19387e+06	2.44939e+06	2.33588e+06	1.87339e+06	1.83705e+06	1.23313e+06	1.0745e+06	1.42876e+06	1.49519e+06	3.41525e+06	1.33132e+06	2.64894e+06	2.33677e+06	2.56668e+06	708629	1.54288e+06	2.56541e+06	1.99723e+06	3.16665e+06	3.8277e+06	1.50628e+06	2.07008e+06	1.28022e+06	1.62936e+06	3.19211e+06	5.77892e+06	2.63875e+06	2.74487e+06	3.94923e+06	3.66595e+06	2.08833e+06	2.40748e+06	3.02774e+06	3.21389e+06	4.86103e+06
PC(39:3)+H	1.67142e+06	2.43413e+06	897959	466348	2.62097e+06	1.70384e+06	1.25784e+06	1.18705e+06	3.30039e+06	1.55757e+06	2.29615e+06	2.2836e+06	1.19826e+06	1.44219e+06	2.52486e+06	493519	1.46715e+06	1.87222e+06	2.56915e+06	2.21014e+06	1.93112e+06	2.1637e+06	2.23513e+06	1.646e+06	2.51698e+06	3.27261e+06	1.19513e+06	1.97041e+06	3.55055e+06	2.02731e+06	3.14518e+06	1.89102e+06	3.16001e+06	1.65185e+06	3.02402e+06	1.13099e+06	387684	2.55295e+06	2.7195e+06	1.40688e+06	2.72576e+06	2.39428e+06	2.74215e+06	1.0249e+06	1.3686e+06	2.2991e+06	1.74561e+06	2.17188e+06
PC(39:6)+H	1.40261e+06	483879	521776	352564	697561	1.28067e+06	804382	291731	950404	1.39332e+06	704782	4.14617e+06	991007	1.42834e+06	1.44676e+06	576372	1.30847e+06	2.34176e+06	1.5737e+06	734832	902903	482443	1.46885e+06	956559	1.16462e+06	462515	1.10256e+06	468808	578311	977786	1.64863e+06	1.52717e+06	1.19189e+06	2.10858e+06	887255	873972	442060	403660	1.22513e+06	483554	1.79467e+06	723609	1.07348e+06	619022	1.99489e+06	1.83083e+06	1.46723e+06	1.60178e+06
PC(40:4)+H	1.68858e+06	1.96764e+06	1.02804e+06	888515	2.61314e+06	1.59541e+06	1.16909e+06	1.31371e+06	1.64263e+06	1.65262e+06	2.47612e+06	2.39543e+06	2.53567e+06	1.50319e+06	1.36422e+06	1.3203e+06	2.56144e+06	1.52142e+06	1.20307e+06	1.56277e+06	1.35171e+06	2.14129e+06	1.24145e+06	1.67533e+06	1.90701e+06	2.04912e+06	1.39151e+06	4.2618e+06	2.51903e+06	1.50371e+06	1.12833e+06	3.51502e+06	2.61677e+06	1.93543e+06	1.59088e+06	1.15182e+06	950964	1.39325e+06	2.00769e+06	2.27231e+06	2.37142e+06	2.53919e+06	1.90111e+06	1.51006e+06	1.75465e+06	1.96614e+06	1.70789e+06	1.00486e+06
PC(40:4)+H	6.7191e+06	6.37023e+06	3.37202e+06	3.33394e+06	7.07608e+06	1.26304e+07	6.08434e+06	5.43385e+06	5.59353e+06	7.33702e+06	1.11028e+07	6.06812e+06	6.72201e+06	3.56945e+06	6.10547e+06	3.82416e+06	1.12345e+07	6.2572e+06	6.51121e+06	5.23192e+06	6.00188e+06	7.06386e+06	6.4271e+06	6.08537e+06	8.70693e+06	8.01222e+06	4.28987e+06	1.74026e+07	8.6508e+06	5.94519e+06	7.65955e+06	1.84699e+07	1.02708e+07	5.09233e+06	6.12537e+06	4.0148e+06	3.78884e+06	5.30494e+06	9.3332e+06	4.76891e+06	6.84329e+06	6.84987e+06	1.70332e+07	5.27137e+06	4.6445e+06	7.57336e+06	5.16742e+06	4.57186e+06
PC(40:4)+H	2.54161e+06	1.41316e+06	585186	642910	2.10484e+06	1.68622e+06	853456	736119	1.73509e+06	1.16906e+06	1.6492e+06	3.46805e+06	1.73857e+06	854651	1.61543e+06	702048	1.46458e+06	1.68977e+06	1.24916e+06	1.87466e+06	3.64807e+06	2.45239e+06	2.03494e+06	1.47665e+06	2.20144e+06	1.83617e+06	1.26963e+06	2.10179e+06	3.84007e+06	1.74974e+06	2.17224e+06	3.52692e+06	2.49087e+06	1.49556e+06	1.85521e+06	1.09613e+06	487129	1.44823e+06	1.30185e+06	1.06782e+06	1.45536e+06	1.96001e+06	2.19899e+06	999035	1.6439e+06	1.74027e+06	1.76763e+06	1.00069e+06
PC(40:4e)+H	2.4745e+06	2.46256e+06	2.56127e+06	1.69193e+06	2.21365e+06	2.0498e+06	962745	1.58191e+06	2.45396e+06	3.46463e+06	2.60045e+06	2.98483e+06	2.7739e+06	1.33918e+06	3.44541e+06	2.20075e+06	1.65265e+06	3.06044e+06	1.40737e+06	2.25808e+06	1.94029e+06	2.49243e+06	2.50309e+06	1.85266e+06	3.9102e+06	3.84134e+06	1.8172e+06	3.12194e+06	4.64687e+06	2.57522e+06	3.25627e+06	4.43122e+06	3.4597e+06	1.17262e+06	2.96439e+06	2.24581e+06	796464	3.5551e+06	2.58107e+06	4.58155e+06	2.98474e+06	4.22462e+06	5.83718e+06	1.02304e+06	2.02575e+06	3.2467e+06	1.45326e+06	1.89205e+06
PC(40:5)+H	1.52724e+07	1.13721e+07	5.13536e+06	4.02691e+06	1.67099e+07	1.27039e+07	7.62681e+06	5.69062e+06	9.82322e+06	9.12811e+06	1.2286e+07	1.62474e+07	9.12312e+06	4.59618e+06	1.16469e+07	5.86514e+06	1.44347e+07	1.34685e+07	1.05213e+07	6.35783e+06	8.4855e+06	1.53561e+07	6.58541e+06	1.14226e+07	1.86665e+07	8.24468e+06	7.14135e+06	2.78462e+07	1.18851e+07	9.90348e+06	8.78517e+06	3.03563e+07	1.20758e+07	8.66887e+06	1.25179e+07	5.16899e+06	5.38333e+06	5.62715e+06	1.51366e+07	8.17929e+06	1.60106e+07	8.19496e+06	1.21223e+07	6.19888e+06	8.63881e+06	1.00787e+07	7.89077e+06	5.03969e+06
PC(40:5e)+H	3.02968e+06	4.01137e+06	2.55301e+06	1.96091e+06	2.79096e+06	3.30917e+06	1.38632e+06	1.99499e+06	3.1818e+06	5.35303e+06	3.83787e+06	5.0637e+06	2.82873e+06	3.05685e+06	3.5215e+06	2.622e+06	2.36235e+06	3.11166e+06	1.83751e+06	2.08192e+06	2.67134e+06	2.68499e+06	3.22807e+06	2.47718e+06	4.40839e+06	3.73219e+06	2.07162e+06	3.11628e+06	4.63184e+06	2.45535e+06	3.64474e+06	4.83341e+06	5.76885e+06	1.77547e+06	4.2094e+06	2.14893e+06	1.33147e+06	3.75027e+06	5.62823e+06	5.6422e+06	3.74734e+06	4.43725e+06	7.213e+06	1.85516e+06	3.06105e+06	5.75624e+06	1.78848e+06	3.86418e+06
PC(40:6e)+H	1.25178e+06	5.49893e+06	544686	480860	704371	3.33198e+06	1.48506e+06	1.70726e+06	1.03175e+06	4.02671e+06	3.43811e+06	2.59021e+06	1.17283e+06	5.62119e+06	3.34687e+06	2.08151e+06	3.50294e+06	1.21054e+06	611355	900109	797066	1.05439e+06	1.4286e+06	920354	1.51829e+06	1.4013e+06	1.05188e+06	695592	882825	931122	1.84298e+06	1.02336e+06	2.19532e+06	2.61855e+06	1.28189e+06	756906	436609	959938	4.24661e+06	1.57925e+06	1.38783e+06	1.71838e+06	1.57336e+06	1.92392e+06	1.56566e+06	1.71794e+06	1.14597e+06	5.11743e+06
PC(40:6e)+H	1.93376e+06	1.49718e+06	1.04647e+06	1.25467e+06	2.35416e+06	1.17554e+06	716714	701181	2.06807e+06	1.41209e+06	1.08125e+06	3.25575e+06	1.52517e+06	1.52674e+06	1.14794e+06	798217	1.11659e+06	3.55572e+06	1.76896e+06	1.41613e+06	3.13635e+06	2.31107e+06	2.52329e+06	2.89671e+06	2.31779e+06	3.7746e+06	2.90493e+06	3.6794e+06	4.13195e+06	1.82601e+06	3.24287e+06	4.16487e+06	4.81227e+06	922862	2.4749e+06	1.4422e+06	580472	3.5894e+06	1.32241e+06	2.00333e+06	3.63486e+06	2.67262e+06	2.91991e+06	745824	3.06666e+06	3.56077e+06	1.49135e+06	1.83869e+06
PC(40:6e)+H	4.06756e+06	5.45657e+06	3.83547e+06	1.87863e+06	3.02853e+06	2.77307e+06	1.34881e+06	2.3509e+06	5.94117e+06	4.73402e+06	2.77058e+06	1.16833e+07	5.00657e+06	5.6289e+06	8.61088e+06	3.02047e+06	3.69105e+06	5.24073e+06	3.36506e+06	3.08222e+06	2.90574e+06	4.24044e+06	3.62213e+06	3.84171e+06	5.6835e+06	4.93577e+06	4.91308e+06	3.56656e+06	4.88348e+06	3.59262e+06	4.96077e+06	5.1367e+06	6.35527e+06	5.01073e+06	5.68992e+06	2.39494e+06	1.40542e+06	4.08999e+06	5.9059e+06	4.83174e+06	5.21885e+06	4.55735e+06	5.06694e+06	1.77402e+06	5.50971e+06	7.71393e+06	4.10988e+06	6.54257e+06
PC(40:7)+H	1.74849e+06	321157	458898	659045	2.06945e+06	1.53101e+06	1.34181e+06	822747	1.10225e+06	7.8739e+06	3.05982e+06	4.38758e+06	1.59224e+06	4.65241e+06	5.57896e+06	1.1018e+06	2.2519e+06	6.17045e+06	4.61603e+06	1.68992e+06	1.58428e+06	1.5051e+06	2.86711e+06	4.10567e+06	3.61528e+06	2.54596e+06	2.13111e+06	1.03931e+06	1.46548e+06	3.27431e+06	2.92654e+06	3.6767e+06	3.05144e+06	4.09287e+06	3.92582e+06	2.02433e+06	650345	1.97715e+06	2.69804e+06	1.15872e+06	1.49754e+06	2.026e+06	550728	964731	2.56555e+06	4.26534e+06	1.37316e+06	3.1584e+06
PC(40:7e)+H	3.33587e+06	6.37306e+06	1.4842e+06	802475	1.5495e+06	1.86995e+06	1.0728e+06	1.18894e+06	5.42536e+06	1.52728e+06	1.58266e+06	1.21919e+07	2.40948e+06	6.13201e+06	7.99515e+06	2.10102e+06	3.34947e+06	3.14711e+06	1.80957e+06	2.46332e+06	2.17354e+06	4.08963e+06	1.4663e+06	2.91082e+06	4.23295e+06	3.13621e+06	5.30648e+06	2.55599e+06	2.75848e+06	1.6598e+06	4.33535e+06	3.52435e+06	5.35259e+06	6.79635e+06	3.49538e+06	1.04357e+06	1.79086e+06	2.13635e+06	2.8914e+06	3.38659e+06	4.32258e+06	3.52226e+06	2.80286e+06	1.80392e+06	6.02737e+06	5.63451e+06	4.8452e+06	7.94313e+06
PC(40:7e)+H	15975.9	478747	66614.4	54298.4	80763.6	6686.34	110223	15618.7	13962.5	157930	678043	18781.8	407465	114633	86764.5	957806	1285.25	1.23437e+06	27046.8	1.49184e+06	715861	2.44253e+06	31457.8	1.13238e+06	9757.77	1.122e+06	1.8077e+06	1.02795e+06	1.43636e+06	554578	51496.3	1.50823e+06	1.58586e+06	2.06007e+06	976322	11540	434182	1.67031e+06	1.63861e+06	2.16971e+06	2.19401e+06	2.08361e+06	1.9409e+06	1.09763e+06	2.21338e+06	1.38955e+06	2.97094e+06	4.11149e+06
PC(40:8)+H	2.33029e+06	940994	362464	443617	2.15158e+06	852988	373843	259610	950477	1.1909e+06	1.66633e+06	2.96632e+06	1.27509e+06	2.07265e+06	1.08856e+06	418782	1.97365e+06	2.34216e+06	1.37995e+06	1.26009e+06	2.57268e+06	1.71655e+06	2.38701e+06	2.02016e+06	2.60537e+06	1.91342e+06	1.61688e+06	1.66051e+06	1.9753e+06	1.8735e+06	2.96998e+06	3.14211e+06	3.31164e+06	2.46738e+06	1.97562e+06	1.01596e+06	222351	1.79821e+06	974991	1.05955e+06	1.24146e+06	1.18616e+06	1.27858e+06	619349	2.51453e+06	1.28164e+06	1.10684e+06	1.16373e+06
PC(40:8e)+H	4.65927e+06	6.43366e+06	2.10179e+06	1.48847e+06	2.75438e+06	3.01373e+06	1.49254e+06	2.04927e+06	3.26385e+06	3.02254e+06	4.04731e+06	2.93531e+06	2.10869e+06	3.59911e+06	5.38172e+06	2.62174e+06	2.21375e+06	2.60166e+06	2.91173e+06	3.20983e+06	3.29104e+06	4.07921e+06	3.46244e+06	2.71135e+06	3.44884e+06	4.19676e+06	2.04796e+06	2.30317e+06	4.03775e+06	3.3264e+06	3.54019e+06	3.02639e+06	3.94541e+06	1.80998e+06	3.68505e+06	2.61143e+06	1.74497e+06	3.6936e+06	3.67099e+06	4.92818e+06	3.84524e+06	5.14384e+06	3.32635e+06	2.30216e+06	2.64365e+06	2.95593e+06	2.92089e+06	3.31702e+06
PC(40:8e)+H	1.71728e+06	2.03376e+06	699918	512011	1.13699e+06	583195	251787	465815	986025	1.47047e+06	1.1802e+06	1.30829e+06	699928	702232	1.67633e+06	426887	474432	883925	1.60764e+06	607276	993180	923890	1.6657e+06	681967	1.021e+06	1.23734e+06	505613	428006	1.13669e+06	1.22198e+06	1.19787e+06	1.29716e+06	1.64383e+06	487158	1.37898e+06	863287	492057	1.23538e+06	1.03623e+06	899629	1.38706e+06	1.18816e+06	929100	308121	829446	849848	1.02097e+06	991986
PC(40:9)+H	8.89743e+06	7.25648e+06	8.65706e+06	5.82468e+06	7.26633e+06	6.79623e+06	8.74003e+06	6.04551e+06	9.30585e+06	6.05255e+06	6.56185e+06	1.18253e+07	8.15938e+06	1.25633e+07	8.0905e+06	7.70638e+06	9.02405e+06	9.72033e+06	7.26695e+06	7.29402e+06	8.77615e+06	6.43596e+06	9.62778e+06	9.97476e+06	1.13865e+07	9.39302e+06	1.00513e+07	8.6671e+06	9.07294e+06	6.50925e+06	8.59984e+06	9.47817e+06	1.12212e+07	1.1051e+07	8.88818e+06	5.27408e+06	5.01775e+06	9.294e+06	8.13449e+06	7.92088e+06	1.29566e+07	6.41224e+06	6.72765e+06	6.75044e+06	1.10159e+07	1.21268e+07	1.34446e+07	9.26317e+06
PC(41:4)+H	2.36568e+06	3.66299e+06	882077	567692	3.01509e+06	2.81464e+06	1.20428e+06	1.38786e+06	3.00041e+06	1.86116e+06	2.4081e+06	2.20438e+06	1.47204e+06	1.89277e+06	3.2058e+06	820064	1.51308e+06	2.18319e+06	2.13551e+06	2.33803e+06	2.45438e+06	2.49929e+06	2.15799e+06	1.68927e+06	2.28144e+06	2.81924e+06	1.17042e+06	1.71145e+06	3.0523e+06	2.43717e+06	3.05051e+06	1.88207e+06	3.33778e+06	1.56255e+06	2.82848e+06	1.28089e+06	520086	2.62778e+06	3.69939e+06	2.29314e+06	2.88291e+06	3.1716e+06	3.0424e+06	1.60955e+06	1.9379e+06	2.31571e+06	1.62457e+06	2.64991e+06
PC(41:4e)+H	972894	1.28996e+06	1.05916e+06	1.30844e+06	1.50458e+06	1.39711e+06	1.00163e+06	917238	1.08222e+06	1.16177e+06	1.20354e+06	810135	812852	1.06526e+06	1.2191e+06	1.20805e+06	621979	743396	616464	593488	714120	539183	837679	546931	640586	842915	879878	468550	613763	819642	742253	641343	834042	603582	927312	593827	1.00593e+06	1.16096e+06	1.41218e+06	1.45037e+06	1.06184e+06	1.22174e+06	1.12615e+06	1.30971e+06	833647	967113	860143	1.15477e+06
PC(42:11)+H	583933	1.06553e+06	244685	1.25516e+06	917224	816744	894714	609412	602992	454710	333869	752428	998031	757701	371082	1.24514e+06	793557	684618	484052	418004	478397	931336	440566	800155	803170	911676	942795	1.5239e+06	908166	1.06649e+06	296736	1.11498e+06	593861	1.3319e+06	588701	439216	610373	787265	780536	373851	452549	917725	599619	720660	720880	803859	633908	1.51185e+06
PC(42:4e)+H	715005	241405	550245	263020	1.06447e+06	221962	673873	581619	162950	61789.4	167871	700877	747878	1.76236e+06	357768	966929	563687	1.40428e+06	126816	522342	449041	1.34691e+06	781790	822692	433974	1.11882e+06	1.72986e+06	1.10968e+06	1.50459e+06	460453	648200	1.51057e+06	1.97798e+06	510213	538564	325563	756008	2.03994e+06	259342	882290	528228	1.7133e+06	806338	205868	2.16305e+06	344012	849488	1.48774e+06
PC(42:4e)+H	1.84923e+06	1.27026e+06	1.66886e+06	1.04659e+06	1.43273e+06	1.41181e+06	777866	859398	1.61507e+06	1.75814e+06	1.43283e+06	2.44452e+06	1.96157e+06	1.09388e+06	2.11329e+06	1.19708e+06	1.35379e+06	1.76652e+06	709408	1.71869e+06	1.32272e+06	1.69055e+06	2.2444e+06	1.31987e+06	2.12239e+06	2.54982e+06	1.24677e+06	1.6708e+06	2.65148e+06	1.10073e+06	1.78206e+06	2.31121e+06	2.4481e+06	804488	2.10259e+06	1.08042e+06	516867	2.06708e+06	1.40621e+06	2.31872e+06	1.59017e+06	2.48678e+06	3.63165e+06	541265	1.61716e+06	2.25402e+06	1.11431e+06	1.38712e+06
PC(42:5e)+H	3.44724e+06	3.9492e+06	2.68763e+06	2.48493e+06	3.0713e+06	3.66924e+06	1.50272e+06	1.58482e+06	3.70039e+06	5.71026e+06	3.32045e+06	4.23774e+06	2.7105e+06	2.02947e+06	2.57787e+06	2.96854e+06	1.96362e+06	3.63823e+06	1.30406e+06	1.97898e+06	2.24966e+06	1.9741e+06	3.15926e+06	2.32805e+06	4.19285e+06	3.33264e+06	2.26856e+06	2.40762e+06	4.64654e+06	2.2848e+06	3.38906e+06	5.22757e+06	4.54889e+06	1.30138e+06	3.38396e+06	2.14957e+06	1.35498e+06	3.58876e+06	4.31718e+06	7.7558e+06	3.45431e+06	5.50066e+06	9.6563e+06	1.69e+06	3.30565e+06	5.69585e+06	1.97292e+06	3.38018e+06
PC(42:6e)+H	1.83058e+06	1.88892e+06	1.64543e+06	860811	1.85764e+06	1.63317e+06	922083	1.0317e+06	2.87544e+06	817554	1.26312e+06	2.87233e+06	1.8497e+06	1.68894e+06	1.56991e+06	1.19566e+06	1.3005e+06	2.30052e+06	915983	1.29519e+06	2.3577e+06	1.85512e+06	2.148e+06	1.54661e+06	2.17759e+06	2.47921e+06	1.64307e+06	2.58308e+06	3.62232e+06	2.1294e+06	3.07361e+06	5.00927e+06	4.79246e+06	1.01452e+06	2.98185e+06	1.80698e+06	769871	2.67995e+06	1.85732e+06	2.38323e+06	2.25641e+06	3.57977e+06	3.81056e+06	805207	2.82937e+06	3.99692e+06	1.62252e+06	2.38834e+06
PC(42:6e)+H	1.35022e+06	1.6397e+06	776010	573747	1.32343e+06	1.35171e+06	257185	507597	1.42641e+06	1.39019e+06	896021	2.60016e+06	1.2438e+06	972808	1.47475e+06	764704	740629	1.41197e+06	492289	732282	731982	814577	1.22891e+06	795939	1.22351e+06	1.13285e+06	1.10648e+06	991224	1.86112e+06	1.09598e+06	1.37586e+06	1.70053e+06	1.60377e+06	832525	1.40532e+06	647825	248673	963725	1.85852e+06	1.71123e+06	1.37136e+06	1.71995e+06	2.59043e+06	397417	1.37097e+06	1.50859e+06	856626	1.17154e+06
PC(42:8)+H	2.58968e+06	1.89007e+06	869867	617183	1.90819e+06	1.43063e+06	994919	645251	1.33197e+06	1.24533e+06	1.709e+06	1.51418e+06	971431	603725	1.74111e+06	769356	1.4892e+06	1.70969e+06	1.52766e+06	830958	1.13785e+06	1.81371e+06	877730	1.38326e+06	2.17097e+06	1.09802e+06	836702	2.59738e+06	1.47336e+06	1.36506e+06	976997	3.00027e+06	1.39514e+06	961243	1.25396e+06	689046	865234	790114	1.55584e+06	1.15734e+06	2.22717e+06	1.17363e+06	1.35472e+06	698826	1.16364e+06	1.06262e+06	1.05038e+06	699711
PC(44:5e)+H	5.14345e+06	4.96326e+06	3.75763e+06	3.40504e+06	6.57141e+06	8.68306e+06	2.53481e+06	2.47962e+06	7.24469e+06	8.16345e+06	5.81951e+06	8.4104e+06	4.72369e+06	4.54167e+06	4.57896e+06	5.09871e+06	4.8878e+06	6.4866e+06	2.2655e+06	3.42816e+06	4.28982e+06	3.10538e+06	5.74217e+06	3.50118e+06	6.63623e+06	8.15681e+06	3.78232e+06	4.72084e+06	6.76784e+06	4.01258e+06	6.14865e+06	9.22954e+06	9.08092e+06	2.46538e+06	6.01087e+06	3.84498e+06	1.70303e+06	7.08967e+06	9.38354e+06	1.14208e+07	6.60217e+06	8.60906e+06	1.34419e+07	2.9957e+06	5.69536e+06	9.66268e+06	4.02109e+06	6.28741e+06
PC(44:6e)+H	3.3042e+06	2.97123e+06	3.02896e+06	1.53363e+06	2.91731e+06	3.15766e+06	1.93893e+06	1.8345e+06	6.65286e+06	1.56173e+06	2.86243e+06	5.75256e+06	4.4878e+06	4.09158e+06	3.01283e+06	2.81835e+06	2.79054e+06	4.20589e+06	1.6061e+06	2.47112e+06	3.85817e+06	3.58897e+06	4.9277e+06	2.8633e+06	4.18109e+06	6.21775e+06	3.38051e+06	4.61108e+06	5.88881e+06	4.45879e+06	6.46471e+06	9.79193e+06	9.77338e+06	1.77185e+06	4.08185e+06	3.10581e+06	1.08629e+06	4.53878e+06	2.76045e+06	4.31382e+06	4.1258e+06	8.06889e+06	7.39435e+06	1.4086e+06	6.15228e+06	8.0333e+06	4.21599e+06	5.61932e+06
PC(44:6e)+H	1.43881e+06	1.34863e+06	666813	463755	1.23188e+06	1.3855e+06	292462	414995	1.24988e+06	1.13819e+06	949755	2.44076e+06	1.19171e+06	1.07009e+06	1.33469e+06	955453	861365	1.28663e+06	535940	826709	685257	816110	1.49433e+06	884832	1.03403e+06	1.31736e+06	1.09874e+06	835336	1.48255e+06	954402	1.28767e+06	1.6502e+06	1.65306e+06	768917	1.44458e+06	631591	199769	969815	1.35371e+06	1.45424e+06	1.37319e+06	1.69351e+06	1.96854e+06	385597	1.28263e+06	1.41704e+06	970003	1.27459e+06
PE(16:0_18:1)+H	1.05276e+06	1.99663e+06	2.8475e+06	9.05173e+06	2.06646e+06	2.991e+06	2.40687e+06	5.93607e+06	1.07399e+06	2.0947e+06	1.29242e+06	629562	2.07561e+06	1.2652e+06	1.42758e+06	6.96342e+06	901263	1.14315e+06	1.48587e+06	2.1537e+06	1.37767e+06	799032	587735	912663	915353	1.27762e+06	463646	3.42993e+06	793255	1.12952e+06	1.04726e+06	1.16755e+06	371271	1.52215e+06	826031	2.66681e+06	3.72799e+06	599756	4.12584e+06	1.2634e+06	1.16238e+06	1.29968e+06	1.40494e+06	2.64084e+06	373641	947807	1.11436e+06	1.25399e+06
PE(16:0_18:2)+H	3.3088e+06	3.97061e+06	5.08308e+06	1.44162e+07	4.50335e+06	5.25349e+06	7.29173e+06	1.37998e+07	3.33849e+06	3.6683e+06	2.05224e+06	1.42087e+06	5.86684e+06	5.95071e+06	3.55053e+06	1.57494e+07	2.8557e+06	3.12178e+06	2.8664e+06	5.16737e+06	2.88811e+06	3.98583e+06	1.85843e+06	3.10505e+06	2.00256e+06	4.83317e+06	3.24332e+06	8.71794e+06	3.4811e+06	4.01503e+06	2.75145e+06	2.45836e+06	1.35792e+06	4.13013e+06	3.00286e+06	5.7943e+06	9.54302e+06	3.6985e+06	6.24496e+06	2.93504e+06	2.31814e+06	4.73051e+06	2.59664e+06	7.75044e+06	1.76115e+06	3.90204e+06	2.53968e+06	5.39541e+06
PE(16:0_20:4)+H	3.75831e+06	2.64091e+06	3.20372e+06	1.39343e+07	2.18822e+06	3.74895e+06	5.12995e+06	6.58431e+06	2.44263e+06	2.62678e+06	2.24892e+06	1.63627e+06	3.74769e+06	2.48933e+06	3.11277e+06	1.0069e+07	1.87303e+06	2.49447e+06	2.54734e+06	3.80197e+06	2.61375e+06	1.25293e+06	1.86103e+06	1.68958e+06	2.19833e+06	3.00177e+06	936272	6.84381e+06	2.53863e+06	2.24993e+06	2.72804e+06	3.70301e+06	1.11849e+06	3.05359e+06	2.75512e+06	3.90343e+06	4.51618e+06	1.39183e+06	4.16171e+06	1.98257e+06	3.30353e+06	2.30995e+06	3.23844e+06	5.48025e+06	880066	3.74947e+06	2.26692e+06	3.49515e+06
PE(16:0_22:5)+H	1.3694e+06	803312	981478	4.88538e+06	791405	1.38237e+06	1.25306e+06	2.27629e+06	1.26709e+06	1.73235e+06	1.07371e+06	1.30159e+06	1.7003e+06	1.38628e+06	802599	2.33827e+06	1.14639e+06	1.93242e+06	1.03946e+06	1.60584e+06	1.01699e+06	625244	390969	918825	1.39445e+06	913600	1.19119e+06	4.58059e+06	1.0141e+06	883040	1.52607e+06	2.03382e+06	367030	3.25619e+06	1.4389e+06	1.36282e+06	1.47449e+06	250662	1.5862e+06	661997	979247	490394	1.73332e+06	1.97438e+06	449842	279888	942886	962549
PE(16:0_22:6)+H	6.16723e+06	4.51165e+06	4.91335e+06	1.22134e+07	3.3599e+06	5.87967e+06	6.02985e+06	8.26444e+06	5.2776e+06	2.59291e+06	1.89475e+06	5.03935e+06	6.39785e+06	6.52762e+06	5.59948e+06	1.43284e+07	2.83296e+06	6.82948e+06	4.82394e+06	6.64424e+06	4.51326e+06	2.45991e+06	2.44527e+06	3.70754e+06	4.00004e+06	3.64555e+06	3.1614e+06	1.04842e+07	3.47858e+06	3.16286e+06	7.08108e+06	4.6169e+06	2.02617e+06	1.45975e+07	4.08725e+06	6.55832e+06	7.68374e+06	1.60545e+06	7.52431e+06	3.1246e+06	5.62581e+06	2.57473e+06	3.33374e+06	7.35282e+06	3.13028e+06	7.12788e+06	5.79996e+06	7.85206e+06
PE(16:0p_18:1)+H	1.71362e+06	2.14863e+06	1.80084e+06	2.12953e+06	2.73391e+06	1.79472e+06	500396	1.52732e+06	2.21201e+06	2.54052e+06	1.74775e+06	1.5262e+06	1.54752e+06	1.46365e+06	1.74289e+06	867159	1.29745e+06	1.22768e+06	1.74151e+06	1.48852e+06	1.2618e+06	1.79317e+06	2.00252e+06	1.24938e+06	1.56708e+06	2.44374e+06	1.32078e+06	1.23514e+06	1.81489e+06	1.38802e+06	1.05515e+06	1.25975e+06	2.12765e+06	1.3482e+06	1.87331e+06	1.05961e+06	1.3381e+06	2.20915e+06	1.66362e+06	1.57405e+06	1.0107e+06	1.01423e+06	1.27851e+06	968723	1.07997e+06	1.05531e+06	1.61187e+06	1.37942e+06
PE(16:0p_18:2)+H	1.8318e+06	742426	945061	1.44811e+06	3.77582e+06	951911	287464	759832	1.64249e+06	3.39444e+06	2.62747e+06	1.59264e+06	1.09685e+06	2.62958e+06	2.3193e+06	338869	2.04325e+06	2.20081e+06	2.5002e+06	3.04864e+06	2.02957e+06	4.57412e+06	2.49605e+06	2.99084e+06	2.66543e+06	5.50119e+06	3.37227e+06	1.9415e+06	4.08272e+06	2.14595e+06	1.89457e+06	1.33468e+06	5.93369e+06	2.43408e+06	3.4511e+06	1.65991e+06	1.43408e+06	5.02195e+06	671921	1.94697e+06	953160	1.42818e+06	1.46257e+06	1.47213e+06	1.83622e+06	1.38625e+06	2.21202e+06	1.57976e+06
PE(16:0p_20:4)+H	1.33222e+07	4.45989e+06	5.62045e+06	3.73047e+06	1.43697e+07	4.26743e+06	2.6133e+06	3.83156e+06	9.41512e+06	6.61673e+06	1.13929e+07	7.6269e+06	4.49696e+06	5.46447e+06	8.95586e+06	1.62856e+06	5.77375e+06	8.98077e+06	1.18925e+07	8.28679e+06	1.00778e+07	7.99076e+06	1.21682e+07	8.29926e+06	1.06482e+07	1.13262e+07	7.39099e+06	8.04128e+06	1.28889e+07	8.01803e+06	1.02307e+07	7.6881e+06	1.78912e+07	8.10557e+06	1.46853e+07	6.44235e+06	3.95631e+06	1.08562e+07	4.30081e+06	5.54794e+06	9.57575e+06	6.53704e+06	5.2481e+06	4.02396e+06	4.07446e+06	5.10055e+06	9.71115e+06	8.10353e+06
PE(16:0p_22:4)+H	1.42074e+06	954839	1.1023e+06	560082	919699	633439	576716	914830	515226	972361	1.21033e+06	139851	725531	1.50396e+06	796510	475243	1.17088e+06	463608	585834	1.05233e+06	1.13978e+06	1.17671e+06	1.27191e+06	855215	773546	1.40776e+06	637417	751107	974405	814306	725295	856376	1.79814e+06	335236	1.57486e+06	630785	867794	1.19005e+06	915727	875163	456896	893648	988345	569603	833938	1.05543e+06	502079	682865
PE(16:0p_22:5)+H	1.4554e+06	1.09333e+06	1.24077e+06	807553	1.37832e+06	747123	246549	459755	2.08692e+06	2.74202e+06	1.32121e+06	3.15106e+06	1.18472e+06	3.68941e+06	1.25e+06	261654	1.83573e+06	2.77014e+06	2.17739e+06	1.32842e+06	1.15232e+06	1.34446e+06	1.06804e+06	1.51758e+06	2.40827e+06	1.48403e+06	2.80434e+06	1.30065e+06	1.49399e+06	1.07069e+06	1.51193e+06	1.05514e+06	1.57404e+06	2.96068e+06	2.56019e+06	812701	964946	1.55688e+06	863544	917010	1.13052e+06	948630	853809	423321	1.15456e+06	1.64076e+06	1.30561e+06	1.17801e+06
PE(16:0p_22:6)+H	5.83454e+06	5.29099e+06	6.05227e+06	2.93844e+06	4.46472e+06	2.80864e+06	2.04144e+06	3.4778e+06	6.35378e+06	2.06232e+06	2.58318e+06	8.40559e+06	4.93361e+06	5.68035e+06	5.76837e+06	1.83234e+06	3.89286e+06	5.44532e+06	4.66359e+06	6.29022e+06	6.27651e+06	4.8721e+06	5.4009e+06	5.49597e+06	6.10712e+06	5.00228e+06	6.79223e+06	4.12851e+06	6.38531e+06	4.12167e+06	6.10335e+06	3.75979e+06	7.39051e+06	7.09758e+06	7.24351e+06	2.55233e+06	2.43795e+06	6.54484e+06	4.96645e+06	3.86491e+06	5.34456e+06	3.38747e+06	3.55381e+06	2.30616e+06	5.34426e+06	4.92896e+06	5.13705e+06	5.18915e+06
PE(18:0_18:1)+H	2.21107e+06	2.71934e+06	3.65646e+06	9.52984e+06	3.74705e+06	4.61654e+06	3.29029e+06	1.14835e+07	2.24489e+06	3.24874e+06	2.5714e+06	1.35539e+06	2.4381e+06	1.67969e+06	1.87405e+06	7.03819e+06	1.42097e+06	2.2879e+06	3.38734e+06	4.48242e+06	3.57467e+06	2.87431e+06	1.58175e+06	1.78431e+06	1.84188e+06	2.52571e+06	1.94114e+06	5.80397e+06	2.16678e+06	2.10238e+06	2.45822e+06	2.14584e+06	1.01831e+06	3.28894e+06	1.83332e+06	2.80881e+06	5.94706e+06	883364	4.5158e+06	1.96471e+06	1.52762e+06	1.6281e+06	2.48124e+06	5.10885e+06	1.0941e+06	1.5848e+06	1.67197e+06	1.93511e+06
PE(18:0_18:2)+H	9.28183e+06	7.78304e+06	1.42439e+07	3.54521e+07	1.28271e+07	1.27218e+07	2.1799e+07	3.8963e+07	1.17484e+07	1.12949e+07	8.74585e+06	4.80531e+06	1.50625e+07	1.38823e+07	1.0123e+07	3.47409e+07	9.49653e+06	1.11337e+07	9.93431e+06	2.19081e+07	1.36132e+07	1.45147e+07	6.85019e+06	1.17477e+07	7.48889e+06	1.65449e+07	1.30405e+07	2.5357e+07	1.43956e+07	9.59004e+06	1.18051e+07	6.89486e+06	5.55551e+06	1.62578e+07	1.21415e+07	1.4384e+07	3.25242e+07	9.4291e+06	1.51146e+07	1.00078e+07	7.49508e+06	1.09198e+07	1.01499e+07	3.21634e+07	8.30735e+06	1.13412e+07	7.98101e+06	1.1416e+07
PE(18:0_20:3)+H	886191	241976	777975	3.87447e+06	804708	2.38113e+06	1.7141e+06	2.98891e+06	1.07808e+06	1.79658e+06	1.3898e+06	461849	1.7321e+06	614662	881680	2.82989e+06	2.06826e+06	1.36506e+06	1.45599e+06	4.00046e+06	1.36912e+06	773344	666436	1.53005e+06	1.30248e+06	1.15786e+06	974904	5.72841e+06	1.40069e+06	1.02802e+06	1.56233e+06	1.64575e+06	351236	3.19906e+06	925205	2.29518e+06	2.1139e+06	236822	1.90451e+06	964848	1.04813e+06	965230	2.07513e+06	3.06616e+06	462704	702809	995110	666150
PE(18:0_20:4)+H	1.70544e+07	9.74976e+06	1.34614e+07	3.91903e+07	9.15192e+06	1.78409e+07	2.3473e+07	3.09193e+07	1.22264e+07	9.3885e+06	1.08203e+07	7.08028e+06	1.04218e+07	7.79534e+06	1.24055e+07	3.04143e+07	6.64291e+06	1.007e+07	1.14957e+07	1.63705e+07	1.51033e+07	6.26594e+06	9.19855e+06	6.57746e+06	9.25684e+06	1.20874e+07	4.31008e+06	2.24655e+07	1.24812e+07	9.29983e+06	1.50425e+07	1.36978e+07	5.85274e+06	1.13982e+07	1.25569e+07	1.39878e+07	2.19146e+07	5.37514e+06	1.74881e+07	8.26529e+06	1.42645e+07	8.45622e+06	1.38751e+07	2.03047e+07	4.86062e+06	1.26162e+07	1.0227e+07	1.1562e+07
PE(18:0_22:5)+H	966780	546677	489770	2.04822e+06	648010	810458	765301	947842	468034	366168	672012	305256	331354	168543	537728	1.04927e+06	555107	788346	757649	878510	809184	678621	243238	534339	762715	453750	311156	4.77921e+06	823200	353556	526041	1.23735e+06	268102	644065	1.07326e+06	675396	1.22996e+06	118002	1.18205e+06	461192	913787	235509	1.03628e+06	907596	192625	343833	387804	218333
PE(18:0_22:6)+H	5.92537e+06	4.15541e+06	5.41855e+06	9.83823e+06	3.13158e+06	5.80578e+06	8.94145e+06	8.34256e+06	8.03548e+06	2.49268e+06	2.14771e+06	4.71737e+06	5.59205e+06	4.8823e+06	5.74417e+06	9.33206e+06	2.73945e+06	7.3946e+06	5.58984e+06	7.51343e+06	5.31891e+06	2.62141e+06	2.506e+06	4.17095e+06	4.66445e+06	2.9207e+06	4.8675e+06	1.19818e+07	3.22597e+06	2.41861e+06	7.54144e+06	4.01964e+06	2.03284e+06	1.57938e+07	4.50035e+06	4.61149e+06	8.68918e+06	1.13985e+06	6.39173e+06	3.32178e+06	6.73996e+06	2.32655e+06	4.40912e+06	9.00102e+06	4.08059e+06	6.39142e+06	6.32459e+06	7.22051e+06
PE(18:0p_18:1)+H	1.96962e+06	1.54632e+06	1.37862e+06	1.95691e+06	3.36924e+06	1.47695e+06	464731	1.3543e+06	2.28768e+06	4.03924e+06	2.03325e+06	2.24786e+06	1.40763e+06	1.89811e+06	2.12625e+06	848819	1.55117e+06	1.67961e+06	2.4986e+06	1.68838e+06	1.36309e+06	2.19733e+06	2.4208e+06	1.48299e+06	1.70557e+06	2.32163e+06	1.22144e+06	1.37272e+06	1.77013e+06	1.53768e+06	1.18855e+06	1.38694e+06	2.36941e+06	1.40065e+06	2.59939e+06	1.38799e+06	1.24732e+06	2.27289e+06	1.76385e+06	1.86709e+06	1.13672e+06	1.09695e+06	1.73578e+06	1.17647e+06	1.1799e+06	1.52339e+06	1.64578e+06	1.51534e+06
PE(18:0p_18:2)+H	4.98396e+06	2.57505e+06	2.87878e+06	4.33477e+06	8.19741e+06	2.09614e+06	753590	2.57327e+06	5.07403e+06	1.0703e+07	7.20071e+06	5.24733e+06	2.9307e+06	8.81689e+06	6.47415e+06	1.03377e+06	6.18618e+06	5.86851e+06	7.74495e+06	6.1993e+06	4.46059e+06	1.29977e+07	7.18983e+06	6.67978e+06	5.86839e+06	1.07625e+07	6.72438e+06	5.52035e+06	8.54915e+06	5.65259e+06	4.41853e+06	4.0909e+06	1.37603e+07	5.52153e+06	1.03789e+07	4.65491e+06	3.10302e+06	1.36175e+07	2.68294e+06	4.9563e+06	2.39138e+06	4.33069e+06	4.92935e+06	3.59112e+06	4.67747e+06	5.10127e+06	4.88123e+06	4.79857e+06
PE(18:0p_20:4)+H	3.27708e+07	9.06948e+06	1.15026e+07	6.81991e+06	2.46794e+07	5.48938e+06	4.74471e+06	6.26929e+06	2.10548e+07	2.1311e+07	2.7316e+07	2.65812e+07	1.02673e+07	1.54757e+07	2.51325e+07	2.69514e+06	1.67975e+07	2.31253e+07	3.00944e+07	1.75736e+07	2.27634e+07	2.10508e+07	2.98983e+07	1.79731e+07	2.33207e+07	2.34208e+07	1.55964e+07	1.81107e+07	2.70676e+07	1.96579e+07	2.13318e+07	2.24919e+07	3.85548e+07	1.80147e+07	4.26141e+07	1.51209e+07	6.37548e+06	2.75317e+07	9.40467e+06	1.27228e+07	2.28111e+07	1.51945e+07	1.42977e+07	8.62994e+06	1.064e+07	1.9008e+07	2.01028e+07	1.85274e+07
PE(18:0p_22:4)+H	622141	640582	662839	537174	910227	563649	244171	603875	652134	505883	735671	443740	560675	361969	592877	341233	355064	437585	510110	560359	610783	794277	873698	426651	543853	958322	262298	539539	786302	490962	485515	694516	1.04805e+06	221163	905461	415206	592508	739701	940120	650906	415166	495456	829033	399890	328093	463970	375873	355256
PE(18:0p_22:5)+H	1.16084e+06	668784	569953	496666	1.22951e+06	486382	96317.7	317658	875800	413913	508300	1.15981e+06	550598	553398	836214	218642	547624	891079	1.01195e+06	512178	662080	1.2179e+06	640540	647944	947616	622513	591768	946952	765012	631390	493469	832610	789618	538755	1.60806e+06	386299	379066	794315	652673	581172	681169	474749	337493	188937	458230	409588	435180	365435
PE(18:0p_22:5)+H	1.85551e+06	1.10943e+06	1.00497e+06	992740	1.78477e+06	1.23641e+06	427671	1.2361e+06	1.77547e+06	3.2856e+06	2.32225e+06	2.245e+06	1.30331e+06	4.83467e+06	1.82868e+06	560895	1.43606e+06	1.66569e+06	1.97125e+06	1.43901e+06	1.73382e+06	1.42812e+06	2.21097e+06	3.6689e+06	2.00317e+06	2.34533e+06	2.4604e+06	1.24066e+06	1.61636e+06	1.83298e+06	1.86475e+06	1.4843e+06	2.94314e+06	1.12165e+06	3.70278e+06	1.30235e+06	854888	1.80896e+06	2.07211e+06	1.6408e+06	1.22524e+06	1.14426e+06	1.77311e+06	898767	1.27056e+06	2.08378e+06	995252	1.17318e+06
PE(18:0p_22:6)+H	8.46614e+06	5.66192e+06	8.33787e+06	4.20036e+06	7.88939e+06	3.55048e+06	2.10078e+06	4.34426e+06	9.99679e+06	5.0096e+06	4.66425e+06	1.59599e+07	7.99035e+06	8.75908e+06	9.30998e+06	2.79781e+06	6.67684e+06	1.09513e+07	9.03783e+06	7.29722e+06	8.40825e+06	6.5533e+06	7.40299e+06	7.47176e+06	7.77873e+06	7.23843e+06	8.70846e+06	4.87069e+06	8.30546e+06	6.3624e+06	7.91875e+06	6.14361e+06	1.1989e+07	9.69653e+06	1.26922e+07	4.76129e+06	3.7792e+06	1.04186e+07	7.24653e+06	5.69994e+06	7.26524e+06	4.87321e+06	5.02382e+06	2.88549e+06	9.11079e+06	9.75282e+06	6.99924e+06	7.56852e+06
PE(18:1_18:1)+H	1.04522e+06	1.02702e+06	1.11904e+06	5.56586e+06	2.23563e+06	1.99464e+06	1.16151e+06	2.77105e+06	855403	927209	1.12518e+06	700189	1.18238e+06	665168	665348	4.30273e+06	357008	1.10651e+06	859875	1.93545e+06	2.16899e+06	779941	713169	567169	594026	1.2518e+06	503178	1.11104e+06	867051	1.4881e+06	1.30751e+06	691163	385348	611567	646528	1.82315e+06	2.13816e+06	323923	1.93146e+06	1.001e+06	657360	904072	617006	1.65411e+06	458302	752971	600268	593546
PE(18:1_18:2)+H	2.21934e+06	2.17338e+06	1.67463e+06	7.69305e+06	3.11141e+06	2.15994e+06	2.42848e+06	5.14802e+06	1.21404e+06	1.55444e+06	1.52887e+06	883153	4.62621e+06	2.56417e+06	1.7278e+06	6.68209e+06	1.22873e+06	2.28569e+06	1.30309e+06	4.07711e+06	3.36576e+06	2.73916e+06	1.48489e+06	2.03698e+06	1.12009e+06	4.11935e+06	1.98979e+06	2.34958e+06	2.53108e+06	3.55832e+06	3.11072e+06	1.58276e+06	1.0891e+06	1.37723e+06	1.55152e+06	3.35295e+06	3.223e+06	1.44907e+06	2.01429e+06	2.09009e+06	968842	2.74265e+06	1.11214e+06	4.27604e+06	1.17896e+06	1.7359e+06	1.00855e+06	1.82883e+06
PE(18:1_20:4)+H	2.2231e+06	1.55657e+06	1.26691e+06	8.82743e+06	1.45384e+06	2.39045e+06	2.38554e+06	3.67745e+06	813242	1.84367e+06	2.29918e+06	1.03956e+06	3.65133e+06	1.66865e+06	1.67604e+06	5.91218e+06	1.14847e+06	1.98696e+06	1.07979e+06	3.571e+06	3.10455e+06	989822	1.82651e+06	1.09289e+06	1.34769e+06	2.42157e+06	564882	2.56352e+06	1.85656e+06	2.33506e+06	4.37147e+06	2.90403e+06	1.10975e+06	1.24704e+06	1.48034e+06	3.01388e+06	2.05011e+06	714156	2.44625e+06	1.4424e+06	1.61888e+06	1.50426e+06	1.99841e+06	3.15482e+06	675522	1.66638e+06	1.32713e+06	1.46955e+06
PE(18:1e_20:4)+H	1.54753e+06	611159	556537	442971	737666	575429	131443	270779	1.27141e+06	947169	1.41672e+06	1.40709e+06	415093	502692	843726	136324	1.06999e+06	1.35516e+06	1.45678e+06	1.09284e+06	659183	912608	548976	1.05555e+06	1.54325e+06	2.12795e+06	569005	861639	2.16463e+06	1.22471e+06	1.79134e+06	866584	798261	1.00198e+06	1.56775e+06	458581	176293	892934	795519	465355	1.32618e+06	676921	494091	349262	438946	791229	933197	491629
PE(18:1e_22:5)+H	676639	1.8827e+06	1.22153e+06	1.08241e+06	441517	1.50384e+06	74320.7	1.08802e+06	2.29446e+06	288479	331763	1.79399e+06	1.54203e+06	431780	942687	305603	724627	1.28153e+06	1.02084e+06	683721	547757	628931	545485	613855	1.1183e+06	703340	630616	750585	1.16591e+06	905679	1.18973e+06	730698	471734	962513	1.11578e+06	292608	276624	654577	1.63071e+06	331859	511600	388398	406707	176290	703175	496274	462669	334326
PE(18:1p_18:1)+H	1.53247e+06	721865	586193	786302	1.66253e+06	720713	174102	551645	935054	1.01425e+06	1.1188e+06	1.00881e+06	602754	1.36603e+06	982346	371595	790194	808793	855034	836367	788008	1.19312e+06	1.11988e+06	792459	898650	1.42533e+06	836397	618744	1.11965e+06	856385	718833	711732	1.12926e+06	892158	1.02483e+06	606189	713677	1.33095e+06	835743	988141	572600	575297	880087	650025	680228	836528	976187	805223
PE(18:1p_18:2)+H	3.11028e+06	1.07628e+06	711710	880056	3.26847e+06	967355	306468	410696	2.80445e+06	1.39703e+06	2.45326e+06	2.72524e+06	729956	1.92728e+06	2.12982e+06	335260	1.7804e+06	2.84382e+06	2.74372e+06	2.63255e+06	1.73138e+06	4.14561e+06	1.9108e+06	2.71892e+06	3.16553e+06	4.95963e+06	2.38303e+06	1.68565e+06	4.77785e+06	2.65445e+06	2.90958e+06	1.80768e+06	3.30527e+06	2.72431e+06	3.58946e+06	1.4203e+06	1.07713e+06	3.74375e+06	1.11411e+06	1.43866e+06	2.43979e+06	1.98369e+06	992336	1.04053e+06	1.75571e+06	1.96367e+06	2.92872e+06	1.24925e+06
PE(18:1p_20:4)+H	1.16044e+06	233200	439183	323782	1.17603e+06	547089	110427	342823	1.61675e+06	1.26191e+06	943297	2.15741e+06	895904	789305	526229	372711	784649	578523	1.79873e+06	3.31957e+06	3.0718e+06	3.87652e+06	5.96329e+06	2.662e+06	3.39306e+06	3.88137e+06	1.45458e+06	2.86696e+06	4.63123e+06	1.94805e+06	3.7679e+06	3.45528e+06	5.54408e+06	3.09116e+06	3.29826e+06	817177	727882	6.24066e+06	1.76981e+06	2.24834e+06	2.37761e+06	1.31661e+06	2.76373e+06	220598	1.13466e+06	1.60983e+06	2.92193e+06	1.8605e+06
PE(18:1p_20:4)+H	1.71824e+07	3.92315e+06	4.56269e+06	3.85576e+06	1.31867e+07	4.34458e+06	1.67702e+06	3.24211e+06	9.41195e+06	5.96443e+06	1.33207e+07	8.50983e+06	3.94942e+06	5.03835e+06	8.91976e+06	1.45515e+06	6.40878e+06	8.40046e+06	8.41483e+06	9.1661e+06	1.12917e+07	9.68395e+06	1.07683e+07	8.86483e+06	9.55845e+06	1.42084e+07	6.42962e+06	7.31798e+06	1.33019e+07	8.13004e+06	1.08082e+07	8.11799e+06	1.67297e+07	9.34943e+06	1.36271e+07	5.56822e+06	3.34586e+06	1.23072e+07	6.37489e+06	6.16554e+06	1.03507e+07	6.03174e+06	7.40779e+06	4.38986e+06	4.43334e+06	9.26329e+06	9.80472e+06	5.99996e+06
PE(18:2e_20:4)+H	1.09358e+06	1.49642e+06	1.18841e+06	909364	710936	1.13097e+06	239771	920612	2.29711e+06	391916	578562	2.2061e+06	1.29857e+06	930639	858558	272777	1.12755e+06	1.47715e+06	1.14896e+06	1.24401e+06	913766	967677	711389	1.04304e+06	1.3166e+06	1.48092e+06	1.17445e+06	1.01322e+06	1.71355e+06	1.09014e+06	1.47839e+06	806134	1.05364e+06	1.91705e+06	1.58537e+06	503526	270291	1.02482e+06	1.40373e+06	451563	930870	671968	686993	340777	947236	770149	1.02791e+06	623998
PE(20:0p_18:2)+H	786617	214810	335072	526840	1.07168e+06	272503	157983	324126	538047	781967	783326	618316	581100	1.0249e+06	880277	127968	825537	629816	556473	797783	780327	1.92017e+06	1.15133e+06	677053	792966	1.28432e+06	816105	1.05283e+06	975011	940916	628384	560148	1.72347e+06	677323	1.15394e+06	613901	320556	1.34078e+06	247125	925887	264028	510016	609743	468624	896329	504632	816064	700432
PE(20:0p_20:4)+H	3.03672e+06	819639	1.09229e+06	763945	2.19633e+06	828086	697645	632183	1.25741e+06	973970	1.99651e+06	2.30023e+06	1.44102e+06	1.04441e+06	2.17131e+06	228938	1.32017e+06	1.47352e+06	1.04079e+06	1.40749e+06	2.36876e+06	2.08816e+06	3.45776e+06	1.1279e+06	2.19924e+06	1.87218e+06	1.08471e+06	1.68079e+06	1.99078e+06	1.82781e+06	1.64947e+06	2.51534e+06	3.33103e+06	1.24338e+06	3.62396e+06	1.17026e+06	431316	1.74212e+06	837889	1.43957e+06	1.64274e+06	1.14337e+06	1.45702e+06	694468	1.36238e+06	1.2011e+06	1.73856e+06	1.66066e+06
PE(20:0p_22:6)+H	1.04545e+06	461676	642248	381104	740000	330001	249767	335372	639332	291399	317473	1.64052e+06	978068	765562	1.11405e+06	238405	698704	909259	394011	526915	645876	747464	883556	588578	772505	631211	976315	600043	756237	677054	623631	887264	1.16552e+06	801192	1.0815e+06	350745	222143	722578	598689	668457	646627	474026	530408	265316	1.07091e+06	839143	765527	878367
PE(20:1p_18:2)+H	1.94431e+06	649724	411143	463565	1.18524e+06	470754	191716	372464	2.10432e+06	739883	1.31985e+06	2.88919e+06	478909	2.3399e+06	1.32408e+06	212802	1.52436e+06	2.82455e+06	2.37872e+06	1.34598e+06	1.05142e+06	1.41204e+06	1.05179e+06	2.24518e+06	3.20077e+06	1.98324e+06	1.40333e+06	2.23285e+06	4.08799e+06	1.99414e+06	3.55618e+06	2.37134e+06	1.45131e+06	1.33817e+06	3.96237e+06	831745	257907	1.85419e+06	787892	1.00818e+06	1.90504e+06	1.26579e+06	727699	576455	874569	1.25736e+06	1.31148e+06	563630
PI(16:0_18:1)+NH4	444226	728085	208642	1.08602e+06	762826	486810	468342	428294	358546	674620	490344	614995	356378	439594	362591	1.10797e+06	456054	385488	501473	201105	283695	455504	317979	485286	614644	675371	326206	676177	486886	490977	166300	592067	350202	685831	354980	276054	420998	481190	499407	289570	277942	476909	359247	393234	317897	381914	409714	638298
PI(16:0_18:2)+NH4	588465	1.11131e+06	229165	1.24443e+06	716206	709284	848799	628592	603671	531578	402406	736472	1.0111e+06	787893	378624	1.40017e+06	871260	630111	485077	400969	460540	965625	440544	921160	803913	1.03281e+06	950012	1.56612e+06	891521	1.0643e+06	306570	1.24878e+06	624774	1.31578e+06	598099	438867	615994	815079	656744	427071	484914	919498	591091	692298	725491	758325	720079	1.50947e+06
PI(16:0_20:4)+NH4	685456	787833	176824	654515	761018	878868	624714	585795	448060	784578	603652	1.13229e+06	1.14329e+06	583499	393209	537599	954197	680500	722039	385424	458632	699130	436346	836704	855691	972967	660649	1.13599e+06	712832	959674	469535	1.23998e+06	566532	1.19911e+06	600101	453124	282608	709047	686957	312081	424805	797097	996015	620292	462545	709945	667247	780183
PI(18:0_18:1)+NH4	414445	305618	124560	818436	630434	369344	471670	198198	330097	617188	418609	523926	175709	259357	250547	855362	250244	492575	525345	271790	276468	472192	198962	329261	470092	612064	218305	352310	597453	474252	172050	300269	329728	600602	325541	258500	463445	409749	272145	228717	221640	348338	167174	379416	295161	256861	310605	342939
PI(18:0_18:2)+H	779632	1.01498e+06	267907	878037	826612	670252	1.21574e+06	738932	614796	429376	355093	686661	518338	630910	452861	1.24427e+06	605896	790877	489158	411870	450943	1.08413e+06	465560	613309	691305	889640	654505	795863	983820	1.06341e+06	443397	1.08173e+06	794597	957357	551781	452167	698790	781930	597230	490218	501343	1.00934e+06	388659	709010	958797	749190	697114	1.37162e+06
PI(18:0_18:2)+NH4	2.42814e+06	2.92677e+06	820073	3.14475e+06	2.55089e+06	2.14477e+06	4.12709e+06	2.54463e+06	2.21993e+06	1.43698e+06	1.07464e+06	2.25338e+06	1.75002e+06	2.01175e+06	1.5333e+06	4.05191e+06	1.91919e+06	2.61014e+06	1.62136e+06	1.43688e+06	1.4335e+06	3.20745e+06	1.41851e+06	2.03637e+06	2.33617e+06	2.87168e+06	2.16649e+06	2.4714e+06	2.85093e+06	3.45421e+06	1.56663e+06	3.33974e+06	2.57952e+06	3.29192e+06	2.0554e+06	1.60653e+06	2.44641e+06	2.40928e+06	1.85027e+06	1.66387e+06	1.95035e+06	3.30711e+06	1.15874e+06	2.72074e+06	3.20433e+06	2.95962e+06	2.25369e+06	4.38529e+06
PI(18:0_20:3)+NH4	745479	323532	201092	647685	1.03178e+06	1.07561e+06	523489	812954	475178	1.04596e+06	781809	864407	520691	543520	463475	656574	2.94672e+06	862888	817188	1.49114e+06	685785	1.66612e+06	901891	1.37943e+06	1.50822e+06	1.72641e+06	870828	1.34909e+06	1.12147e+06	981479	686204	1.27124e+06	1.14001e+06	1.6544e+06	875776	1.32633e+06	474402	709881	552185	758095	475713	966193	657496	679434	958383	850465	704289	698655
PI(18:0_20:4)+H	2.1159e+06	1.4201e+06	574965	1.14939e+06	2.31056e+06	1.96179e+06	1.37666e+06	1.75116e+06	1.07443e+06	1.34007e+06	1.31654e+06	2.37438e+06	770392	1.1121e+06	1.20513e+06	1.2218e+06	1.65373e+06	1.65441e+06	1.64683e+06	1.08921e+06	1.40427e+06	1.9754e+06	1.72404e+06	1.47093e+06	1.9891e+06	2.06518e+06	1.17289e+06	1.25281e+06	1.96814e+06	2.1341e+06	1.59637e+06	2.02156e+06	1.99138e+06	1.76285e+06	1.59507e+06	1.47417e+06	976637	1.62249e+06	1.78169e+06	1.07211e+06	1.52866e+06	1.66168e+06	1.20478e+06	1.6289e+06	1.60462e+06	1.91068e+06	1.43194e+06	1.72059e+06
PI(18:0_20:4)+NH4	6.55948e+06	4.55529e+06	2.67701e+06	4.94961e+06	7.4369e+06	6.72561e+06	4.95045e+06	6.43002e+06	4.09747e+06	5.89497e+06	5.84381e+06	9.32148e+06	3.7545e+06	4.63005e+06	4.01714e+06	5.13397e+06	7.4256e+06	5.7554e+06	5.5615e+06	5.12944e+06	6.24e+06	8.30457e+06	6.85993e+06	6.58036e+06	7.55437e+06	9.0879e+06	3.99458e+06	5.83723e+06	8.64092e+06	7.16023e+06	5.83903e+06	8.84797e+06	9.30272e+06	6.52556e+06	5.96036e+06	5.35117e+06	3.89864e+06	7.4011e+06	5.81206e+06	4.95794e+06	5.77955e+06	5.53901e+06	5.37246e+06	6.268e+06	5.60711e+06	7.27196e+06	6.13954e+06	5.53633e+06
PI(18:0_22:6)+NH4	483727	513310	137382	348399	318313	432140	429952	261627	522084	252938	156306	1.28912e+06	348650	463222	327103	585682	408733	504880	356518	227636	217068	284929	207818	305226	419378	367363	409427	416058	311168	285992	236390	425691	324407	1.14043e+06	311842	188848	250423	252008	276296	191004	422440	397084	244922	393837	501347	860199	557709	901352
PI(18:1_18:2)+NH4	298559	298202	58858.5	201495	372349	156665	202475	221932	202090	123917	137790	420813	388875	277592	123093	420677	240651	291078	118898	169023	299163	524775	225016	318123	385822	480006	231014	261224	466518	671664	244216	572515	435796	386679	195781	131291	146610	273212	115359	184513	142586	507109	103610	215027	430955	300912	185799	327646
PI(18:1_20:4)+NH4	264253	270462	51458.9	200737	415264	280268	159623	244364	111139	295309	264784	538162	544314	265163	114028	308531	356516	251244	157329	159121	241902	360461	184514	368028	360319	416658	192200	323272	347041	529980	273651	791788	332500	381504	184248	156289	101042	240813	204918	145526	130080	313608	235920	262352	242703	280911	219836	216179
SiE(18:2)+NH4	537911	1.17779e+06	483280	336197	557744	1.30824e+06	408451	168387	1.80774e+06	63544.2	672971	494508	2.97613e+06	1.16149e+06	840198	546123	539916	1.06719e+06	188400	412652	693241	397079	1.66634e+06	875901	1.08949e+06	1.66286e+06	634920	6871.02	792131	1.06653e+06	1.08754e+06	1.14693e+06	1.46926e+06	414754	1.02042e+06	567164	1.08746e+06	1.50423e+06	585829	1.37445e+06	1.17392e+06	1.44975e+06	620202	215378	1.91051e+06	1.16737e+06	992904	586856
SiE(20:4)+NH4	577582	753344	196454	126978	317246	614081	313596	47573	532329	243839	366005	329272	572174	348390	446188	114433	187169	265673	135269	141307	441725	87436.2	539599	217580	337577	379434	191686	54770.7	283816	327583	309067	556138	482461	57859.9	429098	143027	281186	437493	206851	485457	581689	456519	410926	63200.9	322677	470932	440578	308015
SM(d16:1_16:0)+H	4.13656e+06	6.10116e+06	5.47038e+06	9.35418e+06	7.98507e+06	7.55597e+06	3.20059e+06	5.36e+06	6.54391e+06	9.32347e+06	8.17416e+06	1.07101e+07	5.99926e+06	1.12904e+07	1.13867e+07	4.34848e+06	7.73488e+06	7.07052e+06	5.20349e+06	5.34812e+06	4.80688e+06	4.96076e+06	9.05885e+06	8.53546e+06	9.51135e+06	1.0599e+07	7.11465e+06	5.17165e+06	5.85571e+06	7.76583e+06	7.52744e+06	6.81974e+06	7.25344e+06	7.52313e+06	1.31983e+07	4.09098e+06	3.14803e+06	8.29412e+06	1.01194e+07	4.78128e+06	7.02395e+06	7.41395e+06	5.47311e+06	4.08619e+06	6.88236e+06	9.08105e+06	6.54454e+06	1.19701e+07
SM(d16:1_24:0)+H	235344	826149	634041	1.33261e+06	1.28752e+06	1.36692e+06	722476	415845	1.30688e+06	925245	2.34869e+06	972813	832874	1.67531e+06	1.42717e+06	810692	706917	655925	507440	659467	192794	159774	328369	956475	468762	1.09067e+06	1.63656e+06	1.17474e+06	537969	1.29732e+06	1.53888e+06	844328	1.01831e+06	1.03573e+06	1.11838e+06	739750	465957	295058	2.67898e+06	1.42346e+06	1.73484e+06	1.04902e+06	1.08969e+06	1.46032e+06	291345	996361	881556	2.45456e+06
SM(d16:1_24:0)+H	6.21153e+06	1.86444e+06	1.34693e+06	1.00408e+06	2.10408e+06	2.02788e+06	1.22354e+06	1.36301e+06	1.55241e+06	2.6097e+06	2.54566e+06	4.5725e+06	2.61094e+06	3.49208e+06	2.87815e+06	1.37587e+06	6.76505e+06	3.36755e+06	2.85638e+06	3.25849e+06	4.43107e+06	4.78415e+06	7.23068e+06	6.26286e+06	6.25249e+06	3.46836e+06	3.08612e+06	2.97702e+06	6.10741e+06	4.23945e+06	4.00875e+06	5.99413e+06	5.55077e+06	2.72269e+06	3.21919e+06	4.6461e+06	2.33663e+06	6.1755e+06	2.80987e+06	1.9312e+06	3.21832e+06	2.72506e+06	3.37399e+06	1.08539e+06	8.08224e+06	4.34978e+06	6.70401e+06	4.14553e+06
SM(d17:1_22:0)+H	1.03874e+07	4.60922e+06	6.58203e+06	5.78739e+06	1.02358e+07	1.02209e+07	3.95902e+06	4.47298e+06	9.14698e+06	1.51446e+07	1.3677e+07	1.60426e+07	1.00184e+07	1.574e+07	1.42409e+07	4.55615e+06	1.57318e+07	1.64813e+07	9.43054e+06	1.01438e+07	1.38028e+07	7.65888e+06	1.58703e+07	1.91321e+07	1.62302e+07	1.24281e+07	1.22136e+07	9.46435e+06	1.1306e+07	1.74184e+07	1.43925e+07	9.97231e+06	1.32862e+07	1.28716e+07	2.56216e+07	9.84384e+06	3.77429e+06	1.29942e+07	1.4208e+07	7.36428e+06	1.18772e+07	1.07085e+07	9.62754e+06	4.52944e+06	1.18998e+07	1.33705e+07	1.04357e+07	1.71555e+07
SM(d17:1_23:1)+H	960461	221195	798990	402489	1.23618e+06	844251	350271	515279	908467	1.15708e+06	894147	1.28548e+06	518717	954828	794915	327103	1.11551e+06	1.00946e+06	1.04416e+06	941603	1.32443e+06	1.38593e+06	1.23027e+06	1.19859e+06	1.05988e+06	893461	620082	873882	1.44297e+06	1.01338e+06	816998	858418	1.29381e+06	824521	1.56796e+06	956980	304074	1.57838e+06	1.76621e+06	687662	590727	573618	1.18555e+06	337099	1.17351e+06	1.38021e+06	822644	999140
SM(d17:1_24:3)+H	2.91714e+06	1.33802e+06	1.80076e+06	1.74006e+06	2.2401e+06	2.50767e+06	1.00197e+06	1.25016e+06	2.30392e+06	4.15157e+06	3.78561e+06	4.07144e+06	2.69932e+06	4.26816e+06	4.12097e+06	1.32045e+06	4.05377e+06	3.79511e+06	2.13371e+06	2.5044e+06	3.5516e+06	2.11623e+06	4.30103e+06	5.36718e+06	4.39608e+06	3.59867e+06	3.44772e+06	2.53678e+06	3.00032e+06	3.85116e+06	3.52372e+06	2.54858e+06	3.41087e+06	3.34275e+06	6.53922e+06	2.42501e+06	1.06513e+06	3.48047e+06	2.97403e+06	2.19771e+06	3.46426e+06	3.06512e+06	2.34818e+06	1.23057e+06	2.88584e+06	3.46145e+06	2.81975e+06	4.50577e+06
SM(d18:1_18:0)+H	184007	657336	965513	107121	1.13848e+06	199626	151699	1.06255e+06	544761	557300	968978	66211	22111.6	281314	229131	621248	945238	847272	148504	917293	148504	671789	104725	383396	1.0157e+06	986780	950690	506107	593497	141639	724704	145477	1.31053e+06	64939.3	252759	499975	690970	1.33668e+06	562353	336299	991383	723152	1.32667e+06	111683	129637	1.06828e+06	253246	162721
SM(d18:1_18:3)+H	2.86917e+07	2.93692e+07	2.37778e+07	2.10795e+07	3.2848e+07	3.47131e+07	2.808e+07	3.53789e+07	3.85738e+07	2.68612e+07	2.71405e+07	2.1788e+07	2.0856e+07	3.471e+07	3.31344e+07	2.67023e+07	2.40073e+07	3.38147e+07	2.3662e+07	1.71291e+07	2.17417e+07	2.57153e+07	2.63363e+07	2.30996e+07	2.29385e+07	2.75284e+07	2.60461e+07	1.86737e+07	2.4926e+07	3.00839e+07	2.42623e+07	2.01531e+07	2.2817e+07	2.6089e+07	2.49517e+07	2.29349e+07	3.32734e+07	3.27723e+07	3.60858e+07	3.68715e+07	2.93095e+07	3.21974e+07	2.12134e+07	1.98721e+07	3.54634e+07	2.47396e+07	3.05118e+07	3.07664e+07
SM(d18:1_20:0)+H	3.75042e+07	2.96501e+07	3.1037e+07	2.7323e+07	5.65892e+07	4.4303e+07	2.26554e+07	2.32083e+07	3.99727e+07	4.08334e+07	5.22412e+07	6.28675e+07	3.93509e+07	4.83902e+07	4.54018e+07	2.99168e+07	4.66074e+07	5.27382e+07	3.07866e+07	4.12339e+07	5.61159e+07	3.44824e+07	4.98362e+07	6.94931e+07	5.21881e+07	4.70745e+07	4.56659e+07	3.58605e+07	4.64658e+07	4.37486e+07	4.90538e+07	4.27639e+07	5.27543e+07	4.35398e+07	7.589e+07	3.56656e+07	2.76031e+07	6.05783e+07	6.59195e+07	4.45217e+07	5.15043e+07	4.33803e+07	5.58647e+07	2.98019e+07	5.28721e+07	5.58955e+07	5.01186e+07	5.66309e+07
SM(d18:1_22:0)+H	1.6e+08	8.14874e+07	8.30441e+07	7.19831e+07	1.0975e+08	1.14459e+08	7.17569e+07	6.8182e+07	1.15684e+08	7.41103e+07	1.01756e+08	1.96108e+08	1.18206e+08	1.35473e+08	1.46247e+08	7.38242e+07	1.69675e+08	1.48761e+08	8.88792e+07	1.18853e+08	1.57829e+08	1.33831e+08	1.99955e+08	1.88881e+08	1.62424e+08	1.23748e+08	1.3052e+08	1.15541e+08	1.66595e+08	1.21485e+08	1.12051e+08	1.44427e+08	1.6484e+08	1.23088e+08	2.01369e+08	1.11568e+08	7.3095e+07	1.86665e+08	1.20881e+08	9.71635e+07	1.27866e+08	1.13121e+08	1.60634e+08	7.36213e+07	1.72833e+08	1.3922e+08	1.42476e+08	1.56084e+08
SM(d18:1_22:3)+H	6.96135e+06	3.99976e+06	4.69265e+06	3.68242e+06	7.79961e+06	7.10304e+06	4.1776e+06	3.03086e+06	5.60126e+06	4.90047e+06	6.30071e+06	6.65315e+06	4.54481e+06	6.4609e+06	7.76882e+06	4.79241e+06	4.74399e+06	8.68872e+06	6.03912e+06	8.54144e+06	1.03535e+07	4.93492e+06	6.53353e+06	8.77466e+06	6.35127e+06	6.71464e+06	6.31828e+06	5.2428e+06	5.91473e+06	7.2908e+06	7.09717e+06	4.18787e+06	5.16069e+06	6.2774e+06	1.07039e+07	7.01662e+06	5.73555e+06	7.04614e+06	7.22981e+06	7.08452e+06	8.10944e+06	6.41842e+06	5.89203e+06	4.93811e+06	7.28587e+06	7.11617e+06	6.69875e+06	6.77419e+06
SM(d18:1_24:0)+H	2.15934e+06	3.75805e+06	2.79155e+06	6.11875e+06	6.60799e+06	5.47181e+06	4.27359e+06	1.91507e+06	4.57713e+06	2.32588e+06	6.70895e+06	4.1272e+06	3.03123e+06	5.42348e+06	5.26582e+06	4.88059e+06	2.64289e+06	2.25454e+06	2.02079e+06	1.93465e+06	1.5052e+06	1.5925e+06	3.69571e+06	2.90953e+06	2.76612e+06	3.29526e+06	7.6777e+06	4.08022e+06	1.48608e+06	2.70813e+06	3.96192e+06	3.04179e+06	3.58698e+06	3.15359e+06	3.18051e+06	2.08412e+06	1.97936e+06	2.44882e+06	1.07964e+07	5.31336e+06	5.80677e+06	3.21015e+06	5.04859e+06	8.37149e+06	2.75334e+06	4.15947e+06	3.11296e+06	9.33061e+06
SM(d18:1_24:1)+H	5.20914e+06	387842	5.16411e+06	39599.6	8.58487e+06	362530	37411.2	90847.2	4.32476e+06	6.51246e+06	6.2387e+06	6.1709e+06	4.50834e+06	6.21799e+06	5.25456e+06	82775.1	4.78031e+06	3.94115e+06	3.44688e+06	4.1241e+06	4.68363e+06	4.29789e+06	6.37695e+06	4.07277e+06	4.6631e+06	5.34003e+06	4.38408e+06	820447	4.91267e+06	3.92001e+06	3.60714e+06	4.95196e+06	6.7353e+06	151413	6.28279e+06	3.18489e+06	60017.9	7.08147e+06	1.10923e+07	285408	5.26904e+06	5.55101e+06	8.18448e+06	63927.7	4.17721e+06	6.05655e+06	4.52423e+06	6.47358e+06
SM(d18:1_24:4)+H	1.22594e+06	1.81942e+06	2.45375e+06	3.24923e+06	3.43921e+06	2.83563e+06	2.07549e+06	1.37016e+06	2.79691e+06	5.52509e+06	4.69754e+06	2.36437e+06	1.85027e+06	4.73891e+06	2.88694e+06	3.03148e+06	1.68342e+06	1.82545e+06	1.20321e+06	1.51374e+06	1.6017e+06	792349	2.47772e+06	2.30842e+06	2.24092e+06	2.82318e+06	2.78868e+06	1.25424e+06	1.26186e+06	1.99548e+06	3.09849e+06	1.47687e+06	2.15829e+06	1.76191e+06	4.07421e+06	1.27347e+06	1.64161e+06	3.04739e+06	4.73079e+06	4.97128e+06	4.37287e+06	2.84576e+06	1.39539e+06	2.48506e+06	1.87899e+06	3.68438e+06	2.41539e+06	3.96484e+06
SM(d18:2_17:0)+H	379308	319277	338567	316992	479222	438425	230116	384001	426670	1.05297e+06	711174	656108	409534	551987	557258	237437	678244	565152	374440	339061	375464	334513	798956	529073	562775	610684	396253	233067	453043	497477	503300	509409	549710	370456	559227	329023	280254	563442	920029	451149	641477	397666	751113	275495	486206	569880	487758	663927
SM(d18:2_20:1)+H	247144	561254	643565	359891	432446	474826	763737	320968	697920	143459	464383	239395	276340	685449	916033	543119	113088	239661	295446	154240	178531	116825	433022	276525	256678	394128	579855	237191	151946	275276	352709	198967	358502	207312	380197	154640	336291	404703	1.13075e+06	548507	1.06241e+06	287646	433610	534786	186639	463716	424982	1.4283e+06
SM(d18:2_20:3)+H	1.39846e+06	1.47932e+06	1.40957e+06	687541	2.07984e+06	1.45148e+06	928484	1.18186e+06	925699	2.26453e+06	1.80439e+06	819680	880347	2.06426e+06	1.74478e+06	1.29441e+06	1.06573e+06	1.0656e+06	1.07643e+06	891640	866380	1.17542e+06	1.47477e+06	1.57629e+06	1.42393e+06	1.78868e+06	1.7431e+06	654343	1.02862e+06	1.38352e+06	890428	837238	1.10012e+06	837246	970305	839458	1.46142e+06	2.27771e+06	2.01613e+06	2.1164e+06	2.26599e+06	1.19954e+06	1.55947e+06	1.09396e+06	1.38305e+06	1.56274e+06	1.7961e+06	2.21382e+06
SM(d18:2_22:0)+H	8.84996e+07	3.48336e+07	3.14319e+07	2.31732e+07	6.79304e+07	4.972e+07	3.79449e+07	3.13376e+07	4.03132e+07	4.91692e+07	5.10957e+07	9.01926e+07	5.03439e+07	5.92097e+07	5.29318e+07	2.38139e+07	9.7292e+07	8.5851e+07	4.42165e+07	5.66888e+07	8.10182e+07	6.82639e+07	1.10756e+08	9.75363e+07	9.30016e+07	6.67304e+07	5.49824e+07	5.27176e+07	1.04672e+08	6.83274e+07	5.95207e+07	7.95642e+07	7.70265e+07	6.08137e+07	6.72429e+07	5.45062e+07	2.97289e+07	9.53907e+07	7.27301e+07	3.84617e+07	6.21118e+07	4.58368e+07	7.49894e+07	2.78891e+07	1.00887e+08	7.37126e+07	8.8123e+07	7.27301e+07
SM(d18:2_22:3)+H	2.18435e+06	1.20878e+06	974296	608067	2.33496e+06	1.64902e+06	1.14693e+06	738231	1.17583e+06	2.05531e+06	2.01795e+06	1.47193e+06	1.20441e+06	1.66645e+06	1.44365e+06	1.03982e+06	1.25566e+06	1.83246e+06	1.13975e+06	1.15774e+06	1.63041e+06	1.09286e+06	1.56668e+06	1.56717e+06	1.51538e+06	1.64618e+06	1.53324e+06	728567	1.44266e+06	1.88333e+06	1.58738e+06	1.20906e+06	1.32411e+06	1.16909e+06	1.56753e+06	1.50454e+06	1.4328e+06	1.97176e+06	2.56365e+06	1.59756e+06	2.73745e+06	1.43494e+06	1.53566e+06	890660	2.04702e+06	1.94981e+06	2.25703e+06	1.88092e+06
SM(d18:2_23:0)+H	2.24209e+07	1.10971e+07	1.24263e+07	8.64565e+06	1.84231e+07	1.40274e+07	9.43702e+06	1.11978e+07	1.1901e+07	2.82014e+07	2.28869e+07	2.74401e+07	1.82339e+07	2.38447e+07	1.70239e+07	7.38763e+06	3.644e+07	2.45245e+07	1.33151e+07	1.17431e+07	2.25027e+07	1.57125e+07	3.63608e+07	2.73018e+07	3.20198e+07	3.08038e+07	2.1573e+07	1.72954e+07	2.54374e+07	3.4031e+07	2.25281e+07	2.67041e+07	3.30377e+07	1.94148e+07	2.50391e+07	1.38621e+07	7.12684e+06	2.9933e+07	2.2453e+07	1.22412e+07	2.5946e+07	1.72028e+07	2.50262e+07	7.87747e+06	2.24499e+07	2.28062e+07	2.63023e+07	2.86303e+07
SM(d18:2_23:3)+H	339286	197613	228585	102396	350315	262248	143806	229613	278948	762795	487269	459224	529637	419724	247632	147790	486469	401918	189367	208736	428750	176656	310129	531141	411200	361694	353000	218876	380343	578528	329060	262216	297742	320353	396815	244371	135606	363992	642375	359260	514727	342535	435255	178502	408237	349429	356376	579123
SM(d18:2_24:0)+H	729730	1.58653e+06	1.00746e+06	1.37497e+06	1.25926e+06	1.67862e+06	2.20401e+06	911337	2.58789e+06	411311	1.05308e+06	1.68897e+06	1.62989e+06	2.87558e+06	1.47313e+06	1.49146e+06	818041	868906	445059	435399	571469	487548	1.22286e+06	799438	595971	1.31345e+06	2.39668e+06	1.4805e+06	483327	1.27048e+06	1.71669e+06	1.50892e+06	1.91344e+06	1.06964e+06	1.23135e+06	556627	784993	927494	2.24004e+06	1.03633e+06	2.02181e+06	1.82055e+06	1.94464e+06	1.75508e+06	1.04272e+06	1.55823e+06	1.33093e+06	3.52345e+06
SM(d18:2_24:0)+H	8.62674e+07	4.22598e+07	4.23883e+07	3.25608e+07	6.92049e+07	6.10703e+07	4.46869e+07	3.19739e+07	4.50237e+07	4.66898e+07	5.68188e+07	1.00596e+08	6.40984e+07	7.36903e+07	6.10368e+07	3.53676e+07	1.13142e+08	8.92565e+07	5.26549e+07	6.59715e+07	9.12653e+07	5.24361e+07	1.24801e+08	9.93581e+07	8.94716e+07	8.93261e+07	5.79909e+07	5.36471e+07	1.07808e+08	6.64789e+07	7.75058e+07	9.13636e+07	1.06478e+08	6.0419e+07	8.31381e+07	5.21246e+07	3.22341e+07	1.15489e+08	7.44914e+07	4.86876e+07	7.4256e+07	5.99514e+07	8.28741e+07	3.39757e+07	9.61579e+07	8.38603e+07	9.0294e+07	7.56769e+07
SM(d18:2_24:0)+H	1.18357e+08	2.16881e+08	1.40482e+08	1.8807e+08	2.97378e+08	2.62673e+08	1.48993e+08	1.67258e+08	2.13854e+08	2.49763e+08	2.20931e+08	2.25929e+08	1.9762e+08	2.23125e+08	1.78768e+08	2.21654e+08	1.31546e+08	1.07298e+08	7.81014e+07	7.47017e+07	1.02616e+08	7.60453e+07	1.34019e+08	9.65867e+07	1.15944e+08	1.4872e+08	1.5949e+08	8.03361e+07	9.19838e+07	1.1317e+08	1.27743e+08	1.58705e+08	1.85569e+08	1.0602e+08	1.85104e+08	8.18606e+07	1.37656e+08	1.99433e+08	4.34084e+08	3.89015e+08	2.28388e+08	2.09022e+08	3.03161e+08	2.37624e+08	1.55223e+08	2.04611e+08	1.57399e+08	2.46481e+08
SM(d18:2_24:1)+H	1.04439e+06	391221	783992	661081	653932	390162	739120	712365	868229	366772	421240	1.04929e+06	1.2052e+06	717245	47209.8	634755	1.05017e+06	1.40452e+06	888753	1.30017e+06	1.25048e+06	480224	745106	1.85023e+06	992291	1.36607e+06	858630	1.23309e+06	1.76618e+06	934867	1.0918e+06	824871	943512	1.21253e+06	1.75246e+06	335413	733587	1.21918e+06	605684	967932	1.34394e+06	280215	1.09491e+06	765622	1.48553e+06	1.00925e+06	952758	494026
SM(d18:2_24:1)+H	1.45151e+06	2.01967e+06	1.49154e+06	1.47808e+06	2.51073e+06	1.87813e+06	1.61427e+06	1.09955e+06	1.80881e+06	1.99083e+06	1.99702e+06	1.9946e+06	1.53741e+06	2.26854e+06	1.76131e+06	1.15991e+06	1.72692e+06	1.76148e+06	1.12067e+06	1.34846e+06	1.43127e+06	1.13221e+06	2.04036e+06	1.98058e+06	1.62818e+06	1.96169e+06	2.21641e+06	2.00273e+06	1.39442e+06	1.58313e+06	1.57595e+06	1.66098e+06	2.17805e+06	1.71175e+06	2.06411e+06	1.17206e+06	1.07911e+06	2.05675e+06	3.48052e+06	1.79369e+06	2.11017e+06	1.90615e+06	2.50772e+06	1.54303e+06	1.72812e+06	1.94102e+06	1.65234e+06	2.70146e+06
SM(d18:2_24:1)+H	7.51205e+07	1.20545e+08	7.91023e+07	8.22596e+07	1.50184e+08	1.1911e+08	1.00555e+08	9.94456e+07	1.16773e+08	1.59824e+08	1.31532e+08	1.31462e+08	1.21377e+08	1.55479e+08	8.8238e+07	8.85981e+07	1.04698e+08	7.78194e+07	4.48172e+07	4.90191e+07	6.99913e+07	5.32963e+07	1.06894e+08	7.34429e+07	8.96382e+07	1.23046e+08	9.52245e+07	5.722e+07	7.77321e+07	9.25282e+07	9.80867e+07	1.17122e+08	1.30966e+08	7.39413e+07	1.07767e+08	4.93699e+07	7.38708e+07	1.35123e+08	2.2256e+08	1.37326e+08	1.48427e+08	1.35858e+08	1.6095e+08	9.38052e+07	1.11486e+08	1.50255e+08	1.18023e+08	1.67638e+08
SM(d18:2_24:2)+H	3.35669e+07	1.83801e+07	1.87897e+07	1.55532e+07	1.78171e+07	1.96953e+07	1.41143e+07	1.34442e+07	1.89112e+07	1.64646e+07	2.02648e+07	2.27042e+07	1.95042e+07	2.59372e+07	2.99817e+07	1.73e+07	2.24895e+07	2.3107e+07	1.67114e+07	2.26662e+07	2.69238e+07	2.52221e+07	2.89583e+07	2.93409e+07	2.62188e+07	2.45498e+07	2.448e+07	1.94959e+07	2.65097e+07	2.54342e+07	1.76205e+07	2.07817e+07	2.29466e+07	1.96625e+07	2.73645e+07	2.25427e+07	1.68575e+07	3.03116e+07	1.70473e+07	1.99152e+07	2.32937e+07	2.37337e+07	2.14984e+07	1.46373e+07	2.36458e+07	2.1585e+07	2.68624e+07	2.5222e+07
SM(d18:2_24:3)+H	1.65213e+07	6.59262e+06	8.72059e+06	5.99298e+06	1.23292e+07	1.02113e+07	8.23001e+06	6.75255e+06	8.37203e+06	1.16079e+07	1.27021e+07	1.60644e+07	1.07273e+07	1.32987e+07	1.02069e+07	6.34072e+06	1.80527e+07	1.65565e+07	9.12583e+06	1.38553e+07	1.87573e+07	1.54427e+07	2.18192e+07	2.11731e+07	1.94594e+07	1.58915e+07	1.26634e+07	1.16035e+07	2.2536e+07	1.25587e+07	1.25448e+07	1.50755e+07	1.55856e+07	1.25276e+07	1.44736e+07	1.06659e+07	7.47061e+06	2.13516e+07	1.24745e+07	1.01654e+07	1.50919e+07	8.25003e+06	1.37338e+07	6.41043e+06	1.8653e+07	1.50423e+07	1.90562e+07	1.14098e+07
SM(d19:1_15:0)+H	247641	665573	380553	576213	436774	646080	146885	713007	761140	608322	609557	993784	670591	331084	291291	465875	826368	827826	208934	395928	453290	492221	735332	658888	602271	809008	462977	582615	828108	646360	556532	727247	500845	510335	937638	479418	354118	788201	1.06953e+06	750841	712294	262825	717385	459803	561920	745499	811060	436594
SM(d19:1_23:0)+H	6513.99	3.02216e+06	3.05113e+06	260404	2.72023e+06	2.57715e+06	2.12617e+06	822188	3.26753e+06	24276.8	1.16198e+06	63480.9	624098	83503.2	132560	297214	10200.5	3.3441e+06	14132.9	492787	86849.9	3.213e+06	57702.6	9997.21	16003.3	3.34641e+06	1.21701e+06	714784	157566	277457	2.61627e+06	184459	59946.1	19922.6	115176	507792	831040	50934	131071	272599	57256.9	140672	45661.4	913358	60462.9	51044.4	318356	41958.4
SM(d19:1_24:3)+H	9.50355e+06	5.39299e+06	8.92507e+06	6.78924e+06	1.02658e+07	1.02467e+07	5.90635e+06	6.87822e+06	1.00623e+07	1.20895e+07	1.27923e+07	1.51506e+07	1.25757e+07	1.54547e+07	1.09061e+07	7.02521e+06	1.69269e+07	1.29851e+07	8.34446e+06	8.6088e+06	1.35545e+07	7.57094e+06	1.61991e+07	1.59447e+07	1.25952e+07	1.57645e+07	1.50463e+07	1.19724e+07	1.2083e+07	1.31636e+07	1.16363e+07	1.30047e+07	1.7893e+07	1.19385e+07	2.00166e+07	8.4105e+06	5.46637e+06	1.56736e+07	1.13661e+07	9.01515e+06	1.4576e+07	1.00977e+07	1.37818e+07	7.12597e+06	1.28233e+07	1.21076e+07	1.25074e+07	1.19799e+07
SM(d20:0_23:5)+H	1.4826e+06	2.13874e+06	1.56553e+06	2.22515e+06	2.40072e+06	2.66677e+06	1.17144e+06	1.72378e+06	2.45531e+06	7.88951e+06	4.96762e+06	2.82243e+06	2.41372e+06	4.08204e+06	3.35248e+06	2.40123e+06	1.88809e+06	1.46924e+06	1.17078e+06	903129	1.11267e+06	815942	2.04851e+06	1.57488e+06	2.05817e+06	2.16827e+06	2.26857e+06	824548	1.10003e+06	2.16592e+06	1.76743e+06	1.74727e+06	2.24899e+06	1.5162e+06	3.32892e+06	1.20826e+06	1.44973e+06	2.3038e+06	4.62224e+06	3.66815e+06	3.23184e+06	3.27251e+06	2.64423e+06	1.97113e+06	1.64897e+06	2.86384e+06	1.9307e+06	4.46669e+06
SM(d20:1_18:3)+H	2.35731e+06	2.33021e+06	2.64203e+06	1.41227e+06	3.12768e+06	2.88746e+06	2.25997e+06	1.61316e+06	2.18769e+06	2.71834e+06	2.72069e+06	1.51421e+06	1.40164e+06	3.35304e+06	3.75375e+06	2.56641e+06	1.14401e+06	2.29417e+06	2.00234e+06	1.81539e+06	1.64676e+06	1.40481e+06	2.25692e+06	2.4087e+06	1.8346e+06	2.9666e+06	2.73951e+06	927672	1.37413e+06	2.3676e+06	1.72669e+06	1.06651e+06	1.70873e+06	1.35839e+06	3.05254e+06	1.7965e+06	3.60586e+06	3.10821e+06	3.64816e+06	3.97531e+06	3.87098e+06	2.4246e+06	2.00783e+06	2.19243e+06	2.48461e+06	3.22299e+06	2.40278e+06	3.53588e+06
SM(d20:1_24:1)+H	662551	340115	342264	168277	629394	491997	192958	185460	511135	331645	453290	772380	493018	820320	645235	315868	555734	470954	481687	419515	679691	404900	960799	516637	595136	766608	345763	235081	626419	629162	571454	684448	992974	400746	689494	353321	211405	809404	636763	383426	754559	634786	607753	271402	496062	744433	757772	894660
SM(d20:1_24:4)+H	1.81542e+07	9.6691e+06	1.15188e+07	1.38405e+06	1.57123e+07	1.40567e+07	1.04611e+07	7.98996e+06	1.10954e+07	1.02829e+07	1.09757e+07	1.88912e+07	1.41401e+07	1.52273e+07	1.37371e+07	7.54489e+06	2.12157e+07	1.89815e+07	1.25029e+07	1.61503e+07	2.09719e+07	1.09106e+07	1.94429e+07	2.19959e+07	1.61412e+07	2.29091e+07	1.1537e+07	1.27868e+07	2.36324e+07	1.43434e+07	1.60241e+07	1.53339e+07	1.73172e+07	1.41983e+07	1.75352e+07	1.21397e+07	9.02991e+06	2.58237e+07	1.61413e+07	1.24163e+07	1.86461e+07	1.23691e+07	1.7544e+07	8.43457e+06	1.95514e+07	1.84322e+07	1.73164e+07	1.45046e+07
SM(d20:1_24:4)+H	2.36483e+07	3.03155e+07	2.88568e+07	4.5994e+07	3.7249e+07	3.75252e+07	2.80642e+07	2.94642e+07	3.11857e+07	3.09884e+07	2.81579e+07	2.79533e+07	2.98748e+07	2.98371e+07	2.95694e+07	3.30817e+07	2.02103e+07	2.16402e+07	1.67813e+07	1.74681e+07	2.28769e+07	1.42692e+07	1.95912e+07	1.9141e+07	1.8372e+07	3.02232e+07	2.32084e+07	1.77979e+07	2.03881e+07	2.15135e+07	2.25791e+07	1.91405e+07	1.96616e+07	2.15187e+07	2.95048e+07	1.71773e+07	2.93684e+07	3.10447e+07	3.70732e+07	5.37646e+07	4.03459e+07	3.04201e+07	3.4453e+07	3.80697e+07	2.5691e+07	3.19671e+07	2.49986e+07	2.69387e+07
SM(d32:2)+H	263404	315749	149384	392557	670726	470303	189851	263557	322450	865030	679121	740302	554255	580324	480700	181883	943395	685714	308005	389332	345754	428448	642949	769099	876618	1.14611e+06	518623	467734	503102	641498	502377	622526	455239	715456	696419	345268	171152	570414	548631	296279	492457	342338	605779	208075	595983	510794	529190	595079
SM(d33:1)+H	3.9281e+06	3.55163e+06	4.64547e+06	5.65466e+06	4.47112e+06	5.01928e+06	2.69325e+06	4.42178e+06	5.23313e+06	1.15908e+07	6.79893e+06	8.95655e+06	4.55551e+06	8.34355e+06	9.07331e+06	3.16526e+06	6.26772e+06	6.03772e+06	3.9512e+06	4.00467e+06	3.56239e+06	3.5116e+06	6.38122e+06	5.688e+06	6.28103e+06	6.85166e+06	4.22616e+06	2.8098e+06	4.90532e+06	4.84348e+06	4.54723e+06	4.92775e+06	5.81816e+06	5.4737e+06	1.04225e+07	3.08049e+06	2.95647e+06	5.72442e+06	8.73133e+06	4.02723e+06	5.93249e+06	6.08887e+06	5.26068e+06	2.99473e+06	4.28034e+06	7.53653e+06	4.7467e+06	8.32802e+06
SM(d34:0)+H	1.02761e+07	1.36525e+07	9.1114e+06	8.38153e+06	1.17122e+07	1.23087e+07	9.56849e+06	8.48701e+06	1.32905e+07	6.06438e+06	1.00294e+07	1.75172e+07	1.05424e+07	1.64906e+07	1.79488e+07	6.90205e+06	1.17929e+07	1.2143e+07	7.15969e+06	5.94173e+06	7.85008e+06	8.69213e+06	1.122e+07	7.93739e+06	1.19768e+07	1.48792e+07	1.06833e+07	8.00913e+06	1.09488e+07	1.48725e+07	8.8055e+06	1.50109e+07	1.51075e+07	8.9747e+06	1.30397e+07	6.58825e+06	6.30954e+06	1.48012e+07	1.69177e+07	8.88561e+06	1.24348e+07	1.20195e+07	1.30944e+07	8.27407e+06	1.09808e+07	1.38179e+07	1.35025e+07	1.91456e+07
SM(d34:1)+H	1.02793e+06	677598	640592	1.72255e+06	536302	1.54803e+06	998908	657070	990032	5.08484e+06	2.12935e+06	919268	864978	2.99107e+06	3.11113e+06	605111	1.09729e+06	1.36168e+06	1.58253e+06	840467	572661	639668	1.49504e+06	1.39951e+06	1.44226e+06	1.89155e+06	687080	442835	988626	896347	969580	727856	1.08522e+06	955157	2.67532e+06	769259	933641	1.35642e+06	1.75507e+06	663557	1.10676e+06	2.21902e+06	696039	436084	495984	1.62546e+06	683321	2.52013e+06
SM(d34:1)+H	1.91544e+08	2.66478e+08	2.31549e+08	1.83235e+08	2.42114e+08	2.22874e+08	1.81782e+08	2.58248e+08	2.82351e+08	2.14448e+08	1.84045e+08	3.42276e+08	2.75265e+08	3.08558e+08	2.68064e+08	1.68859e+08	2.63384e+08	2.21378e+08	1.41119e+08	1.48335e+08	1.84185e+08	1.8671e+08	2.48594e+08	2.00232e+08	2.47556e+08	2.72265e+08	1.98849e+08	1.65384e+08	2.2034e+08	2.02192e+08	1.75728e+08	2.72113e+08	3.2472e+08	1.87054e+08	3.13167e+08	1.34053e+08	1.7655e+08	2.78809e+08	3.13533e+08	2.41754e+08	2.74982e+08	2.44854e+08	3.26236e+08	1.9683e+08	2.47707e+08	3.00143e+08	2.35405e+08	3.07321e+08
SM(d34:2)+H	266474	632297	304076	278112	485498	372374	286215	808089	284710	566227	532405	359396	523539	186211	859344	450690	750411	613774	495092	558512	581070	337952	1.44007e+06	783550	379047	147222	678865	535852	216800	374817	59395.1	298483	320557	103125	558800	346210	565059	1.47367e+06	1.50003e+06	808270	1.1585e+06	975833	1.40908e+06	520153	819950	960579	981926	1.62355e+06
SM(d34:2)+H	1.33766e+06	1.6363e+06	807744	937083	1.27334e+06	1.00783e+06	838325	1.91728e+06	873177	1.11799e+06	843847	2.36498e+06	1.01172e+06	1.18864e+06	1.17667e+06	695920	2.17203e+06	881678	662935	583797	712674	1.39882e+06	1.35589e+06	860496	541664	1.44075e+06	817531	495490	1.90491e+06	114824	599410	1.99487e+06	1.87406e+06	434860	886615	541622	741911	2.04248e+06	2.04173e+06	969662	1.86682e+06	1.04005e+06	2.28973e+06	632381	1.14387e+06	1.21887e+06	1.56531e+06	1.50613e+06
SM(d34:2)+H	1.74866e+07	2.65726e+07	1.59627e+07	1.56647e+07	2.54724e+07	1.56545e+07	1.46323e+07	2.31418e+07	1.87202e+07	1.87368e+07	1.93201e+07	2.46888e+07	1.86899e+07	2.18085e+07	1.96034e+07	1.27487e+07	2.68391e+07	1.91876e+07	1.29409e+07	1.29675e+07	1.42579e+07	1.75113e+07	2.56839e+07	1.80175e+07	2.77983e+07	2.3036e+07	1.71195e+07	1.64642e+07	2.21023e+07	2.11049e+07	1.89662e+07	2.33972e+07	2.61173e+07	1.70037e+07	1.76562e+07	1.11621e+07	1.33548e+07	2.58334e+07	3.35834e+07	1.7447e+07	2.33079e+07	1.85409e+07	2.45822e+07	1.34747e+07	2.13359e+07	1.89561e+07	2.35071e+07	2.95147e+07
SM(d35:1)+H	304571	326873	247781	588494	272964	710448	170551	334866	416839	3.05787e+06	1.48315e+06	502364	312149	1.51823e+06	1.83465e+06	290239	397182	867286	799597	483740	294530	269028	821990	650857	752371	969529	391533	125839	496837	503547	562009	324999	533654	408151	1.12705e+06	742776	452051	778560	1.11254e+06	439456	703555	904285	383467	227603	241793	895283	297502	1.05022e+06
SM(d35:1)+H	3.70276e+06	3.059e+06	3.63995e+06	2.94191e+06	4.42681e+06	5.39136e+06	2.47282e+06	3.31651e+06	4.60472e+06	9.47641e+06	6.20489e+06	7.0754e+06	4.18717e+06	6.91345e+06	6.32357e+06	2.74303e+06	4.71495e+06	4.95674e+06	3.74876e+06	3.00599e+06	3.29463e+06	3.08061e+06	6.2844e+06	4.63631e+06	5.02191e+06	5.49367e+06	4.11545e+06	2.05742e+06	4.05408e+06	4.27212e+06	4.16499e+06	4.50041e+06	6.4469e+06	3.17676e+06	7.09111e+06	3.26464e+06	2.98775e+06	5.35757e+06	8.69347e+06	4.60103e+06	6.514e+06	4.59963e+06	6.92955e+06	2.79828e+06	4.46538e+06	7.04563e+06	4.60528e+06	7.43047e+06
SM(d36:0)+H	1.34433e+06	2.87295e+06	3.77143e+06	2.5038e+06	3.25292e+06	3.00936e+06	4.2929e+06	3.17735e+06	4.54408e+06	1.23588e+06	3.39759e+06	2.38308e+06	2.24646e+06	4.0869e+06	4.44075e+06	3.26953e+06	1.66699e+06	2.03015e+06	1.63355e+06	1.30265e+06	1.33981e+06	958127	2.84687e+06	2.46928e+06	2.41392e+06	2.9075e+06	4.42924e+06	3.15059e+06	1.26651e+06	1.77008e+06	2.95149e+06	2.17659e+06	2.85477e+06	2.16672e+06	3.21803e+06	1.43633e+06	1.99946e+06	2.63352e+06	9.88811e+06	3.49459e+06	6.85236e+06	1.58198e+06	4.99597e+06	4.73653e+06	1.57702e+06	3.71173e+06	2.57324e+06	7.79157e+06
SM(d36:1)+H	3.59194e+07	4.94815e+07	4.40653e+07	2.44562e+07	6.23324e+07	5.15349e+07	3.84014e+07	3.86894e+07	4.56262e+07	4.7628e+07	5.01176e+07	4.05879e+07	3.29579e+07	5.97601e+07	5.69886e+07	4.14142e+07	3.09762e+07	4.07102e+07	3.14059e+07	3.08293e+07	3.34608e+07	2.63179e+07	4.83974e+07	4.43567e+07	4.10635e+07	5.50416e+07	4.54419e+07	2.27011e+07	2.82243e+07	4.04106e+07	3.74373e+07	3.44761e+07	4.444e+07	2.80825e+07	5.5766e+07	2.81379e+07	4.60891e+07	5.63773e+07	9.77865e+07	6.90857e+07	7.10138e+07	4.06515e+07	6.33401e+07	4.38139e+07	4.19521e+07	6.30575e+07	4.80033e+07	7.56218e+07
SM(d36:2)+H	1.27481e+07	1.46909e+07	1.61803e+07	9.19893e+06	2.05482e+07	1.41481e+07	1.29798e+07	1.7232e+07	1.31865e+07	2.46845e+07	2.51263e+07	1.62228e+07	1.36605e+07	2.07731e+07	1.45879e+07	1.23931e+07	1.71146e+07	1.54146e+07	9.82239e+06	1.12393e+07	1.25193e+07	1.18365e+07	2.41647e+07	1.95896e+07	2.16347e+07	2.36616e+07	1.91337e+07	1.15228e+07	1.54955e+07	1.39019e+07	1.61421e+07	1.83354e+07	2.10713e+07	1.25978e+07	1.60549e+07	9.55984e+06	1.40927e+07	2.76971e+07	3.95961e+07	2.15037e+07	3.19119e+07	1.16546e+07	2.93642e+07	1.32278e+07	1.75332e+07	2.31733e+07	2.26097e+07	2.31076e+07
SM(d36:3)+H	242070	330856	201779	287583	347763	184075	112821	251018	349459	464124	384451	343521	398276	367806	344285	187078	557864	525693	335187	269733	277554	374552	500024	404451	769187	502649	424061	209539	443797	381281	341837	528505	575112	244227	499002	393034	311834	442257	815617	255693	454592	275941	521551	138113	331814	262860	206176	355487
SM(d37:1)+H	123206	258217	222171	323389	161191	468128	152523	337967	332787	2.51816e+06	1.72078e+06	267011	182789	1.20832e+06	1.83692e+06	444625	195297	305943	737017	231491	131975	102961	641018	644671	554206	670600	299769	83263.6	212830	272157	551731	221635	407509	258246	890540	484450	474761	648918	1.62762e+06	580630	959528	599690	316240	156705	90744.1	843723	229782	1.26783e+06
SM(d37:1)+H	1.82471e+06	1.48379e+06	1.73465e+06	1.187e+06	2.82669e+06	2.49166e+06	878393	1.16601e+06	2.30554e+06	5.49737e+06	4.60745e+06	4.35199e+06	2.41427e+06	3.80224e+06	3.15127e+06	1.28608e+06	2.6693e+06	2.71851e+06	1.89824e+06	1.62672e+06	2.43689e+06	1.27291e+06	2.7347e+06	3.58878e+06	3.12376e+06	2.58687e+06	2.89028e+06	1.4803e+06	1.8823e+06	3.31018e+06	2.85988e+06	2.24444e+06	2.79228e+06	2.14691e+06	4.534e+06	1.73473e+06	1.19927e+06	2.84817e+06	4.78518e+06	2.51333e+06	3.43656e+06	2.98585e+06	2.76626e+06	1.24748e+06	2.26595e+06	3.47157e+06	2.69316e+06	4.89108e+06
SM(d37:2)+H	485065	497228	324657	195509	647292	432794	235806	295782	456454	1.75582e+06	1.09886e+06	872205	337781	832763	624456	224474	675766	575391	435373	310395	375484	358171	731961	648471	656159	936603	541441	264475	581877	729209	492734	667594	820860	396250	717842	360826	255623	764365	1.27388e+06	586191	751032	557490	776452	262995	513836	774929	722449	995641
SM(d38:0)+H	565505	527533	555896	718058	1.12553e+06	1.00279e+06	730549	346113	1.41625e+06	320080	1.23758e+06	928438	631208	1.19835e+06	1.32895e+06	686571	888813	1.24345e+06	738557	929382	768173	519084	854614	1.56677e+06	1.06316e+06	1.06336e+06	1.81687e+06	1.48302e+06	616644	1.21393e+06	1.31394e+06	761875	1.01064e+06	1.33905e+06	1.52378e+06	1.04541e+06	438745	700051	1.75039e+06	736521	1.5093e+06	594782	1.17382e+06	979870	677057	976629	789223	1.97324e+06
SM(d38:2)+H	141156	495775	294382	255070	608361	460623	456499	47619.2	550160	1.0542e+06	376111	360087	47731.6	750299	416545	172366	179392	228012	2465.81	132278	158567	74190.8	234846	273971	280023	379741	277520	71369.8	77682.2	241337	36005.6	25488.4	222789	194493	399132	126154	252277	563729	1.15789e+06	659940	689778	639844	365394	455452	299383	55433.2	261067	867471
SM(d38:2)+H	1.71234e+07	1.22604e+07	1.21926e+07	7.69764e+06	2.56999e+07	1.50565e+07	1.03951e+07	9.06035e+06	1.29897e+07	2.19919e+07	2.39355e+07	2.03126e+07	1.37667e+07	1.71404e+07	1.28366e+07	9.50296e+06	1.83937e+07	1.86805e+07	1.02954e+07	1.29637e+07	1.96983e+07	1.20848e+07	1.96171e+07	1.96643e+07	2.00181e+07	2.0153e+07	1.74306e+07	1.08507e+07	1.96894e+07	1.77808e+07	1.75526e+07	1.91052e+07	2.02878e+07	1.29217e+07	1.61767e+07	1.22929e+07	1.10721e+07	2.6908e+07	3.33803e+07	1.94151e+07	2.39606e+07	1.44735e+07	2.66364e+07	1.0494e+07	1.97353e+07	2.08977e+07	2.3829e+07	2.19801e+07
SM(d38:3)+H	130857	208753	151173	153383	376504	344587	397103	552505	633713	155365	360389	3994.44	451506	438751	190712	160803	286067	255722	84192.8	206372	252006	113502	178066	365337	19740.7	221880	496537	111959	59787.1	539095	492844	318663	217421	219704	454711	186992	123417	211439	757180	615761	872730	365549	164868	330820	400385	483796	232224	976679
SM(d39:0)+H	277766	207926	212065	180063	215065	345533	177956	94632.4	369329	168587	394209	201771	261797	453850	523237	158673	325530	408413	316521	212803	201016	135615	224973	475501	386785	455486	478990	506481	176676	567564	496343	153470	259417	471746	583661	382135	192855	204733	261310	210285	361941	246285	165867	267427	165052	216891	212151	494477
SM(d39:2)+H	101420	218493	213629	207004	391541	288200	194823	190837	517581	1.45268e+06	554863	407951	398940	588269	375723	217793	186225	209529	98821.9	103028	99710.6	63020.6	204835	219290	218976	234988	281881	89698.1	87154.7	163115	325485	152532	180264	216637	437670	160021	159110	273278	957081	500858	435630	408458	219107	254547	191344	427956	210825	728774
SM(d39:2)+H	1.64756e+06	1.09066e+06	844671	492811	1.74271e+06	1.33335e+06	651715	974371	1.57972e+06	3.66181e+06	2.35041e+06	2.416e+06	2.31203e+06	2.12383e+06	1.41629e+06	618398	2.27758e+06	1.85611e+06	917836	877879	1.79787e+06	1.004e+06	1.83964e+06	2.32864e+06	2.27066e+06	1.69468e+06	1.78363e+06	1.13476e+06	1.74956e+06	2.81494e+06	1.6544e+06	1.54663e+06	1.64489e+06	1.45748e+06	2.01612e+06	1.19234e+06	571549	1.83043e+06	3.50994e+06	1.59566e+06	2.14196e+06	1.64179e+06	2.2743e+06	753035	1.6783e+06	1.55199e+06	1.78446e+06	3.1298e+06
SM(d39:4)+H	471822	352812	401063	262643	521882	473550	202682	241232	460560	1.2445e+06	1.06871e+06	844079	500419	864657	778706	327149	519202	544339	355075	363235	566305	284592	612259	830835	658368	565831	674585	273652	393054	774534	596993	416084	541519	440731	936428	380410	273232	658427	992747	575863	795845	710221	503961	259583	516922	737222	625457	1.13968e+06
SM(d39:5)+H	202895	450985	515672	885101	521507	548405	316800	550086	432740	1.23218e+06	755518	396255	774184	669822	821992	338077	867011	573946	813330	394228	162793	427844	348120	528988	607521	1.50692e+06	350249	1.05897e+06	321369	573169	213496	535284	339214	1.00474e+06	989388	575593	345705	668196	276817	382001	312800	583553	761537	396795	427125	591293	526421	408191
SM(d40:0)+H	1.9644e+06	1.19055e+06	1.64721e+06	1.77558e+06	2.12373e+06	2.11139e+06	1.80961e+06	794452	2.686e+06	564130	1.93796e+06	2.8258e+06	1.56333e+06	2.55645e+06	3.16851e+06	1.29966e+06	3.04987e+06	3.30233e+06	2.04604e+06	2.53801e+06	2.42243e+06	2.07696e+06	3.21748e+06	4.53317e+06	2.93739e+06	2.46232e+06	4.5332e+06	4.78901e+06	2.36569e+06	2.3576e+06	2.59345e+06	2.10472e+06	2.74705e+06	3.34059e+06	3.12281e+06	2.38138e+06	982269	2.00011e+06	2.21533e+06	1.34137e+06	2.72351e+06	1.35029e+06	2.48916e+06	2.24663e+06	2.66333e+06	2.1857e+06	1.90722e+06	3.60537e+06
SM(d40:1)+H	599756	342314	385403	1.03938e+06	272396	1.55104e+06	326764	281437	790080	2.75296e+06	2.18423e+06	906908	812387	1.51303e+06	2.26536e+06	464572	1.00612e+06	1.45723e+06	1.33791e+06	1.15087e+06	678481	682879	1.66232e+06	2.35135e+06	1.59052e+06	1.1483e+06	827793	648909	1.06115e+06	946008	1.09856e+06	613270	939100	1.16624e+06	2.67431e+06	1.34585e+06	914596	1.26685e+06	1.07462e+06	475871	963470	1.1399e+06	467797	346454	522392	1.22943e+06	667053	1.47795e+06
SM(d40:2)+H	336358	363483	161863	117850	282967	203615	357591	316390	598373	389947	174419	384625	383231	642811	253946	240735	403095	208407	188506	56697	213399	259546	512741	129255	368512	258785	222700	108701	217568	321941	389653	269926	710002	246319	392192	311584	193615	658507	475033	294088	464171	463328	234852	202456	302382	467794	312588	609360
SM(d40:2)+H	7.86067e+06	1.44947e+07	1.07221e+07	1.57402e+07	2.72555e+07	1.92699e+07	1.15245e+07	1.12586e+07	1.92795e+07	3.67876e+07	2.53062e+07	1.75822e+07	1.31741e+07	2.44575e+07	1.84113e+07	1.3829e+07	1.09846e+07	1.13965e+07	7.46335e+06	7.03643e+06	7.29674e+06	5.56111e+06	1.39702e+07	1.24686e+07	1.36132e+07	1.41105e+07	1.41417e+07	6.75887e+06	6.17944e+06	1.2885e+07	1.80863e+07	1.02531e+07	1.31715e+07	1.15617e+07	2.30132e+07	7.36052e+06	7.55835e+06	1.55813e+07	4.34959e+07	2.59102e+07	2.03362e+07	1.94715e+07	1.25767e+07	1.55588e+07	1.10847e+07	2.10122e+07	1.24401e+07	3.2394e+07
SM(d40:3)+H	169063	1.12061e+06	541135	313050	308979	434834	693955	173769	567723	2.97447e+06	504781	30946.1	634331	1.60206e+06	1.04344e+06	870288	144518	169600	209133	328026	331946	40161.5	44035.5	255656	27046.1	430568	72027.1	9048.84	212648	24854.5	15698.3	64374.3	660029	178497	38654.2	64940.4	158734	91604.6	493620	963372	1.26484e+06	1.66419e+06	13752.4	49599.8	20031.9	35011.5	71823.8	462157
SM(d40:3)+H	3.45901e+06	7.5349e+06	4.92441e+06	4.05837e+06	5.53682e+06	4.10333e+06	6.47782e+06	5.69358e+06	8.99097e+06	7.09282e+06	4.9297e+06	5.62505e+06	6.63151e+06	1.27338e+07	6.34893e+06	4.7952e+06	4.09396e+06	4.14372e+06	2.01778e+06	1.99893e+06	2.56171e+06	2.99227e+06	5.69441e+06	4.20468e+06	4.57786e+06	7.09031e+06	5.81612e+06	2.63968e+06	2.81256e+06	6.6506e+06	5.79118e+06	5.52362e+06	6.71841e+06	3.27224e+06	7.3856e+06	2.39934e+06	4.28587e+06	7.4577e+06	9.13667e+06	6.96381e+06	7.78946e+06	9.80237e+06	5.11694e+06	4.10573e+06	5.61318e+06	8.47295e+06	5.83054e+06	1.28851e+07
SM(d41:0)+H	379754	262164	428951	411830	596838	437068	366582	219244	563540	278484	658651	602042	446034	822459	750325	316645	749055	743691	459722	385857	493263	424463	774793	868347	747372	776071	1.37726e+06	1.32586e+06	429278	860558	720038	513003	782738	826159	823459	499711	206170	447610	593505	361496	713390	364564	562147	532175	538473	529191	423413	1.03275e+06
SM(d41:1)+H	623943	415462	508059	185396	669449	602697	306631	323696	495736	922704	959925	948728	741380	889774	891456	547070	895072	749825	637395	732977	827821	665557	1.276e+06	916007	790651	1.03965e+06	874341	874039	807032	940313	714839	757817	1.29686e+06	806532	1.33733e+06	853113	410933	1.05269e+06	855500	640657	711811	798317	961664	542735	688404	695257	710080	811200
SM(d41:1)+H	479614	340766	326663	1.19184e+06	273825	1.74353e+06	399201	396156	979096	4.04801e+06	3.87841e+06	785779	643981	2.68252e+06	3.98705e+06	816028	771161	1.91573e+06	2.44442e+06	1.88666e+06	542754	498334	2.10284e+06	3.56905e+06	1.84988e+06	1.44469e+06	689421	420120	1.3593e+06	1.02127e+06	2.02306e+06	648775	1.14963e+06	1.44114e+06	4.1923e+06	2.95151e+06	953681	1.31944e+06	2.17667e+06	862694	1.82525e+06	1.48461e+06	434314	466463	230557	2.00882e+06	503001	2.42998e+06
SM(d41:1)+H	3.71914e+07	2.21038e+07	3.06667e+07	2.33798e+07	4.17668e+07	3.90772e+07	2.10219e+07	2.34818e+07	3.88041e+07	3.84108e+07	4.28362e+07	6.00653e+07	4.63994e+07	5.16547e+07	4.6292e+07	2.26661e+07	6.63546e+07	5.07609e+07	3.14219e+07	3.07249e+07	5.00543e+07	3.21346e+07	6.66228e+07	5.64032e+07	5.47707e+07	5.33677e+07	5.16902e+07	4.49772e+07	4.35492e+07	5.32835e+07	4.58838e+07	4.70371e+07	6.98447e+07	4.49355e+07	8.10178e+07	3.17254e+07	1.81517e+07	5.71551e+07	4.56004e+07	2.93781e+07	5.02561e+07	4.09399e+07	5.48169e+07	2.47126e+07	4.89839e+07	4.4158e+07	4.2431e+07	5.47312e+07
SM(d41:2)+H	4.83258e+06	7.55368e+06	5.61088e+06	8.16719e+06	9.87199e+06	1.09589e+07	4.56722e+06	6.39242e+06	9.91407e+06	2.96056e+07	1.86338e+07	1.15148e+07	9.09036e+06	1.49386e+07	1.14898e+07	7.76167e+06	6.84087e+06	5.74832e+06	4.20327e+06	3.32391e+06	4.02634e+06	2.76291e+06	7.60412e+06	5.52897e+06	7.42366e+06	7.49182e+06	7.87793e+06	2.92484e+06	4.0133e+06	7.20334e+06	6.93204e+06	6.48568e+06	8.59636e+06	5.72541e+06	1.30698e+07	3.83e+06	4.72689e+06	8.65483e+06	2.09788e+07	1.29451e+07	1.2008e+07	1.12009e+07	1.09836e+07	7.48308e+06	5.53624e+06	1.11309e+07	6.57038e+06	1.73074e+07
SM(d41:3)+H	1.05933e+06	2.01955e+06	1.49355e+06	1.40691e+06	1.37781e+06	1.76933e+06	1.37011e+06	1.9289e+06	2.5214e+06	2.47481e+06	2.10665e+06	2.80881e+06	3.03574e+06	4.14272e+06	2.02964e+06	1.32718e+06	2.02211e+06	1.46956e+06	713556	742104	1.01566e+06	837165	2.18785e+06	1.59332e+06	1.98472e+06	2.31252e+06	1.89845e+06	992082	1.23788e+06	2.07885e+06	1.83391e+06	1.90801e+06	2.55135e+06	1.77869e+06	2.73915e+06	801569	1.19589e+06	2.62786e+06	3.72842e+06	1.99751e+06	3.00188e+06	2.72119e+06	2.90097e+06	1.45441e+06	1.88027e+06	3.21445e+06	1.73678e+06	4.04357e+06
SM(d41:5)+H	774295	1.51558e+06	1.36167e+06	509985	798748	706233	616535	941914	958590	877341	621901	751434	842352	1.55727e+06	995256	975989	578264	628253	722318	448378	431453	777091	546950	529400	666750	1.16841e+06	641192	746451	653040	641337	493732	532237	711014	725855	838878	584809	682629	1.23247e+06	604898	1.02492e+06	845033	1.16735e+06	664715	667741	687643	911896	1.06962e+06	1.11542e+06
SM(d41:6)+H	395541	1.10742e+06	292193	1.69993e+06	500818	679197	669873	443306	549957	1.44248e+06	629354	271977	792188	761707	583883	885813	1.10307e+06	519908	656371	482450	60823.8	449050	117762	711356	267643	1.11418e+06	548673	680447	143027	487618	117768	189633	165754	737009	328488	536324	1.11499e+06	670990	429996	614122	140629	994199	983521	636597	587603	649605	676961	571039
SM(d41:7)+H	188172	174068	26053.6	119283	485791	293831	201504	155886	234627	188276	288402	698689	243938	159309	110625	101557	1.63156e+06	620005	308799	286734	222263	944469	517226	658968	1.0314e+06	1.00799e+06	335127	1.07092e+06	736870	930036	527938	1.20145e+06	823598	1.02634e+06	969955	535884	191461	288379	139266	62808.5	217455	279796	403122	391597	754000	459152	203698	393804
SM(d42:0)+H	773223	397387	903024	524519	726368	704459	687107	259414	716714	210193	508510	1.08072e+06	723371	1.22936e+06	1.1558e+06	393153	1.09206e+06	1.10782e+06	737348	814239	902645	543812	1.42415e+06	1.33455e+06	958739	934785	1.25248e+06	1.63424e+06	869451	703372	828800	894539	1.13329e+06	817777	1.04891e+06	730548	280657	862788	583734	383552	843962	466888	853063	516455	901964	1.01319e+06	946747	1.20978e+06
SM(d42:1)+H	496423	300387	455379	909693	391040	1.59405e+06	356493	233010	843786	4.05767e+06	3.69835e+06	1.31344e+06	1.07666e+06	2.80874e+06	3.55721e+06	602195	1.61663e+06	2.15842e+06	2.05925e+06	1.74375e+06	950797	800976	2.744e+06	3.71785e+06	2.53767e+06	2.24596e+06	1.32132e+06	946110	1.46323e+06	2.11466e+06	2.27747e+06	1.06206e+06	1.8823e+06	1.8777e+06	4.24546e+06	2.61861e+06	761855	1.60822e+06	1.29056e+06	709313	1.60012e+06	1.82234e+06	708991	232818	716523	1.90257e+06	971647	2.3002e+06
SM(d42:1)+H	1.3856e+08	5.45994e+07	6.09565e+07	4.50906e+07	8.18235e+07	7.77692e+07	6.07948e+07	3.77911e+07	8.27904e+07	3.73049e+07	6.82839e+07	1.64686e+08	9.8649e+07	1.2012e+08	1.20631e+08	5.73206e+07	1.65293e+08	1.23299e+08	8.53001e+07	1.0399e+08	1.31149e+08	1.0038e+08	1.89866e+08	1.53955e+08	1.32257e+08	1.08654e+08	1.03783e+08	9.88185e+07	1.3347e+08	9.71465e+07	9.59594e+07	1.25758e+08	1.61118e+08	9.75279e+07	1.78914e+08	9.49313e+07	4.33058e+07	1.53217e+08	6.89442e+07	5.31301e+07	9.71892e+07	9.69859e+07	1.16089e+08	4.40229e+07	1.37301e+08	1.07995e+08	1.22958e+08	1.19875e+08
SM(d42:2)+H	541689	1.00017e+06	657560	2.87331e+06	1.25886e+06	3.89185e+06	676376	691256	1.51736e+06	1.54417e+07	9.01411e+06	1.50822e+06	1.6886e+06	3.45662e+06	3.53372e+06	2.08346e+06	929444	1.36009e+06	1.60221e+06	1.04623e+06	743534	486841	1.49245e+06	1.75902e+06	1.66722e+06	1.93451e+06	1.31381e+06	515646	825270	1.53662e+06	2.03274e+06	906735	1.61933e+06	1.42136e+06	3.5496e+06	1.36406e+06	2.16325e+06	1.81376e+06	4.77367e+06	2.20498e+06	2.14165e+06	2.83528e+06	1.24614e+06	1.174e+06	474234	2.26777e+06	1.00097e+06	2.95671e+06
SM(d42:3)+H	353108	1.90643e+06	348970	163456	598209	409927	64799.6	36804.7	351432	1.84028e+06	673246	142948	100640	779605	331063	134442	348066	121478	150218	157475	346896	331442	228274	69177	310699	277424	163458	37223.8	262111	314710	81384.7	328564	697446	86154.9	151443	66079.2	47193.5	577966	1.10431e+06	2.03939e+06	124858	292199	553200	163385	88517.7	375067	250200	665244
SM(d42:3)+H	421101	378320	314109	243675	430982	200079	480666	375932	311697	553508	87544.8	446501	727867	1.09902e+06	576167	356842	534062	290835	72077.6	325074	373808	194899	504975	319610	193298	691738	454820	264037	483345	245966	280736	569360	510864	333496	463083	418630	294324	656046	977781	720744	777060	304490	510003	561616	515774	686345	687802	600510
SM(d42:4)+H	640335	4.44115e+06	2.35208e+06	2.11482e+06	2.18599e+06	2.78248e+06	2.51265e+06	2.68394e+06	3.37425e+06	5.27745e+06	3.28422e+06	3.62985e+06	4.52089e+06	6.15397e+06	2.81996e+06	2.50517e+06	3.46304e+06	2.2761e+06	410160	850968	1.13527e+06	1.53946e+06	4.20828e+06	2.16052e+06	2.81483e+06	5.55923e+06	2.86894e+06	1.54978e+06	1.97501e+06	3.32506e+06	3.06171e+06	4.27957e+06	5.58268e+06	2.45302e+06	3.93802e+06	1.41926e+06	1.80726e+06	4.56865e+06	4.04133e+06	2.57678e+06	3.50251e+06	5.55315e+06	3.69772e+06	1.90953e+06	2.5049e+06	4.83237e+06	3.5495e+06	5.05182e+06
SM(d42:4)+H	6.84244e+06	1.13175e+07	5.51789e+06	4.19475e+06	3.54455e+06	4.76525e+06	8.09794e+06	6.14006e+06	7.39252e+06	1.25307e+06	3.62234e+06	7.60142e+06	9.97354e+06	1.40017e+07	4.66478e+06	4.55654e+06	7.62731e+06	5.52139e+06	3.57825e+06	2.90071e+06	4.76008e+06	3.71289e+06	9.79638e+06	4.68017e+06	5.94021e+06	9.84724e+06	5.97369e+06	4.0757e+06	4.71235e+06	8.72681e+06	7.22993e+06	9.90096e+06	1.12676e+07	4.99524e+06	6.46139e+06	3.21227e+06	5.27111e+06	9.98817e+06	6.33816e+06	4.2932e+06	1.15068e+07	1.06373e+07	8.72545e+06	3.19413e+06	8.48185e+06	1.039e+07	1.02942e+07	1.45627e+07
SM(d42:5)+H	393839	924394	521646	236954	541126	550804	941236	536256	1.45966e+06	173364	465684	450687	835557	578602	498660	344089	349486	376117	167879	236355	425614	357760	709462	312896	333178	1.12316e+06	427433	542755	340515	495018	568472	1.10364e+06	963426	262346	1.04426e+06	191722	404761	575298	991948	514016	1.15092e+06	723870	713292	651540	307140	777839	466064	745017
SM(d42:6)+H	398373	764014	591987	427562	397659	379171	620066	460838	695065	804197	522573	341630	551396	1.26783e+06	646663	551020	305937	320560	152998	232176	292571	273395	487447	428206	312660	634726	557864	209495	254277	496435	417198	367706	515218	277596	640034	248646	486321	699739	521080	699048	757572	981987	313893	417178	472521	685770	578368	1.1162e+06
SM(d43:1)+H	700618	210181	426678	484737	432414	982566	263260	212219	593495	1.90814e+06	2.52299e+06	927507	524379	2.28252e+06	3.51265e+06	493914	1.08102e+06	1.87598e+06	2.1838e+06	1.94453e+06	895170	615831	2.1929e+06	3.29402e+06	1.91271e+06	1.70449e+06	806513	479760	1.44645e+06	1.362e+06	2.14988e+06	780714	1.74454e+06	1.36418e+06	3.46152e+06	2.82634e+06	489320	1.57646e+06	1.18719e+06	474954	1.32235e+06	1.51228e+06	533578	242455	460610	1.65921e+06	737166	1.75743e+06
SM(d43:1)+H	1.30823e+06	913659	1.62929e+06	736386	1.56027e+06	1.24014e+06	585606	529151	1.58989e+06	1.21066e+06	1.44779e+06	1.83982e+06	1.59086e+06	2.69669e+06	2.28984e+06	967552	1.91043e+06	1.66228e+06	1.31664e+06	1.13747e+06	1.35811e+06	985735	2.98612e+06	1.8055e+06	1.7455e+06	2.35962e+06	2.55021e+06	1.12909e+06	1.37558e+06	2.42234e+06	1.92263e+06	2.12924e+06	2.54291e+06	1.56432e+06	2.36246e+06	1.31414e+06	636759	1.97737e+06	1.66073e+06	942176	2.14079e+06	1.89089e+06	2.0563e+06	745947	1.32204e+06	2.1747e+06	3.07005e+06	2.59071e+06
SM(d43:2)+H	898160	638395	670538	515284	905366	812141	367597	433206	814776	1.69598e+06	1.33166e+06	1.22777e+06	1.07256e+06	1.54906e+06	942174	526743	1.4805e+06	1.06478e+06	721901	622364	1.12996e+06	606868	2.55451e+06	1.10284e+06	1.3244e+06	1.95678e+06	1.27675e+06	679123	1.17399e+06	2.04852e+06	1.41993e+06	1.59465e+06	1.98721e+06	920842	1.29272e+06	696480	351164	1.84802e+06	1.28911e+06	603992	1.55243e+06	1.06991e+06	1.39458e+06	427705	994829	1.23178e+06	1.8901e+06	1.43417e+06
SM(d43:2)+H	768233	1.31264e+06	853141	1.43972e+06	1.49451e+06	1.89733e+06	596575	1.25917e+06	1.75425e+06	1.95767e+06	2.07132e+06	1.95499e+06	1.83998e+06	1.73876e+06	1.57413e+06	1.80499e+06	1.13746e+06	641645	568601	422609	708012	350015	1.20088e+06	663282	772147	1.21807e+06	1.18046e+06	598576	496035	957018	853114	1.14233e+06	1.3888e+06	962590	1.47903e+06	562208	607145	1.29796e+06	3.37134e+06	2.06768e+06	2.03608e+06	1.79618e+06	2.4094e+06	1.56335e+06	1.12359e+06	1.24916e+06	910353	2.3067e+06
SM(d43:2)+H	806839	1.07349e+06	659294	3.07407e+06	1.60243e+06	4.07992e+06	693379	956668	1.41189e+06	2.24998e+07	1.43661e+07	1.4409e+06	1.17754e+06	5.69239e+06	7.1204e+06	2.98388e+06	974548	1.72589e+06	2.45822e+06	1.61497e+06	824743	661287	2.27998e+06	2.50758e+06	2.25804e+06	2.96972e+06	1.61339e+06	361719	1.08323e+06	2.32941e+06	3.31053e+06	1.14989e+06	2.47991e+06	1.5566e+06	4.42867e+06	2.8539e+06	1.79944e+06	2.34459e+06	8.921e+06	3.34605e+06	3.54301e+06	4.71303e+06	1.39521e+06	1.46323e+06	486552	3.3655e+06	949624	5.28034e+06
SM(d43:3)+H	553375	834417	496414	735745	911373	1.11945e+06	465723	815525	992180	1.94324e+06	1.46696e+06	1.12165e+06	1.14797e+06	1.51119e+06	929054	760579	821199	598133	432460	319444	509425	255863	1.02231e+06	492123	738399	1.05778e+06	800459	319786	446167	1.05097e+06	793999	798694	1.04464e+06	713846	883174	445937	425199	1.01414e+06	2.10024e+06	882966	1.52391e+06	1.25037e+06	1.3955e+06	679990	724670	1.14103e+06	723780	1.61876e+06
SM(d43:5)+H	6.30749e+06	3.05134e+06	3.12341e+06	1.9507e+06	4.14022e+06	3.8479e+06	2.21798e+06	2.81129e+06	3.01909e+06	7.32518e+06	5.71029e+06	6.35101e+06	4.6078e+06	6.43651e+06	4.72082e+06	1.95892e+06	8.75827e+06	5.53002e+06	3.10139e+06	3.05561e+06	5.88749e+06	4.05958e+06	8.67409e+06	7.00079e+06	8.05769e+06	7.94866e+06	5.90788e+06	4.4663e+06	6.10588e+06	9.05777e+06	5.58375e+06	6.34418e+06	7.58313e+06	4.95147e+06	6.17947e+06	4.31935e+06	2.14516e+06	7.07582e+06	5.20475e+06	3.21829e+06	6.62234e+06	4.72264e+06	5.56848e+06	2.17818e+06	6.36938e+06	5.69301e+06	6.89695e+06	7.29398e+06
SM(d43:6)+H	261942	612330	376668	374717	322167	393790	370801	536122	646023	757173	629940	754576	856047	1.0834e+06	498656	383128	677477	311865	174482	165483	215743	188694	606254	369086	421297	500284	588604	293305	379020	569764	525377	531504	714515	514392	810155	207017	336933	791726	1.02814e+06	626747	740748	767977	747619	360045	520280	846534	627059	1.24993e+06
SM(d43:7)+H	2.06843e+07	1.85261e+07	2.18196e+07	1.98874e+07	1.82693e+07	1.85671e+07	1.81469e+07	1.37948e+07	1.70303e+07	1.95165e+07	1.63022e+07	1.07515e+07	1.31333e+07	1.86605e+07	2.09473e+07	1.72393e+07	1.17415e+07	1.52851e+07	1.8286e+07	1.91066e+07	1.76759e+07	1.43985e+07	1.51376e+07	1.50552e+07	5.01143e+06	1.98241e+07	1.59433e+07	1.09431e+07	1.54862e+07	1.68378e+07	1.17695e+07	9.8068e+06	1.36969e+07	1.12561e+07	1.50869e+07	1.65001e+07	2.17721e+07	2.16602e+07	1.61166e+07	1.91735e+07	1.64963e+07	1.8856e+07	1.36747e+07	1.58494e+07	1.48247e+07	1.45888e+07	1.7158e+07	1.69673e+07
SM(d44:1)+H	498005	270314	509301	162620	456289	322306	179788	155077	422671	131499	283652	777367	509365	638927	584731	312378	686139	562998	458641	400175	639597	527013	863823	835546	486942	553188	429771	500787	624674	412288	561389	520417	1.04162e+06	483258	660851	549243	324357	716159	352395	269749	585509	372641	536283	223523	477595	722513	752869	620894
SM(d44:2)+H	798777	1.36469e+06	864512	878192	1.67966e+06	1.68216e+06	612602	798762	1.37412e+06	1.02921e+06	1.51643e+06	1.94271e+06	1.33921e+06	2.039e+06	1.36802e+06	1.5883e+06	973811	750099	698224	729827	819554	518970	1.08722e+06	655837	869510	980746	1.17843e+06	530655	643160	829294	1.25632e+06	1.13824e+06	1.7565e+06	841056	1.28944e+06	731812	806336	1.0959e+06	3.53127e+06	2.22748e+06	2.23708e+06	1.43283e+06	1.86044e+06	1.48617e+06	1.05629e+06	1.56015e+06	1.27978e+06	3.23051e+06
SM(d44:3)+H	1.32689e+06	2.10399e+06	893328	846262	1.8361e+06	1.92187e+06	1.07729e+06	1.0863e+06	2.47364e+06	914985	1.36384e+06	2.34581e+06	1.94758e+06	3.76834e+06	1.59599e+06	1.41152e+06	1.62434e+06	1.11856e+06	666428	682229	979000	910829	1.68356e+06	888360	1.15988e+06	1.95194e+06	1.42658e+06	777951	1.00917e+06	1.53981e+06	1.6489e+06	2.09929e+06	3.12563e+06	1.04597e+06	1.6295e+06	790951	943755	1.6082e+06	2.2717e+06	1.55761e+06	2.27324e+06	2.81216e+06	1.75561e+06	967187	2.00784e+06	2.30922e+06	2.10089e+06	3.81008e+06
SM(d44:4)+H	209078	42799.2	112038	230997	133420	483277	72921.7	75132	307726	1.03463e+06	874147	350905	244533	755895	961543	160517	428866	728351	706389	309951	212658	143362	623947	979235	657631	570165	322217	219055	325981	574801	691912	263045	453318	565274	1.06073e+06	690587	243761	371523	391797	195191	445643	531053	62857.3	101586	57659.6	474536	251646	600561
SM(d44:4)+H	535316	720237	303859	212584	274826	448139	380408	348440	982546	67500.2	276454	1.0665e+06	794815	1.67355e+06	354543	323330	877568	388482	154577	262710	409361	342618	737842	379554	462471	989591	598421	388245	480637	761241	343499	1.13041e+06	1.44785e+06	441467	631318	243873	248740	701068	312492	177409	714358	1.1529e+06	611476	173312	936602	968377	873074	1.28557e+06
SM(d44:5)+H	235286	436648	326845	293968	351314	362634	679826	253739	732059	90976.3	413360	478569	489366	805366	429810	448852	303047	224856	137646	135878	156697	158385	329288	262951	188654	486422	700078	456483	135215	334043	484278	435428	513880	322844	353911	180725	242101	269981	575090	321160	654910	524654	556580	532944	305438	468449	397596	918026
SM(d44:5)+H	156697	236766	147614	678545	202643	1.07238e+06	219697	166134	429909	3.30901e+06	1.69198e+06	393419	508082	806219	880986	517872	250701	351948	420966	285275	207127	115817	314008	520017	426377	586960	335622	173380	206774	368562	524495	189344	320423	389363	1.00883e+06	365080	623037	468824	1.28496e+06	576087	681659	741107	356059	335118	116248	639125	241229	774091
SM(d44:5)+H	1.64548e+06	992136	1.14482e+06	627087	1.95268e+06	1.46266e+06	541747	644382	1.20383e+06	872541	1.37297e+06	1.80645e+06	736494	2.082e+06	1.41276e+06	584765	1.56667e+06	1.02261e+06	706650	952859	1.69856e+06	1.95842e+06	1.44432e+06	1.3767e+06	1.51926e+06	1.6394e+06	951998	1.16006e+06	1.7478e+06	1.13044e+06	807618	1.37495e+06	2.14027e+06	819123	2.48017e+06	777757	829539	1.97145e+06	2.1358e+06	1.09196e+06	1.19495e+06	1.11503e+06	2.02023e+06	772072	974706	2.03624e+06	1.03826e+06	1.52538e+06
SM(d44:6)+H	1.72278e+07	2.20038e+07	1.36591e+07	1.40412e+07	1.71073e+07	1.72652e+07	1.89682e+07	1.56748e+07	2.01422e+07	2.41911e+07	2.05016e+07	1.26436e+07	1.44331e+07	2.54693e+07	1.93418e+07	1.72948e+07	1.19581e+07	1.19811e+07	1.02967e+07	7.88018e+06	1.07284e+07	1.01636e+07	1.79584e+07	1.04677e+07	1.40672e+07	2.02545e+07	1.64488e+07	7.93782e+06	1.09624e+07	1.84278e+07	1.58881e+07	1.39973e+07	1.69495e+07	1.08173e+07	1.367e+07	1.10499e+07	1.79413e+07	2.0584e+07	1.9137e+07	2.1604e+07	2.19328e+07	2.52435e+07	1.44688e+07	1.28049e+07	1.80105e+07	1.74794e+07	1.87336e+07	2.47461e+07
SM(d44:7)+H	527960	931606	606404	365080	172061	371967	563909	249580	458795	137822	305451	363703	600217	889454	498315	444922	305201	325134	213723	215312	352144	143721	542218	271799	312984	544824	338181	170509	234990	632492	428926	455540	506495	258681	379911	324321	506810	540068	352663	268274	876232	738941	414982	180009	477802	568071	717714	972304
SM(d44:7)+H	420901	943527	430710	334370	328155	470373	466135	300700	590270	719860	519171	413708	643345	988881	452534	428575	287519	326343	196542	87687.7	144509	223034	642829	308494	424870	792290	445460	132181	282915	611550	410033	483923	652114	221102	486439	262913	472536	747313	553216	433024	693744	909052	459772	245900	430153	654775	634703	893375
SM(d44:7)+H	553930	356435	338495	397635	736087	513201	451039	626926	816695	871418	732819	500148	533221	849557	624926	371615	807347	941667	777919	574783	557398	701586	949809	616488	538855	977384	699048	365948	860845	658149	570118	375347	806545	384024	872020	619446	400756	957044	594949	494265	475055	766227	780619	537275	667919	521693	627610	608715
SM(t18:0_23:1)+H	387967	292965	297851	221374	933025	588352	310960	309866	582121	485107	659178	920205	478813	724215	462564	283259	694777	701038	298339	339854	585661	323795	767013	749520	640539	592222	498375	355029	543700	659997	682591	550180	915442	555070	1.08252e+06	395294	236303	845665	1.23173e+06	478320	688835	716187	756813	379629	817031	883768	585923	1.00785e+06
SM(t18:0_24:2)+H	422450	508960	355996	267906	346361	391019	362063	460849	579884	46359.5	336759	576345	564951	969056	515767	373903	252968	362720	128564	199505	358842	276505	384029	343306	271924	610296	425873	183750	222807	631313	220889	581582	764119	376612	547374	228920	264928	431813	69656.1	463176	659146	730635	603759	257111	549447	515253	544662	1.04039e+06
SM(t18:0_24:2)+H	328823	366733	323312	270164	673913	609764	409889	461098	401920	806415	414422	555782	482584	717019	560326	1.20157e+06	292402	212411	161516	186123	259515	189198	390355	204333	240271	327040	321416	110038	241919	247479	291829	243992	509481	153740	393084	195866	316624	495578	1.06613e+06	773564	364301	705297	764032	1.30679e+06	308532	549973	430106	671584
SM(t18:0_24:2)+H	432001	951661	919748	721399	670120	1.52061e+06	606380	1.59259e+06	935546	653155	665562	702783	1.29536e+06	1.23357e+06	1.04068e+06	2.10731e+06	740678	453383	499108	250799	613728	372575	395386	521463	654953	392330	1.27859e+06	365065	377128	474344	557835	364798	673088	544859	872002	406216	317531	367304	2.8473e+06	2.69898e+06	1.20132e+06	1.41244e+06	1.29892e+06	2.14179e+06	366781	775115	389131	2.30861e+06
SM(t18:0_24:3)+H	320929	230518	120022	492122	614188	210323	201448	249827	368240	270221	177000	237068	212541	258219	140181	385418	163704	324279	67345.2	134031	167910	377319	99622.1	188333	145236	251802	228042	141437	344258	160390	162716	265464	492390	94472.5	215132	174523	371514	794255	318345	992575	79969.2	569100	636064	208907	421510	598072	78391.7	340782
SM(t18:0_24:4)+H	1.46026e+06	1.17234e+06	1.33834e+06	916464	1.59995e+06	1.08848e+06	464747	565169	1.2718e+06	1.23021e+06	1.12243e+06	1.45656e+06	1.09231e+06	532075	1.70032e+06	960078	809514	1.42424e+06	666536	1.09897e+06	1.19957e+06	1.71342e+06	1.56185e+06	955331	1.96434e+06	1.64869e+06	778047	1.28662e+06	2.27151e+06	1.11109e+06	1.43232e+06	2.02131e+06	2.31139e+06	658882	1.66108e+06	980978	385773	1.9435e+06	1.57496e+06	1.81657e+06	1.17998e+06	1.91552e+06	2.80933e+06	494264	1.05694e+06	1.67436e+06	731470	974229
SM(t18:1_24:0)+H	293476	138336	360702	115547	158621	329611	245667	246435	274510	54287.7	101272	395943	508201	491512	389775	367335	750329	368143	314669	64552.4	593101	312755	259682	653909	453095	226834	466446	337374	375830	236113	330599	208728	440557	329944	565190	272258	114321	223535	306912	305749	448306	263849	345175	246364	255957	283139	236934	528857
SM(t34:0)+H	482527	183528	125337	181071	495297	211565	115463	118088	281169	206818	275072	522541	160027	423210	327602	80475.5	347254	481774	308054	224867	352008	457313	489027	361997	394504	493585	174178	300524	431963	784598	267492	546989	583773	384934	583583	201060	93876	587118	402482	313931	412534	274801	359128	188745	513015	348816	356732	468810
SM(t34:1)+H	764431	738362	1.41245e+06	592259	902161	1.06253e+06	945929	1.38127e+06	1.07404e+06	637812	656908	1.37421e+06	1.36336e+06	1.36394e+06	1.33727e+06	1.43244e+06	1.15438e+06	696687	470233	464479	717578	670157	1.10698e+06	643406	858740	942918	903761	456434	1.06384e+06	655645	637917	675888	1.30125e+06	584356	1.11764e+06	399655	698186	1.40859e+06	1.51184e+06	1.09393e+06	868067	1.39826e+06	1.86922e+06	1.62919e+06	790388	1.39006e+06	930993	1.38268e+06
SM(t36:1)+H	4.89194e+06	8.80615e+06	6.05472e+06	3.52006e+06	5.45053e+06	4.81792e+06	3.62623e+06	4.62071e+06	5.31936e+06	6.05261e+06	4.64133e+06	5.43817e+06	3.51705e+06	7.70678e+06	6.9902e+06	6.05448e+06	4.92131e+06	3.81072e+06	2.81575e+06	3.59586e+06	3.35248e+06	6.83428e+06	6.23869e+06	3.78351e+06	5.18526e+06	8.3288e+06	3.46114e+06	4.3923e+06	7.49745e+06	3.97725e+06	3.48035e+06	5.21627e+06	8.7579e+06	2.55748e+06	4.33063e+06	2.66501e+06	3.00028e+06	1.00308e+07	7.2581e+06	1.00316e+07	3.42852e+06	7.36146e+06	8.07766e+06	3.97357e+06	3.46129e+06	4.96447e+06	3.93853e+06	6.73076e+06
SM(t36:2)+H	2.69044e+06	4.1933e+06	1.73932e+06	1.73295e+06	3.05505e+06	2.53044e+06	822354	1.34571e+06	2.18638e+06	3.23651e+06	2.59122e+06	5.84994e+06	2.36856e+06	3.40982e+06	3.39997e+06	1.69975e+06	2.75325e+06	1.842e+06	1.62069e+06	2.44142e+06	2.42723e+06	2.51792e+06	3.93823e+06	1.88478e+06	3.33334e+06	6.79715e+06	1.6015e+06	1.88329e+06	3.49032e+06	2.77843e+06	1.53036e+06	3.93137e+06	4.73701e+06	1.3197e+06	3.37e+06	1.21284e+06	1.04108e+06	3.51298e+06	4.53585e+06	3.11717e+06	2.30004e+06	2.77058e+06	5.36315e+06	1.26932e+06	1.53777e+06	3.35733e+06	2.79847e+06	2.83601e+06
SM(t36:2)+H	2.87794e+06	2.79877e+06	2.7656e+06	2.08165e+06	5.03557e+06	2.35295e+06	3.14025e+06	2.41358e+06	3.74104e+06	3.90306e+06	4.02168e+06	5.55173e+06	2.83922e+06	6.0561e+06	4.10346e+06	2.11089e+06	4.57659e+06	3.96059e+06	3.95256e+06	6.03507e+06	4.03213e+06	8.62515e+06	4.22902e+06	4.92212e+06	5.16061e+06	1.30828e+07	4.37779e+06	3.82149e+06	9.75619e+06	3.52553e+06	3.8995e+06	4.36231e+06	9.14704e+06	4.60756e+06	5.2477e+06	1.87408e+06	2.2987e+06	1.00447e+07	3.3431e+06	4.4146e+06	2.60483e+06	4.09235e+06	5.10849e+06	3.66697e+06	3.17357e+06	6.32084e+06	4.19236e+06	3.99601e+06
SM(t36:3)+H	7.22242e+06	9.10482e+06	3.22979e+06	2.14711e+06	9.35728e+06	4.254e+06	2.44505e+06	2.88822e+06	5.45623e+06	6.37709e+06	7.78707e+06	7.18432e+06	3.14202e+06	1.03291e+07	8.49309e+06	2.24574e+06	7.56808e+06	7.13597e+06	7.9913e+06	6.66936e+06	6.59382e+06	1.0893e+07	1.30255e+07	5.49546e+06	9.68089e+06	1.45726e+07	7.14361e+06	4.20928e+06	9.56644e+06	1.1386e+07	6.06103e+06	1.12101e+07	1.551e+07	5.34913e+06	7.85568e+06	4.86244e+06	3.83846e+06	1.20749e+07	5.26261e+06	4.33542e+06	3.28035e+06	8.69241e+06	7.68657e+06	3.00458e+06	6.74541e+06	8.52912e+06	8.05522e+06	9.96756e+06
SM(t37:1)+H	5.31655e+06	9.20235e+06	7.30193e+06	4.04079e+06	6.40239e+06	5.4769e+06	5.88487e+06	8.08446e+06	1.02856e+07	5.05913e+06	5.41041e+06	9.18762e+06	8.45511e+06	9.15469e+06	8.87013e+06	3.34205e+06	6.91874e+06	6.09251e+06	3.13618e+06	3.72185e+06	5.16468e+06	6.07808e+06	7.73107e+06	4.93007e+06	6.11376e+06	7.1252e+06	4.79604e+06	3.42387e+06	6.85442e+06	5.77663e+06	3.87902e+06	6.89219e+06	9.76109e+06	4.09742e+06	9.81022e+06	3.61557e+06	4.89884e+06	1.1472e+07	8.1192e+06	7.18778e+06	7.71054e+06	7.8024e+06	1.04108e+07	5.68645e+06	8.52845e+06	8.78887e+06	5.9333e+06	9.05692e+06
SM(t38:1)+H	401782	547010	606367	466912	752609	455804	257593	475414	202318	845192	424212	267445	97241.4	343174	649475	581892	242168	329317	339540	285830	239413	621596	508858	147733	433370	776055	134695	265704	622582	237431	274553	265081	681799	130866	388040	185963	111925	837980	1.19946e+06	1.12654e+06	270476	485899	986311	403113	278357	386039	149522	480426
SM(t38:2)+H	920037	1.56709e+06	734677	631092	1.28468e+06	1.19396e+06	472033	722506	856390	845204	736378	1.7237e+06	776670	1.11242e+06	1.10863e+06	885350	818381	841539	580148	572778	725224	654756	1.01087e+06	583760	829497	1.36168e+06	378295	554726	1.00554e+06	757988	773862	976756	1.39609e+06	580069	811366	494561	533456	1.45491e+06	1.76248e+06	1.91934e+06	624191	974741	1.72287e+06	944861	811007	1.15325e+06	747146	1.08506e+06
SM(t38:3)+H	427699	625586	86252.9	262635	584020	521910	51774.7	137224	186483	92610.1	330768	980172	330526	376958	412047	201412	377850	185982	234971	205814	257101	243583	180320	275539	355169	822606	179021	189473	299825	280057	230675	576533	660778	227155	288061	201487	155292	386161	582421	308421	216757	318651	889969	271789	200260	460173	562888	383599
SM(t38:3)+H	700427	927238	492534	257788	755293	565448	454148	505684	1.06651e+06	740950	918336	1.24391e+06	511432	629088	909980	336048	664984	717869	750768	871787	753959	864168	794433	758732	1.01116e+06	1.35165e+06	547738	932768	1.3253e+06	603668	1.23596e+06	1.02638e+06	1.24728e+06	771933	1.2156e+06	437736	311320	847555	883769	729578	1.15563e+06	872642	1.09839e+06	443345	574655	1.05989e+06	781958	755049
SM(t38:3)+H	938323	1.09309e+06	833621	758996	1.65903e+06	1.32999e+06	867995	645801	1.31659e+06	1.91643e+06	1.75373e+06	1.12858e+06	1.00385e+06	1.53676e+06	1.40292e+06	800038	1.96136e+06	1.39406e+06	1.76704e+06	1.95659e+06	957667	1.67886e+06	947295	1.33498e+06	1.98526e+06	2.53237e+06	1.21423e+06	1.72638e+06	2.03747e+06	780372	1.18545e+06	1.01945e+06	1.62145e+06	1.73579e+06	1.47159e+06	925870	577787	1.73579e+06	1.5552e+06	1.64626e+06	1.05277e+06	1.63115e+06	1.72159e+06	1.09822e+06	624850	1.71566e+06	1.17826e+06	1.21203e+06
SM(t38:3)+H	1.38726e+06	1.36689e+06	820914	730340	2.89753e+06	1.14087e+06	578699	711679	1.09135e+06	2.57319e+06	1.59163e+06	2.68263e+06	1.00975e+06	1.84163e+06	1.98606e+06	509745	1.88188e+06	1.86962e+06	2.06348e+06	1.46103e+06	1.5417e+06	2.06147e+06	3.17817e+06	1.41637e+06	1.66568e+06	3.80332e+06	1.15631e+06	1.00028e+06	2.44089e+06	1.62734e+06	974531	2.46674e+06	4.25482e+06	1.2193e+06	1.96865e+06	887470	928384	3.49184e+06	1.47884e+06	1.50718e+06	890603	1.68766e+06	2.37363e+06	1.01067e+06	1.13744e+06	2.65783e+06	1.3932e+06	1.86744e+06
SM(t38:3)+H	1.73258e+06	2.07449e+06	1.20727e+06	1.21933e+06	3.02357e+06	1.84016e+06	1.62305e+06	1.52905e+06	1.93204e+06	1.77372e+06	1.74005e+06	2.62458e+06	1.5436e+06	3.02879e+06	2.12943e+06	1.39616e+06	2.28568e+06	2.27698e+06	1.2569e+06	2.47304e+06	2.08131e+06	4.74708e+06	1.6851e+06	2.41242e+06	2.13832e+06	5.06307e+06	1.9699e+06	1.64983e+06	4.49908e+06	1.74039e+06	2.25317e+06	2.14029e+06	4.23683e+06	2.38037e+06	2.31213e+06	991078	1.79931e+06	5.39096e+06	2.35659e+06	3.39048e+06	1.18546e+06	2.39057e+06	2.86684e+06	2.32522e+06	2.06127e+06	3.08725e+06	1.70032e+06	2.42043e+06
SM(t38:4)+H	656964	1.17976e+06	293991	180992	569622	335321	126855	268785	604261	536753	568859	670011	310039	412114	641498	200895	366009	481426	793889	504220	454771	469414	830271	386803	621783	645236	299149	409699	719370	604837	591396	796226	458754	355263	715315	330681	123109	450368	549415	381880	526527	356167	573882	154728	56802.2	336419	543214	464261
SM(t38:4)+H	1.21819e+06	2.06779e+06	1.20357e+06	869822	1.32775e+06	1.23277e+06	1.02224e+06	1.2119e+06	1.3564e+06	1.31289e+06	1.05594e+06	1.16877e+06	869884	1.82778e+06	1.70327e+06	1.55276e+06	938404	962445	753831	987650	868520	1.50747e+06	1.37778e+06	725527	1.21396e+06	1.54722e+06	819417	617637	1.24859e+06	1.02898e+06	929851	965181	1.53318e+06	693820	997677	761370	921758	2.08967e+06	1.58302e+06	2.14294e+06	899428	1.87e+06	1.6477e+06	1.01e+06	901764	1.14905e+06	1.01547e+06	1.53019e+06
SM(t38:4)+H	1.193e+06	1.78899e+06	839956	538827	1.65804e+06	977841	407762	438391	1.38854e+06	2.50349e+06	2.06749e+06	1.57523e+06	654358	1.72771e+06	1.65289e+06	442869	1.843e+06	1.29797e+06	1.98564e+06	1.43778e+06	700367	1.79294e+06	1.92636e+06	1.24625e+06	2.50801e+06	2.40454e+06	1.43114e+06	1.3338e+06	2.03244e+06	1.22766e+06	1.12392e+06	1.752e+06	2.17208e+06	1.29689e+06	1.35811e+06	927593	512719	1.61666e+06	1.22804e+06	1.08085e+06	894004	1.98771e+06	1.69416e+06	548182	828072	1.06962e+06	1.53158e+06	1.27805e+06
SM(t38:4)+H	1.76183e+07	2.2239e+07	1.07286e+07	5.84349e+06	1.62803e+07	1.10224e+07	8.92805e+06	7.6092e+06	1.95118e+07	1.29101e+07	2.06797e+07	1.75044e+07	7.39738e+06	1.43843e+07	2.13427e+07	7.1998e+06	9.38869e+06	1.27362e+07	1.61668e+07	1.47918e+07	1.29793e+07	2.08157e+07	2.00647e+07	1.0443e+07	2.41351e+07	1.89178e+07	1.25097e+07	1.27698e+07	2.71911e+07	1.30177e+07	1.95229e+07	2.10102e+07	2.83331e+07	1.15062e+07	1.75787e+07	8.87782e+06	5.04786e+06	2.08521e+07	1.75821e+07	9.69691e+06	1.6517e+07	1.97905e+07	1.76716e+07	6.94614e+06	9.59876e+06	1.54173e+07	1.75579e+07	1.68538e+07
SM(t38:5)+H	613260	625679	449568	364730	901053	405204	540964	448156	871706	686214	770568	764487	424784	1.19002e+06	922453	407216	712886	676441	751195	836442	572881	1.53517e+06	897464	730581	1.04651e+06	1.79664e+06	871133	518269	1.51443e+06	830200	806633	846304	1.22382e+06	845282	658199	474655	570297	1.72871e+06	572487	691081	399032	913803	739697	512666	742106	877700	865611	953825
SM(t38:5)+H	1.45603e+07	2.54982e+07	6.38317e+06	3.66992e+06	1.22832e+07	7.65847e+06	2.23813e+06	4.74738e+06	1.1369e+07	1.13017e+07	1.2042e+07	1.1386e+07	5.5678e+06	8.63622e+06	1.36535e+07	4.2111e+06	5.58326e+06	8.96505e+06	1.27842e+07	8.17749e+06	9.13469e+06	1.05535e+07	1.75087e+07	6.33555e+06	1.36362e+07	1.08399e+07	7.14303e+06	6.70922e+06	1.24559e+07	1.21454e+07	1.02537e+07	1.72025e+07	1.58906e+07	6.39258e+06	1.22012e+07	6.43442e+06	2.55419e+06	1.12193e+07	1.15424e+07	6.04424e+06	9.44158e+06	1.21486e+07	1.12288e+07	2.89094e+06	5.86107e+06	5.84743e+06	1.10752e+07	1.02144e+07
SM(t38:6)+H	948493	1.01685e+06	596398	483875	1.13406e+06	565514	373633	447288	609795	1.18315e+06	983275	768257	464991	1.17032e+06	1.0256e+06	338070	1.03979e+06	938702	924192	1.14602e+06	1.10013e+06	1.13696e+06	1.3899e+06	830740	940408	2.33366e+06	795567	516055	1.37189e+06	1.35883e+06	612351	866090	1.78342e+06	623644	1.16954e+06	645661	622832	1.76345e+06	618067	885881	483290	1.05332e+06	974476	513981	762993	1.13843e+06	856358	985879
SM(t40:0)+H	732721	185250	230718	134825	433811	226222	154675	146305	305498	199141	303099	628476	224853	528992	467503	136167	557765	666800	312736	356160	497697	603359	793677	778562	582914	493556	313117	385412	683617	610008	354601	559693	816358	496619	730306	383492	129706	733035	285876	278120	469171	303041	423769	196252	703303	538956	516247	498415
SM(t40:1)+H	358596	146789	330854	50072.5	527826	398237	265258	249084	297228	60347.2	89420	504097	336951	617853	498373	294701	403307	299361	168740	246132	339774	241569	586926	416305	353426	356317	269698	165448	380099	312310	352921	200513	565387	188193	549705	225259	201134	608150	243089	367856	374275	425943	472547	351456	378420	382544	396810	523209
SM(t40:3)+H	353883	349612	440844	310298	648134	424213	230540	286553	488781	1.05361e+06	733132	496028	412102	483277	552507	364821	894550	507245	556185	630322	349754	777770	492161	697368	858525	921916	436275	864002	879777	304299	344629	597383	815852	347863	753168	407379	187520	827462	833526	1.01626e+06	357687	732885	951201	321388	371096	697147	295341	491293
SM(t40:4)+H	890918	1.27289e+06	409365	268311	810043	722356	354608	482148	844558	765145	928627	1.08414e+06	522295	755445	1.04303e+06	463396	710268	641754	539351	789680	789405	979557	788630	684997	1.0472e+06	1.1091e+06	528307	755422	1.19002e+06	602189	1.09845e+06	1.00214e+06	1.40984e+06	660854	1.04558e+06	413817	259656	982806	1.1153e+06	1.0405e+06	1.06327e+06	1.00108e+06	1.02582e+06	569545	702031	939704	727560	756957
SM(t40:4)+H	2.12064e+06	3.16108e+06	1.50758e+06	871275	1.99363e+06	1.87342e+06	1.79837e+06	1.36214e+06	1.52555e+06	1.83839e+06	2.45984e+06	1.57601e+06	2.18906e+06	1.38847e+06	2.4143e+06	1.57584e+06	1.64554e+06	1.80695e+06	1.43779e+06	1.8963e+06	2.09861e+06	2.68309e+06	3.43142e+06	1.42847e+06	2.09245e+06	3.41951e+06	906304	2.3299e+06	2.92169e+06	1.63282e+06	1.8344e+06	2.14488e+06	3.75051e+06	1.01564e+06	3.36021e+06	1.32374e+06	802223	2.65938e+06	3.01345e+06	2.15597e+06	2.56974e+06	2.76265e+06	3.80087e+06	1.43308e+06	1.07048e+06	2.38251e+06	1.17833e+06	2.05294e+06
SM(t40:4)+H	6.20548e+06	5.76401e+06	7.91333e+06	3.10092e+06	9.0811e+06	5.64233e+06	2.97933e+06	4.58821e+06	6.49084e+06	8.09034e+06	7.82641e+06	9.24213e+06	4.61986e+06	4.07471e+06	9.56312e+06	4.35291e+06	4.31957e+06	6.69549e+06	5.43684e+06	7.12949e+06	7.76198e+06	9.03304e+06	7.90786e+06	5.26613e+06	8.94615e+06	9.43626e+06	3.29998e+06	7.78115e+06	1.27876e+07	4.50471e+06	7.07346e+06	9.94022e+06	1.20582e+07	4.05243e+06	1.14683e+07	4.2881e+06	1.71677e+06	9.70542e+06	1.34553e+07	9.59262e+06	8.65253e+06	7.77186e+06	1.46175e+07	3.9105e+06	3.4883e+06	1.03455e+07	3.42231e+06	5.40565e+06
SM(t40:5)+H	371514	157479	202018	63901.6	71641.8	29790.6	12389	60901.5	537711	920615	399769	862267	189015	863358	102492	40218.3	577644	470416	141139	139047	66939.7	393821	35196.7	1.57941e+06	893623	675220	605442	12267.9	47473.1	49165.4	332403	113964	53261.3	542425	792433	322075	64067.5	27913	211866	161382	337312	576258	474422	316211	325210	640236	113318	513145
SM(t40:5)+H	1.21896e+06	1.87532e+06	562606	304735	832140	677032	201143	336335	558569	788257	987603	170130	458071	625179	2.19142e+06	563884	541217	708580	1.89584e+06	700384	1.96749e+06	812362	1.65471e+06	487827	927763	1.19436e+06	371482	861871	936634	1.55179e+06	910803	934027	1.52151e+06	353615	975398	501407	184423	745108	844668	1.73549e+06	700786	905184	1.05398e+06	210513	495561	402336	635304	766909
SM(t40:5)+H	4.29106e+06	6.0091e+06	1.97026e+06	1.44339e+06	4.1062e+06	1.98753e+06	674318	1.34412e+06	2.16884e+06	4.15794e+06	3.96257e+06	3.79477e+06	1.63337e+06	1.79619e+06	4.373e+06	1.03133e+06	2.50027e+06	2.86123e+06	4.04232e+06	1.83375e+06	3.15468e+06	3.14216e+06	5.92687e+06	2.59007e+06	3.97912e+06	3.8146e+06	1.73214e+06	2.60363e+06	4.56855e+06	3.3435e+06	3.06526e+06	5.99327e+06	6.44538e+06	1.75842e+06	3.58894e+06	1.7967e+06	875277	3.77543e+06	3.99245e+06	2.49514e+06	2.8856e+06	3.09808e+06	3.78794e+06	929579	1.70817e+06	2.14191e+06	2.97641e+06	2.69261e+06
SM(t40:5)+H	1.89827e+07	2.91799e+07	9.08019e+06	6.08039e+06	1.63782e+07	1.51826e+07	6.96995e+06	7.26637e+06	1.46983e+07	1.48307e+07	1.88734e+07	2.07425e+07	9.9258e+06	1.52277e+07	2.17427e+07	8.46196e+06	1.27985e+07	1.16021e+07	1.18986e+07	1.68601e+07	1.7635e+07	2.07058e+07	1.80204e+07	1.32041e+07	1.94368e+07	2.1005e+07	9.73628e+06	1.45013e+07	2.47162e+07	1.22871e+07	1.67127e+07	1.99648e+07	2.86615e+07	9.20888e+06	2.01244e+07	8.64468e+06	4.10983e+06	1.98852e+07	2.43159e+07	1.91802e+07	2.05951e+07	2.13192e+07	2.35546e+07	1.16285e+07	1.03775e+07	1.8057e+07	1.33627e+07	1.61899e+07
SM(t40:6)+H	86454.7	343160	237919	117157	151143	531703	64604.7	101070	577535	1.0711e+06	246686	959728	301188	2.05447e+06	341361	156747	396080	593785	231519	265249	143996	21470.2	718134	275335	699890	219047	782715	124618	761568	148404	588127	104184	265454	1.10771e+06	179689	98576.8	93343.6	199682	276248	303218	198341	371352	316920	221490	467527	424668	407573	546882
SM(t40:6)+H	979024	746880	237910	132138	923028	457843	370344	208184	771616	113897	595424	710693	364212	615783	675321	165857	340623	536257	467131	688408	999262	1.48289e+06	949013	473825	713363	1.09402e+06	464724	783602	1.28953e+06	1.00667e+06	1.26437e+06	1.18015e+06	1.89132e+06	530592	1.31494e+06	576221	265362	880363	632314	331458	581678	1.02561e+06	613537	286526	689159	631917	561725	696997
SM(t40:6)+H	936967	1.22027e+06	378846	353209	925315	588916	318292	403511	977645	388353	630693	1.37197e+06	566710	783108	666247	358655	866713	1.04567e+06	312022	620775	689210	1.05611e+06	693345	564254	851693	1.08694e+06	705016	779542	1.19244e+06	796334	830763	913008	1.3223e+06	900208	1.02134e+06	441046	539841	1.26052e+06	872820	815020	556173	781777	1.02766e+06	497724	706052	854630	560637	692650
SM(t40:6)+H	2.17615e+06	3.15053e+06	1.60279e+06	670223	1.80535e+06	1.34695e+06	1.33651e+06	922618	4.72377e+06	1.13618e+06	1.1954e+06	7.14966e+06	1.84992e+06	3.26602e+06	4.50449e+06	845652	2.08539e+06	2.85917e+06	2.48134e+06	2.22418e+06	1.58435e+06	2.32334e+06	1.41017e+06	2.08278e+06	2.97626e+06	2.72011e+06	3.52098e+06	2.22606e+06	2.71501e+06	1.60361e+06	3.18977e+06	1.74957e+06	2.9599e+06	4.51993e+06	2.88581e+06	981805	721226	2.08201e+06	2.56115e+06	1.43461e+06	3.19711e+06	2.13794e+06	2.15738e+06	1.05142e+06	3.18381e+06	3.86412e+06	2.82032e+06	4.40389e+06
SM(t40:6)+H	3.56367e+06	5.94334e+06	1.05719e+06	999356	3.6211e+06	2.75871e+06	802961	972768	3.06583e+06	1.96675e+06	3.16635e+06	5.73404e+06	1.93383e+06	2.59468e+06	2.37511e+06	920577	2.52763e+06	3.20467e+06	2.89854e+06	2.37628e+06	2.93754e+06	2.24193e+06	3.94045e+06	2.70944e+06	3.3151e+06	3.85433e+06	2.10619e+06	2.39747e+06	3.93014e+06	3.86513e+06	3.73057e+06	4.78403e+06	5.27828e+06	2.7869e+06	4.18572e+06	2.04126e+06	951457	3.13978e+06	4.71417e+06	2.44087e+06	3.19283e+06	3.0959e+06	4.33437e+06	1.061e+06	2.59318e+06	2.63456e+06	2.82252e+06	3.2329e+06
SM(t40:7)+H	2.08373e+06	2.91857e+06	845836	365386	1.27077e+06	836741	288787	484066	2.17003e+06	915983	765664	4.59858e+06	1.27108e+06	1.53627e+06	2.16634e+06	443215	1.29256e+06	3.91723e+06	1.73488e+06	1.20155e+06	1.18308e+06	967429	1.22678e+06	1.14845e+06	1.69292e+06	1.27222e+06	1.47091e+06	1.03457e+06	1.32811e+06	1.36544e+06	1.6498e+06	1.59547e+06	2.22227e+06	2.81624e+06	1.79386e+06	661246	258201	1.22357e+06	1.37006e+06	711162	1.81173e+06	1.03235e+06	1.20177e+06	395665	1.79101e+06	1.54478e+06	1.70375e+06	2.4138e+06
SM(t40:7)+H	2.22762e+06	2.58504e+06	1.81697e+06	908769	2.12426e+06	1.65332e+06	1.48382e+06	1.31159e+06	2.62503e+06	1.79671e+06	2.43908e+06	1.85812e+06	1.18769e+06	1.64799e+06	2.589e+06	1.06543e+06	1.32171e+06	1.82931e+06	2.16749e+06	2.44036e+06	2.09506e+06	2.23384e+06	2.20423e+06	1.67336e+06	2.23449e+06	3.08074e+06	1.34459e+06	1.70539e+06	3.17863e+06	1.76395e+06	2.49741e+06	1.64041e+06	2.47603e+06	1.46519e+06	2.59608e+06	1.29598e+06	1.05271e+06	2.67611e+06	2.20569e+06	1.89576e+06	2.6553e+06	2.35831e+06	2.24443e+06	1.1978e+06	1.31748e+06	2.11526e+06	1.91943e+06	1.87508e+06
SM(t42:0)+H	742396	176077	243067	112060	441351	235151	192901	123708	277639	128018	270260	579428	249982	599220	453639	154795	616453	669934	318033	361214	510593	550159	826811	772467	598075	568818	318383	424871	653218	533862	398418	566047	937379	419184	683599	373928	131170	790584	256079	217307	454678	358071	396054	162598	648978	545779	543984	524591
SM(t42:1)+H	2.26167e+06	1.70606e+06	1.28511e+06	1.22787e+06	4.12061e+06	2.02655e+06	1.0446e+06	1.12685e+06	1.82758e+06	2.22287e+06	2.61822e+06	3.01768e+06	1.44854e+06	3.12875e+06	2.28003e+06	1.49218e+06	1.71121e+06	1.67564e+06	966913	967947	1.55848e+06	1.38733e+06	2.55099e+06	1.58717e+06	1.85978e+06	2.15338e+06	1.62889e+06	1.05609e+06	1.72286e+06	1.96899e+06	1.44039e+06	2.18542e+06	3.59862e+06	1.39404e+06	2.63553e+06	1.05692e+06	897394	3.0443e+06	3.64957e+06	3.12205e+06	2.68183e+06	2.24864e+06	2.9741e+06	1.908e+06	2.20443e+06	2.86498e+06	2.12786e+06	3.41805e+06
SM(t42:3)+H	219523	582655	758322	273118	295426	645477	502565	1.23013e+06	628502	330299	293187	372451	908691	777588	560120	1.03232e+06	529522	259367	266326	165525	398263	215764	200775	350435	464305	206149	746003	242896	333433	302319	379492	155055	376123	409529	467029	200744	195137	204210	1.45078e+06	1.18443e+06	823024	761580	709998	894168	236224	533153	276312	1.54829e+06
SM(t42:5)+H	273033	481388	472186	214296	374413	291777	93415	146705	642489	235327	212208	951731	429754	179633	352261	200554	215949	310703	191206	179523	193090	477890	219231	195373	579873	308552	280247	548548	347000	156299	251172	288667	332632	185510	420760	116429	143479	263329	320580	492640	289239	563000	365440	106496	236295	500509	285332	195736
SM(t42:5)+H	1.63503e+06	1.88444e+06	1.33765e+06	898334	1.64392e+06	1.85568e+06	706707	923164	1.60287e+06	2.08364e+06	1.55973e+06	2.11025e+06	1.16092e+06	1.20703e+06	1.83877e+06	1.04019e+06	987134	1.67488e+06	954884	1.13234e+06	1.29247e+06	1.07131e+06	1.49842e+06	1.00343e+06	1.79787e+06	1.53644e+06	785239	1.28409e+06	2.15224e+06	1.25496e+06	1.79462e+06	1.91469e+06	2.50805e+06	820935	1.8337e+06	1.16854e+06	627273	1.7233e+06	3.21285e+06	2.35809e+06	1.56734e+06	2.28753e+06	3.78793e+06	903430	1.4549e+06	2.47601e+06	659149	1.98773e+06
SM(t42:6)+H	1.88703e+06	2.46761e+06	2.23947e+06	1.04009e+06	2.19299e+06	969663	755056	930494	2.56721e+06	1.54501e+06	1.47958e+06	6.24652e+06	2.70125e+06	2.57165e+06	4.0859e+06	1.40627e+06	1.85207e+06	2.35774e+06	1.46586e+06	1.90093e+06	1.64827e+06	2.08773e+06	1.03134e+06	1.98906e+06	2.59395e+06	2.421e+06	2.39475e+06	1.8379e+06	2.75309e+06	1.51119e+06	1.9006e+06	2.26159e+06	3.1934e+06	2.32165e+06	2.98036e+06	1.04935e+06	531327	2.39285e+06	3.72772e+06	2.2927e+06	2.63696e+06	2.04836e+06	2.97299e+06	1.03947e+06	2.16707e+06	4.43319e+06	2.09284e+06	2.91027e+06
SM(t42:7)+H	909278	953077	527478	413983	756167	524275	191915	296304	808091	630174	444589	2.36987e+06	767111	730138	1.27738e+06	287885	550415	1.02991e+06	788016	589677	556012	490615	676834	475402	755048	753827	706343	395541	653251	753523	683775	1.06787e+06	1.0849e+06	1.10104e+06	835753	327387	270167	657585	865670	616734	911465	664110	634023	278223	961366	1.31246e+06	822887	1.09183e+06
SM(t42:7)+H	2.61097e+06	4.1136e+06	1.18561e+06	689318	1.85782e+06	1.79774e+06	941337	824366	3.57801e+06	866769	1.0393e+06	7.12841e+06	1.57567e+06	4.1101e+06	5.2206e+06	1.23464e+06	1.88055e+06	2.77184e+06	1.81397e+06	2.05745e+06	1.7445e+06	2.69683e+06	1.37708e+06	1.97334e+06	2.86241e+06	2.16796e+06	3.44935e+06	1.66092e+06	2.14988e+06	1.52502e+06	2.82978e+06	1.91992e+06	3.03794e+06	3.89273e+06	2.53943e+06	887209	684769	2.09693e+06	3.04988e+06	2.08614e+06	2.84577e+06	2.56409e+06	2.2605e+06	1.28829e+06	3.6262e+06	3.34714e+06	2.79622e+06	4.20965e+06
TG(10:0_18:1_18:1)+NH4	2.89177e+06	1.78277e+07	1.44906e+07	2.93844e+07	7.80151e+06	1.3437e+07	4.11512e+06	8.70476e+06	2.20798e+06	1.18009e+07	1.25539e+07	2.25795e+06	1.1147e+07	2.68865e+06	5.4686e+06	6.19791e+06	1.05612e+07	7.60903e+06	1.35155e+07	1.09765e+07	2.2464e+06	9.97323e+06	1.23327e+06	1.20038e+07	6.63018e+06	1.60518e+07	6.39998e+06	3.80008e+07	3.84517e+06	4.9005e+06	1.58624e+06	3.83064e+06	801743	2.36959e+07	9.26799e+06	1.48022e+07	9.54625e+06	3.24981e+06	2.13546e+06	1.80402e+06	1.66308e+06	2.184e+06	3.18749e+06	6.10685e+06	4.04895e+06	3.2327e+06	3.02675e+06	1.93847e+06
TG(10:0_18:1_18:2)+NH4	1.22382e+06	3.15209e+07	2.15474e+07	1.10561e+07	3.0004e+06	7.76179e+06	3.36029e+06	8.87404e+06	1.46095e+06	3.80809e+06	5.17855e+06	1.63428e+06	2.02125e+07	1.09474e+06	1.53962e+06	2.40064e+06	5.33714e+06	4.94289e+06	7.01556e+06	7.40298e+06	2.11325e+06	5.50661e+06	1.02278e+06	6.85362e+06	3.01777e+06	5.72978e+06	4.82723e+06	2.12989e+07	2.24777e+06	2.81224e+06	1.9429e+06	3.49731e+06	722605	1.41012e+07	6.04082e+06	7.34973e+06	5.86085e+06	1.60351e+06	1.56892e+06	914206	1.16e+06	1.46901e+06	2.18016e+06	4.32327e+06	3.48248e+06	1.47918e+06	2.30738e+06	1.40814e+06
TG(12:0_18:2_18:2)+NH4	1.98412e+06	4.38928e+06	6.68768e+06	1.45806e+07	5.1443e+06	1.35656e+07	6.65052e+06	8.47465e+06	1.53397e+06	9.52496e+06	1.00106e+07	3.0745e+06	1.20431e+07	1.691e+06	2.05668e+06	5.0212e+06	9.47976e+06	8.26529e+06	7.38543e+06	1.23032e+07	4.78043e+06	1.44848e+07	2.57865e+06	1.35008e+07	6.12062e+06	7.65168e+06	8.21536e+06	2.60556e+07	5.92752e+06	8.79705e+06	6.41119e+06	1.16994e+07	723838	1.92337e+07	1.14482e+07	1.3741e+07	1.09943e+07	1.06265e+06	2.01901e+06	711440	2.60868e+06	2.84475e+06	3.27888e+06	9.0133e+06	1.09475e+07	3.75891e+06	939508	2.30274e+06
TG(14:0_18:2_18:2)+NH4	3.31794e+07	3.03868e+07	5.39111e+07	7.45424e+07	4.24172e+07	5.92141e+07	7.95639e+07	4.96013e+07	2.45162e+07	5.31862e+07	5.41516e+07	4.33082e+07	7.85437e+07	3.0805e+07	3.75906e+07	4.76199e+07	8.26367e+07	6.49703e+07	6.54178e+07	9.20317e+07	4.36945e+07	7.71523e+07	3.85185e+07	9.99668e+07	4.66317e+07	5.64754e+07	7.31315e+07	1.57445e+08	5.80246e+07	7.35848e+07	5.04121e+07	7.32881e+07	2.55193e+07	1.0679e+08	6.70023e+07	1.06681e+08	7.25089e+07	3.02775e+07	3.68219e+07	2.7779e+07	4.13216e+07	4.58045e+07	4.60416e+07	8.52943e+07	8.05165e+07	5.05921e+07	3.67688e+07	2.86034e+07
TG(14:0_18:2_20:5)+H	901917	688714	1.35462e+06	1.69531e+06	1.04601e+06	1.29299e+06	1.50828e+06	959901	515056	1.43506e+06	1.3819e+06	941828	1.4087e+06	887273	1.01586e+06	1.27946e+06	1.73117e+06	1.32313e+06	1.37173e+06	1.93432e+06	854836	1.46424e+06	876730	2.18008e+06	969274	1.76538e+06	1.62029e+06	2.54451e+06	1.46767e+06	1.55061e+06	849295	1.3476e+06	566684	1.62164e+06	1.39399e+06	2.0487e+06	1.74564e+06	999078	918396	772968	1.01763e+06	1.15852e+06	1.03055e+06	1.67554e+06	1.50078e+06	1.2247e+06	976191	609900
TG(15:0_16:0_16:0)+NH4	857053	1.27508e+06	737002	2.56507e+06	880469	1.0847e+06	1.10028e+06	1.10889e+06	1.3006e+06	2.68899e+06	1.39924e+06	590313	423570	1.06853e+06	1.20999e+06	664097	1.3546e+06	2.10498e+06	7.9074e+06	1.335e+06	577711	864990	347389	1.21741e+06	616420	3.08475e+06	889264	3.51088e+06	727205	591907	304879	330349	352839	2.57255e+06	1.22296e+06	1.75511e+06	805853	889877	422861	535204	423780	466264	633741	886703	434395	631815	560336	425481
TG(15:0_16:0_16:1)+NH4	988592	1.84605e+06	847359	3.70931e+06	691630	1.6036e+06	1.80586e+06	2.17229e+06	2.17813e+06	5.20259e+06	2.22192e+06	1.33188e+06	609037	1.02079e+06	1.44508e+06	840484	2.28376e+06	3.77227e+06	6.70378e+06	1.61438e+06	406738	1.01286e+06	260435	1.92921e+06	896005	3.08881e+06	1.11739e+06	3.99149e+06	644105	723155	257302	499876	270709	3.31315e+06	1.67287e+06	2.3403e+06	980161	642951	616369	613517	414581	425044	927586	1.33467e+06	595110	642099	695884	471037
TG(15:0_16:0_18:1)+NH4	3.51503e+06	3.37946e+06	5.29978e+06	1.29642e+07	4.73458e+06	8.3658e+06	6.56694e+06	6.88809e+06	4.65592e+06	2.52787e+07	1.09708e+07	5.61878e+06	3.4854e+06	5.25383e+06	1.02304e+07	7.40627e+06	7.66471e+06	1.45731e+07	3.10559e+07	8.19054e+06	1.96438e+06	5.67053e+06	1.72672e+06	8.06459e+06	4.74773e+06	9.24503e+06	4.57923e+06	1.20741e+07	4.08919e+06	3.14879e+06	1.38604e+06	2.6781e+06	1.11662e+06	1.1705e+07	7.45273e+06	1.05161e+07	6.50221e+06	3.28469e+06	5.14028e+06	2.52552e+06	2.85828e+06	2.93591e+06	5.54485e+06	9.18872e+06	2.08053e+06	4.57676e+06	3.84272e+06	3.35189e+06
TG(15:0_16:0_18:2)+NH4	3.4159e+06	3.4021e+06	4.56921e+06	1.11236e+07	3.63682e+06	7.1994e+06	6.8377e+06	5.85842e+06	4.85002e+06	2.02769e+07	9.75606e+06	7.94077e+06	4.31066e+06	5.82054e+06	8.09318e+06	6.66438e+06	1.01463e+07	1.56522e+07	2.27948e+07	6.71814e+06	1.83867e+06	5.89374e+06	2.1903e+06	8.90469e+06	4.70479e+06	8.02663e+06	6.28144e+06	1.1177e+07	4.84224e+06	3.96779e+06	1.6939e+06	3.38932e+06	1.51954e+06	1.17028e+07	7.80582e+06	1.07857e+07	6.32193e+06	3.72419e+06	4.63888e+06	2.05546e+06	2.76121e+06	3.57898e+06	4.55631e+06	7.52285e+06	3.54065e+06	4.89662e+06	4.63614e+06	4.18906e+06
TG(15:0_16:1_16:1)+NH4	996892	1.61005e+06	782576	3.12505e+06	549326	1.2357e+06	1.392e+06	2.02496e+06	1.88521e+06	3.9167e+06	1.98732e+06	1.01589e+06	525903	920564	1.31331e+06	795520	1.44022e+06	3.62271e+06	4.07926e+06	1.3451e+06	279697	1.20617e+06	268471	1.67118e+06	791290	2.56084e+06	1.04917e+06	2.92301e+06	643114	681822	229000	437651	223081	2.26406e+06	1.4583e+06	1.91266e+06	981819	753776	437655	551551	362363	402845	622570	933624	571422	541800	665723	425105
TG(15:0_16:1_18:2)+NH4	2.11827e+06	1.64621e+06	3.34515e+06	4.61553e+06	1.68063e+06	3.25843e+06	2.9361e+06	2.5262e+06	3.56304e+06	8.05456e+06	4.323e+06	4.48392e+06	2.39292e+06	2.71957e+06	3.32837e+06	2.4036e+06	4.17348e+06	7.12679e+06	8.57472e+06	3.77786e+06	1.04347e+06	2.95388e+06	1.11491e+06	4.68121e+06	2.04621e+06	3.91253e+06	3.34251e+06	5.57803e+06	2.18582e+06	2.18723e+06	1.14338e+06	1.88748e+06	782575	4.79699e+06	4.22334e+06	5.04995e+06	3.23789e+06	1.78245e+06	1.80936e+06	1.13244e+06	1.55827e+06	1.9183e+06	2.33328e+06	3.41933e+06	2.33021e+06	2.35067e+06	2.56934e+06	1.65257e+06
TG(15:0_18:1_18:2)+NH4	1.45392e+07	1.01611e+07	1.61891e+07	2.53914e+07	9.70813e+06	1.96049e+07	2.05413e+07	1.88753e+07	1.44246e+07	3.05038e+07	2.20768e+07	2.38379e+07	1.89695e+07	1.93716e+07	2.53429e+07	2.69605e+07	2.73621e+07	2.92265e+07	2.50049e+07	2.1338e+07	1.15061e+07	2.04844e+07	1.54499e+07	2.45113e+07	1.54249e+07	1.48413e+07	2.07303e+07	2.02905e+07	1.67358e+07	1.76705e+07	1.01932e+07	1.19328e+07	7.44812e+06	2.07727e+07	1.83003e+07	2.75743e+07	2.10632e+07	1.35789e+07	1.67213e+07	1.1497e+07	1.44152e+07	1.50466e+07	1.51215e+07	2.33606e+07	1.6097e+07	1.79073e+07	1.61922e+07	1.80256e+07
TG(15:0_18:2_18:2)+NH4	8.95936e+06	5.88141e+06	1.0151e+07	8.9436e+06	5.17389e+06	9.72237e+06	1.22603e+07	8.51746e+06	9.49726e+06	1.42378e+07	9.26798e+06	1.11764e+07	9.1785e+06	1.0984e+07	1.18203e+07	1.16062e+07	1.10962e+07	1.68556e+07	1.53905e+07	1.01701e+07	5.9057e+06	1.35332e+07	9.02633e+06	1.24242e+07	7.05464e+06	8.18143e+06	1.32962e+07	9.8489e+06	1.14693e+07	1.16028e+07	6.80599e+06	6.36054e+06	4.67915e+06	9.87542e+06	1.09481e+07	1.37137e+07	1.14024e+07	7.90065e+06	5.72563e+06	5.76895e+06	7.42349e+06	8.6379e+06	5.35166e+06	1.03408e+07	1.1517e+07	8.40311e+06	7.99823e+06	9.02667e+06
TG(15:0_18:2_18:3)+NH4	2.83666e+06	2.83231e+06	6.63861e+06	3.79101e+06	1.50187e+06	3.58326e+06	3.30168e+06	2.51044e+06	7.0157e+06	5.43188e+06	3.89557e+06	5.90348e+06	4.61994e+06	5.27066e+06	2.69987e+06	2.7599e+06	3.26887e+06	5.18038e+06	4.70237e+06	4.11177e+06	2.7043e+06	3.53788e+06	3.07023e+06	4.16632e+06	2.75131e+06	2.64753e+06	6.62534e+06	4.1698e+06	3.88815e+06	4.12028e+06	3.65737e+06	2.81181e+06	2.23024e+06	3.88708e+06	4.8346e+06	4.86985e+06	2.95282e+06	2.46846e+06	2.15397e+06	2.03479e+06	3.46958e+06	2.35872e+06	2.39754e+06	4.05907e+06	4.1541e+06	3.03497e+06	4.35327e+06	3.51068e+06
TG(15:0_18:2_22:6)+NH4	800439	1.42931e+06	1.48182e+06	1.34642e+06	292715	799269	841731	475495	4.1093e+06	1.11137e+06	1.10365e+06	4.58001e+06	1.56231e+06	1.92571e+06	1.1132e+06	1.04507e+06	1.29787e+06	2.99391e+06	1.75272e+06	1.03865e+06	735320	651454	1.084e+06	1.17515e+06	1.56853e+06	534875	3.73511e+06	999607	555927	743297	1.75265e+06	910628	739252	4.07924e+06	1.71659e+06	936973	710501	534406	452311	471105	1.40727e+06	699905	1.10966e+06	733250	1.57016e+06	942008	1.1878e+06	2.20041e+06
TG(15:0_18:3_18:3)+NH4	1.13148e+06	975641	2.8489e+06	889555	215649	448584	661622	515548	4.94465e+06	1.28572e+06	922111	3.07453e+06	1.33938e+06	2.79864e+06	697683	496354	553902	2.02622e+06	1.70375e+06	712211	682156	693868	691588	906020	940767	485212	5.18969e+06	876157	587261	1.01918e+06	1.60956e+06	1.00601e+06	669130	1.18859e+06	1.31436e+06	977711	540697	343847	372126	323178	1.17876e+06	462153	700366	795011	2.56835e+06	741768	2.34609e+06	2.23619e+06
TG(16:0_10:0_18:1)+NH4	1.56479e+06	1.70484e+07	1.31778e+07	1.76129e+07	3.77235e+06	6.6123e+06	2.24938e+06	6.50871e+06	1.68828e+06	4.2068e+06	5.52139e+06	530545	8.40278e+06	1.10057e+06	2.45805e+06	2.53168e+06	3.12695e+06	2.77117e+06	8.24884e+06	3.53026e+06	617857	2.91054e+06	353029	3.44886e+06	1.81287e+06	8.75914e+06	1.94525e+06	1.47178e+07	1.01291e+06	1.11871e+06	422923	708675	296501	9.16686e+06	2.99322e+06	4.48927e+06	3.36852e+06	1.11571e+06	674384	858372	518052	646297	795042	1.35927e+06	862913	832195	914897	522603
TG(16:0_10:0_18:2)+NH4	736201	3.58189e+07	2.84242e+07	1.26431e+07	1.84171e+06	6.37476e+06	2.01048e+06	9.15218e+06	1.11794e+06	2.09211e+06	3.52505e+06	596540	1.62265e+07	597079	990466	1.62258e+06	2.13148e+06	2.74958e+06	4.03431e+06	2.91896e+06	603476	2.71068e+06	311085	3.26211e+06	1.65825e+06	4.41835e+06	2.46833e+06	1.29783e+07	963378	885414	654077	1.05248e+06	275722	1.01782e+07	3.82023e+06	3.52598e+06	1.92244e+06	729367	301581	482410	285865	365938	468690	966143	970698	549861	826396	330077
TG(16:0_12:0_18:1)+NH4	1.82315e+06	3.82134e+06	3.02147e+06	2.79707e+07	6.78431e+06	9.4581e+06	2.73207e+06	4.15047e+06	2.23577e+06	1.15293e+07	1.03982e+07	1.60621e+06	2.67452e+06	2.27686e+06	4.25962e+06	4.04347e+06	8.98404e+06	6.10697e+06	1.61386e+07	7.8592e+06	1.24395e+06	5.16266e+06	651363	8.29626e+06	5.54942e+06	1.39026e+07	3.72302e+06	3.02406e+07	2.00452e+06	2.87784e+06	912313	2.27813e+06	493960	1.94112e+07	5.8215e+06	1.04884e+07	5.37244e+06	1.99559e+06	1.56782e+06	1.3731e+06	991228	1.25978e+06	2.82634e+06	4.99216e+06	1.69032e+06	2.07546e+06	1.66951e+06	1.19454e+06
TG(16:0_14:0_16:0)+NH4	960956	1.44339e+06	1.05264e+06	6.69038e+06	2.12134e+06	1.91467e+06	900290	1.1525e+06	1.15828e+06	4.52219e+06	2.75087e+06	445881	518880	1.54943e+06	1.77047e+06	803609	3.17002e+06	2.39709e+06	1.17103e+07	2.68556e+06	569427	1.55901e+06	370173	2.50962e+06	1.74184e+06	7.28912e+06	1.93892e+06	1.34405e+07	876411	1.1336e+06	353122	636352	455941	7.66407e+06	2.1655e+06	4.307e+06	1.8604e+06	1.21227e+06	375794	731103	487817	611805	783963	1.15628e+06	564572	752492	808389	421353
TG(16:0_14:0_18:1)+NH4	8.78926e+06	9.63926e+06	1.19696e+07	5.36295e+07	1.63948e+07	2.08098e+07	1.08078e+07	1.03591e+07	7.22218e+06	5.36026e+07	3.23946e+07	8.15705e+06	8.66524e+06	1.35484e+07	1.94865e+07	1.21844e+07	2.54378e+07	2.14534e+07	5.17744e+07	2.57957e+07	5.8194e+06	1.45516e+07	4.03761e+06	2.79082e+07	1.96943e+07	3.2857e+07	1.50284e+07	6.12137e+07	9.15041e+06	1.20403e+07	4.22755e+06	9.54678e+06	3.69577e+06	4.51606e+07	1.90771e+07	3.58868e+07	1.934e+07	8.43357e+06	7.23788e+06	7.0037e+06	6.61936e+06	8.84546e+06	1.3821e+07	1.90676e+07	7.56068e+06	9.9258e+06	1.00504e+07	6.47463e+06
TG(16:0_14:2_18:2)+NH4	1.92093e+06	4.38928e+06	6.68768e+06	1.45806e+07	5.02439e+06	1.35656e+07	6.62531e+06	8.47465e+06	1.45599e+06	9.52496e+06	1.00106e+07	1.26619e+06	1.20431e+07	1.66824e+06	2.18024e+06	5.0212e+06	8.13164e+06	8.2696e+06	7.07716e+06	1.328e+07	5.01383e+06	1.44848e+07	2.52371e+06	1.24731e+07	6.12062e+06	7.75768e+06	7.8788e+06	2.60556e+07	6.00582e+06	8.80567e+06	6.486e+06	1.16994e+07	281130	1.92337e+07	1.07977e+07	1.34412e+07	1.09943e+07	1.80393e+06	1.95057e+06	1.00008e+06	2.73368e+06	2.66645e+06	3.7929e+06	9.13591e+06	1.06595e+07	3.59732e+06	223856	2.16697e+06
TG(16:0_16:0_16:0)+NH4	4.22413e+06	8.09465e+06	1.29283e+07	1.90874e+07	2.34817e+07	7.18237e+06	1.03885e+07	1.30229e+07	3.97112e+06	8.62691e+06	7.0976e+06	1.79255e+06	2.73512e+06	1.09571e+07	6.57934e+06	7.37302e+06	8.13413e+06	5.7993e+06	3.07152e+07	1.31935e+07	3.14217e+06	8.69968e+06	1.32445e+06	6.77784e+06	4.67083e+06	7.99197e+06	8.06614e+06	4.61926e+07	3.17663e+06	2.52127e+06	1.87769e+06	2.81764e+06	1.09791e+06	2.93463e+07	4.66907e+06	1.77453e+07	1.4037e+07	3.74248e+06	3.61964e+06	2.81835e+06	2.72895e+06	2.69159e+06	3.64106e+06	9.98738e+06	2.01835e+06	4.38176e+06	5.53023e+06	4.42167e+06
TG(16:0_16:0_17:0)+NH4	843634	1.41617e+06	1.75873e+06	4.4832e+06	1.21582e+06	1.74404e+06	1.62019e+06	2.30211e+06	1.29199e+06	5.2834e+06	2.61433e+06	884735	640461	1.69849e+06	1.72972e+06	1.44291e+06	2.43596e+06	3.41988e+06	1.52657e+07	2.27262e+06	709718	2.32388e+06	498354	1.9445e+06	1.03453e+06	3.0115e+06	1.5788e+06	5.47138e+06	1.07879e+06	605101	458687	701436	357649	4.13685e+06	1.65596e+06	3.7645e+06	1.87885e+06	1.17625e+06	758262	746758	665769	572560	1.38741e+06	1.83374e+06	502653	1.14144e+06	1.08142e+06	843550
TG(16:0_16:0_18:1)+NH4	154572	173681	237511	1.4677e+06	159157	2.56916e+06	664409	902646	360783	85070.3	3.63232e+06	1.51506e+06	2.18612e+06	2.09269e+06	87871.6	827867	3.32296e+06	301639	409851	817064	172943	483568	718758	734963	2.23445e+06	1.34589e+06	848648	709140	211438	1.08808e+06	53998.2	1.88561e+06	405592	801660	1.50395e+06	325958	1.33405e+06	200064	4.48012e+06	229223	1.56296e+06	285056	2.48146e+06	2.31065e+06	210353	2.59275e+06	2.74378e+06	439527
TG(16:0_16:0_18:1)+NH4	5.88526e+07	6.94737e+07	1.54544e+08	1.54322e+08	1.2914e+08	7.01963e+07	1.50395e+08	1.57481e+08	5.38126e+07	1.04045e+08	8.18662e+07	3.46495e+07	4.51911e+07	7.1555e+07	1.0484e+08	1.48449e+08	6.03435e+07	6.75013e+07	1.88188e+08	1.13267e+08	4.88094e+07	8.20516e+07	1.86853e+07	8.08512e+07	5.4805e+07	4.51918e+07	7.33126e+07	1.57026e+08	5.18605e+07	3.19419e+07	2.13562e+07	3.8535e+07	1.50433e+07	1.317e+08	4.1975e+07	1.39492e+08	1.65526e+08	4.42618e+07	7.33308e+07	6.06606e+07	5.04432e+07	5.38256e+07	5.53772e+07	1.61104e+08	2.99175e+07	6.91214e+07	7.86227e+07	6.47722e+07
TG(16:0_16:1_18:1)+NH4	7.86146e+06	1.37007e+06	1.64272e+07	1.91805e+07	1.53702e+06	1.3619e+06	6.86215e+06	1.22851e+06	1.08159e+06	1.14207e+07	1.70373e+06	1.04932e+06	1.73493e+06	1.57443e+06	8.72269e+06	1.49832e+07	2.10914e+06	1.4544e+06	1.3424e+07	1.44257e+07	1.25158e+06	2.27969e+06	780483	1.91893e+06	1.27544e+06	890498	1.41904e+06	3.31038e+06	1.31284e+06	998810	673768	1.27742e+06	616916	2.57881e+06	1.19191e+06	2.09935e+06	1.68373e+07	6.09864e+06	1.24707e+06	6.37595e+06	1.28999e+06	1.18587e+06	1.34524e+06	1.65138e+06	1.15597e+06	1.6418e+06	1.82929e+06	1.50487e+06
TG(16:0_16:1_18:1)+NH4	8.86061e+07	1.0367e+08	1.92711e+08	1.93044e+08	1.5426e+08	1.29502e+08	1.65082e+08	1.30095e+08	7.95102e+07	1.91811e+08	1.28126e+08	9.36263e+07	9.94467e+07	1.25835e+08	1.34934e+08	1.33347e+08	1.2835e+08	1.16228e+08	1.90772e+08	1.57145e+08	7.16221e+07	9.23497e+07	4.38021e+07	1.6027e+08	9.96982e+07	1.2565e+08	1.2582e+08	2.14532e+08	9.75882e+07	7.80671e+07	4.87752e+07	7.45254e+07	4.80367e+07	1.84921e+08	1.02025e+08	1.63468e+08	1.84746e+08	9.45166e+07	1.1212e+08	8.57067e+07	8.89895e+07	1.04636e+08	1.22991e+08	1.65749e+08	7.74747e+07	1.17518e+08	1.25651e+08	9.07275e+07
TG(16:0_16:1_18:2)+NH4	354613	305500	444516	971171	398515	5.04861e+06	6.74281e+06	429161	272098	481852	550603	368354	5.42623e+06	411652	469188	5.22821e+06	6.1276e+06	683077	648756	6.11205e+06	272220	554834	285040	1.00059e+06	568663	542756	549304	1.04121e+06	532460	2.6793e+06	490663	532251	168320	9.77947e+06	3.38106e+06	940989	508211	46175.7	384654	2.4765e+06	390061	4.3655e+06	485916	5.10392e+06	507596	4.27323e+06	592653	393068
TG(16:0_16:1_18:2)+NH4	7.02097e+07	9.37191e+07	9.24701e+07	1.62398e+08	8.08062e+07	9.56066e+07	1.21644e+08	8.74262e+07	4.77708e+07	1.3247e+08	1.33203e+08	9.41966e+07	1.07426e+08	7.93045e+07	9.4938e+07	1.22001e+08	1.35702e+08	1.06422e+08	1.21371e+08	1.26007e+08	5.43138e+07	9.9675e+07	5.7068e+07	1.56529e+08	9.81632e+07	9.94696e+07	1.03279e+08	1.88813e+08	7.5054e+07	9.32347e+07	5.2461e+07	9.95445e+07	4.09169e+07	1.49528e+08	8.70291e+07	1.51294e+08	1.39229e+08	5.86187e+07	8.27069e+07	5.51752e+07	7.83879e+07	9.19829e+07	9.76959e+07	1.3591e+08	8.35967e+07	9.67559e+07	9.2876e+07	7.59488e+07
TG(16:0_17:0_18:1)+NH4	5.40134e+06	4.4313e+06	9.89878e+06	2.11235e+07	4.89997e+06	9.65786e+06	8.43839e+06	1.25621e+07	5.89948e+06	3.0147e+07	1.4997e+07	6.48488e+06	4.21385e+06	7.07794e+06	1.19632e+07	1.28535e+07	1.0209e+07	2.23107e+07	4.50913e+07	1.10257e+07	3.89468e+06	1.01596e+07	3.66922e+06	9.28388e+06	6.00601e+06	7.03746e+06	7.16403e+06	1.27188e+07	5.21829e+06	3.73248e+06	2.36231e+06	4.2193e+06	1.54094e+06	1.27923e+07	7.52917e+06	1.98888e+07	1.19436e+07	4.81265e+06	7.44718e+06	5.47822e+06	5.00611e+06	3.89312e+06	9.27218e+06	1.29118e+07	2.79871e+06	6.29727e+06	6.69298e+06	5.7585e+06
TG(16:0_17:1_18:1)+NH4	1.46652e+07	1.16339e+07	1.7441e+07	3.54247e+07	1.19522e+07	2.30711e+07	1.86938e+07	2.08967e+07	1.54488e+07	5.23612e+07	3.24436e+07	2.04195e+07	1.71914e+07	1.66168e+07	2.81846e+07	2.70443e+07	2.2183e+07	3.52965e+07	4.03466e+07	2.44908e+07	9.3944e+06	1.79264e+07	1.14492e+07	2.22971e+07	1.46638e+07	1.54151e+07	1.57542e+07	1.98284e+07	1.37452e+07	1.25232e+07	7.67312e+06	1.07386e+07	5.05912e+06	2.17342e+07	1.73403e+07	3.19732e+07	2.22338e+07	1.21622e+07	1.89822e+07	1.41553e+07	1.47997e+07	1.36157e+07	2.13692e+07	2.48452e+07	9.66969e+06	1.64731e+07	1.55971e+07	1.37926e+07
TG(16:0_18:1_18:1)+NH4	2.65212e+06	631682	1.3786e+06	604475	583320	371635	1.33802e+06	2.42915e+06	680528	523488	1.01637e+07	5.7979e+06	7.18396e+06	179883	564896	3.20584e+06	8.67195e+06	1.18649e+06	287085	1.44703e+06	2.79664e+06	1.55947e+06	5.83137e+06	2.18363e+06	6.88953e+06	3.19228e+06	1.24766e+06	1.68068e+07	314483	1.86721e+06	5.91976e+06	6.65974e+06	2.02938e+06	2.63515e+06	813381	3.25584e+06	4.71683e+06	219005	1.8686e+07	1.22545e+06	8.80647e+06	742361	1.02676e+07	9.60334e+06	1.2816e+06	1.35145e+06	8.77337e+06	1.00968e+06
TG(16:0_18:1_18:1)+NH4	3.60118e+08	2.97621e+08	3.8655e+08	4.77185e+08	3.04205e+08	3.14891e+08	4.53086e+08	4.82965e+08	2.47826e+08	3.25729e+08	3.25541e+08	1.56944e+08	2.35217e+08	2.06646e+08	4.20056e+08	5.39512e+08	1.82799e+08	2.61506e+08	4.25091e+08	3.86766e+08	2.50098e+08	2.70322e+08	1.70149e+08	2.3879e+08	2.0411e+08	1.33657e+08	2.34402e+08	2.65377e+08	1.83496e+08	1.96687e+08	1.65241e+08	1.58957e+08	7.25951e+07	2.64121e+08	1.61227e+08	4.41376e+08	5.41081e+08	1.89326e+08	2.87578e+08	3.71668e+08	3.06897e+08	2.28368e+08	2.12345e+08	4.12017e+08	1.86894e+08	2.36268e+08	2.77855e+08	2.31809e+08
TG(16:0_18:1_18:2)+H	1.93211e+06	1.64532e+06	2.0701e+06	1.32131e+06	1.83266e+06	1.8558e+06	2.07089e+06	1.39709e+06	1.47411e+06	1.30751e+06	1.44978e+06	974522	1.42677e+06	1.64982e+06	1.93605e+06	2.07875e+06	1.11235e+06	1.40836e+06	1.5912e+06	2.02889e+06	1.66755e+06	1.49551e+06	1.54431e+06	1.69205e+06	1.47769e+06	1.0233e+06	1.67532e+06	1.11722e+06	1.69507e+06	1.48562e+06	1.11719e+06	960158	963724	1.19567e+06	1.30811e+06	2.05932e+06	2.28398e+06	1.55839e+06	1.61321e+06	1.7803e+06	1.82784e+06	1.76963e+06	1.15713e+06	1.60942e+06	1.50535e+06	1.524e+06	1.78441e+06	1.52862e+06
TG(16:0_18:1_18:2)+NH4	5.35069e+08	4.84205e+08	5.63469e+08	4.61088e+08	4.44239e+08	5.32536e+08	6.23308e+08	4.61356e+08	4.61951e+08	3.95667e+08	4.10584e+08	3.15324e+08	4.25121e+08	5.10282e+08	6.036e+08	5.96736e+08	3.27962e+08	4.77011e+08	4.88851e+08	4.76236e+08	4.51046e+08	4.27748e+08	4.38987e+08	4.79867e+08	4.06709e+08	3.48215e+08	4.97408e+08	3.02376e+08	4.45975e+08	4.63067e+08	3.71387e+08	2.87901e+08	2.84408e+08	3.76415e+08	3.65627e+08	5.63967e+08	7.11012e+08	4.46095e+08	3.72795e+08	5.2812e+08	4.82888e+08	5.12722e+08	3.18126e+08	4.52199e+08	4.7896e+08	4.59371e+08	5.09699e+08	4.65729e+08
TG(16:0_18:1_18:3)+H	1.25032e+06	1.75234e+06	2.35369e+06	1.3788e+06	1.29503e+06	1.69295e+06	2.2279e+06	1.60904e+06	1.37183e+06	841714	1.28088e+06	1.22016e+06	2.00809e+06	1.66828e+06	1.31687e+06	2.23318e+06	1.51447e+06	1.45258e+06	1.34477e+06	1.81727e+06	1.80086e+06	1.95443e+06	1.89766e+06	1.70365e+06	1.50535e+06	942343	2.17478e+06	1.85347e+06	1.88498e+06	1.62581e+06	1.42029e+06	1.50972e+06	1.12649e+06	1.58506e+06	1.43088e+06	2.18905e+06	2.23042e+06	1.41541e+06	1.46117e+06	1.41972e+06	1.74733e+06	1.48997e+06	1.21954e+06	1.8724e+06	2.12481e+06	1.71044e+06	1.75467e+06	2.12892e+06
TG(16:0_18:1_18:3)+NH4	3.31823e+08	3.82667e+08	5.42177e+08	3.38462e+08	3.97558e+08	4.51314e+08	6.31306e+08	4.5091e+08	3.85126e+08	2.26585e+08	3.07372e+08	2.94498e+08	4.79377e+08	3.84005e+08	3.52798e+08	4.82739e+08	3.3151e+08	4.18571e+08	3.588e+08	5.06817e+08	4.20396e+08	4.12384e+08	4.04875e+08	4.3178e+08	3.60167e+08	2.49216e+08	5.05622e+08	3.91241e+08	4.12758e+08	4.13489e+08	3.68905e+08	3.38262e+08	2.70441e+08	3.79519e+08	3.59052e+08	5.83113e+08	5.6587e+08	3.09528e+08	4.43001e+08	3.21941e+08	4.52184e+08	4.01463e+08	3.14599e+08	5.34378e+08	4.98102e+08	4.2816e+08	4.36085e+08	4.36138e+08
TG(16:0_18:1_22:4)+NH4	5.07217e+07	5.59985e+07	4.26518e+07	5.2784e+07	3.20109e+07	5.1544e+07	5.45006e+07	4.97571e+07	5.14709e+07	3.04665e+07	4.68649e+07	2.35515e+07	2.77411e+07	2.09065e+07	4.02077e+07	4.91362e+07	2.10912e+07	3.17713e+07	4.98537e+07	5.06291e+07	4.44077e+07	2.47316e+07	3.72776e+07	2.29952e+07	3.12148e+07	1.87691e+07	2.16459e+07	2.55575e+07	2.68329e+07	2.66386e+07	5.09592e+07	2.44407e+07	2.98747e+07	3.08606e+07	4.21627e+07	4.00789e+07	6.19145e+07	2.31181e+07	2.901e+07	6.21531e+07	4.47429e+07	5.02111e+07	4.31355e+07	3.4962e+07	2.39743e+07	3.06582e+07	4.39715e+07	3.31446e+07
TG(16:0_18:1_22:6)+NH4	6.87058e+07	8.76876e+07	6.39249e+07	1.27488e+08	5.81628e+07	8.82951e+07	1.06207e+08	8.42177e+07	5.85798e+07	5.81265e+07	9.43374e+07	6.77419e+07	1.07981e+08	6.00718e+07	5.57205e+07	8.61311e+07	5.33729e+07	5.90372e+07	5.14924e+07	9.08052e+07	1.1152e+08	8.72709e+07	1.0747e+08	5.09669e+07	6.58142e+07	5.35085e+07	7.22809e+07	5.63637e+07	7.2754e+07	7.21891e+07	1.18475e+08	1.0252e+08	7.72839e+07	8.61955e+07	5.77117e+07	8.23695e+07	9.21863e+07	5.78629e+07	5.36398e+07	9.57176e+07	7.31274e+07	6.28489e+07	1.00926e+08	6.66356e+07	5.89955e+07	5.75483e+07	6.00169e+07	8.64419e+07
TG(16:0_18:1_24:0)+NH4	2.52781e+06	1.09483e+06	954389	2.79585e+06	1.62746e+06	2.35718e+06	1.41373e+06	3.06661e+06	1.03648e+06	1.14566e+06	952711	576812	725023	476093	695246	829617	2.42177e+06	2.55716e+06	8.71811e+06	3.30501e+06	4.1604e+06	1.19475e+07	701968	1.0673e+06	881142	538139	1.38513e+06	5.94993e+06	2.01287e+06	1.43526e+06	556887	406896	265685	3.81355e+06	744984	4.05812e+06	1.10022e+06	487209	651592	550464	425265	306764	598553	918671	539401	512506	757046	550687
TG(16:0_18:2_18:2)+NH4	9.82696e+06	1.29835e+07	9.97735e+06	359830	605193	1.32373e+07	2.32658e+07	561362	170525	270520	456321	576659	1.43927e+07	553083	266718	740599	9.47985e+06	661769	7.17329e+06	1.50326e+07	282756	4.37201e+06	9.95331e+06	872292	459503	344204	290887	1.09721e+06	1.11412e+06	1.08077e+07	704070	8.83403e+06	563656	1.10168e+06	8.81568e+06	839154	1.50465e+07	251966	566309	7.05193e+06	1.03499e+06	520619	620702	745546	984479	1.02193e+07	181744	1.10407e+07
TG(16:0_18:2_18:2)+NH4	1.93465e+06	2.11399e+06	4.37729e+06	1.57734e+06	2.79976e+06	3.085e+06	4.24615e+06	2.99168e+06	2.65213e+06	1.13048e+06	1.96855e+06	8.26203e+06	4.367e+06	2.30858e+06	1.91035e+06	1.75261e+07	2.42858e+06	2.87651e+06	1.94216e+06	3.29324e+06	3.61284e+06	3.49276e+06	3.13341e+06	3.62802e+06	1.23085e+07	1.84564e+06	4.53453e+06	3.76125e+06	3.46908e+06	2.47893e+06	2.75274e+06	2.46835e+06	1.24313e+06	3.20195e+06	2.45279e+06	3.77341e+06	3.45066e+06	258309	1.24301e+06	1.58691e+06	2.95695e+06	2.83078e+06	2.09243e+06	3.48241e+06	3.75745e+06	2.82221e+06	2.92521e+06	2.78404e+06
TG(16:0_18:2_20:5)+H	3.17466e+06	4.77691e+06	6.1056e+06	4.02533e+06	3.58939e+06	4.04937e+06	4.30349e+06	3.41113e+06	3.58474e+06	3.2428e+06	3.99417e+06	2.72538e+06	4.26882e+06	4.90766e+06	3.7065e+06	5.37232e+06	3.24671e+06	3.22192e+06	2.9275e+06	4.42327e+06	4.36803e+06	3.94832e+06	4.66981e+06	4.50696e+06	3.72863e+06	3.81523e+06	5.20504e+06	2.93011e+06	4.62508e+06	3.43807e+06	2.9165e+06	3.50724e+06	3.25233e+06	2.46851e+06	3.26253e+06	3.97132e+06	5.11831e+06	4.24277e+06	3.70834e+06	4.32672e+06	4.78175e+06	3.57636e+06	3.09095e+06	4.2568e+06	4.10303e+06	4.239e+06	5.07495e+06	4.18574e+06
TG(16:0_18:2_22:6)+NH4	3.01935e+07	3.54646e+07	3.49755e+07	4.97425e+07	2.01604e+07	4.00979e+07	6.02026e+07	3.74073e+07	3.92173e+07	2.78487e+07	1.83867e+07	2.35478e+07	6.16442e+07	2.66236e+07	1.79295e+07	3.36426e+07	2.73088e+07	3.30076e+07	2.07092e+07	4.39648e+07	6.17125e+07	3.54309e+07	4.50806e+07	2.41489e+07	3.02817e+07	2.08761e+07	3.72931e+07	3.55602e+07	3.93921e+07	6.09288e+07	7.49816e+07	9.82645e+07	4.85016e+07	3.5734e+07	3.70468e+07	3.93688e+07	3.06714e+07	2.34642e+07	2.30828e+07	3.20438e+07	4.61579e+07	3.07414e+07	7.94912e+07	3.77007e+07	4.59496e+07	2.79604e+07	2.38641e+07	3.76055e+07
TG(16:0_18:3_22:6)+NH4	1.07747e+07	1.75608e+07	7.58093e+06	2.47678e+07	3.88753e+06	1.24135e+07	2.80802e+07	1.0792e+07	2.69108e+07	7.35427e+06	1.69481e+07	3.80038e+07	6.04e+07	1.79812e+07	7.08665e+06	8.88089e+06	1.04467e+07	3.20567e+07	7.74261e+06	7.8351e+06	2.40991e+07	1.26578e+07	2.57937e+07	1.20483e+07	2.88076e+07	7.99198e+06	5.0559e+07	3.12193e+07	1.29267e+07	2.44996e+07	7.52489e+07	4.6023e+07	2.38707e+07	3.67274e+07	3.00074e+07	2.3265e+07	8.73138e+06	6.57043e+06	3.82313e+06	1.03436e+07	2.3406e+06	1.53214e+07	3.16915e+07	1.91918e+07	3.22611e+07	1.51435e+07	1.54816e+07	2.58179e+07
TG(16:0_20:4_20:4)+H	2.05179e+06	1.5804e+06	2.86962e+06	976266	2.2061e+06	2.94667e+06	2.64329e+06	260980	2.33027e+06	1.54208e+06	616803	1.49008e+06	2.62302e+06	1.6948e+06	1.28589e+06	1.17429e+06	50921	1.96099e+06	1.75979e+06	3.07844e+06	2.77659e+06	2.04088e+06	248998	178104	79231.6	1.55393e+06	1.882e+06	655756	1.91492e+06	2.17469e+06	2.50932e+06	970100	1.51021e+06	25435.3	2.09535e+06	331519	2.97813e+06	1.71836e+06	233792	2.30434e+06	479150	2.49109e+06	1.00509e+06	2.73183e+06	570336	244256	1.88701e+06	1.06688e+06
TG(16:1_14:0_18:1)+NH4	8.98616e+06	1.35536e+07	1.58908e+07	7.54853e+07	2.25068e+07	3.41217e+07	1.9293e+07	1.72121e+07	7.93338e+06	5.41344e+07	4.31177e+07	1.5337e+07	1.77564e+07	1.4769e+07	2.22494e+07	2.21568e+07	4.27033e+07	3.27552e+07	5.80974e+07	3.82157e+07	9.54375e+06	2.7834e+07	6.91568e+06	4.70654e+07	2.76864e+07	3.81416e+07	2.33778e+07	9.02597e+07	1.4798e+07	1.79795e+07	7.60769e+06	1.97439e+07	5.04734e+06	6.90224e+07	2.88394e+07	5.06738e+07	2.64939e+07	1.01271e+07	1.22129e+07	7.81478e+06	9.90712e+06	1.14573e+07	2.07949e+07	3.25092e+07	1.51753e+07	1.66022e+07	1.34485e+07	1.0304e+07
TG(16:1_14:0_18:2)+NH4	1.05876e+07	1.11397e+07	1.18019e+07	4.67676e+07	1.61869e+07	2.82406e+07	1.61132e+07	1.3542e+07	5.25191e+06	3.01659e+07	2.94197e+07	1.02573e+07	1.74729e+07	8.99868e+06	1.43373e+07	1.77279e+07	3.102e+07	2.4694e+07	3.48149e+07	2.89425e+07	8.12312e+06	2.66503e+07	6.44401e+06	3.68648e+07	1.8005e+07	2.86541e+07	1.87027e+07	7.30517e+07	1.3138e+07	1.96926e+07	9.19249e+06	1.89195e+07	3.67085e+06	5.09791e+07	2.36342e+07	4.20535e+07	2.59011e+07	7.89898e+06	7.51523e+06	5.5394e+06	7.79017e+06	1.11138e+07	1.15482e+07	2.24517e+07	1.85178e+07	1.24608e+07	1.01405e+07	7.61231e+06
TG(16:1_14:1_18:2)+NH4	280147	2.38637e+06	2.5085e+06	4.54799e+06	1.42346e+06	2.12134e+06	945884	1.57253e+06	784816	855037	1.68871e+06	579050	1.78139e+06	621397	967327	1.02365e+06	1.10275e+06	1.44887e+06	3.60259e+06	1.28318e+06	664562	1.05232e+06	329190	1.46484e+06	1.46794e+06	945434	2.98042e+06	8.66145e+06	577175	1.28315e+06	980595	1.46148e+06	384548	4.87917e+06	1.23072e+06	2.44999e+06	2.01362e+06	952730	444049	294038	455530	351213	913987	2.25831e+06	759130	455044	918662	522491
TG(16:1_16:1_18:3)+NH4	1.62194e+06	2.82081e+06	3.9363e+06	1.29425e+07	1.93271e+06	6.58597e+06	4.2995e+06	4.93145e+06	3.10951e+06	3.83514e+06	9.91691e+06	3.56561e+06	1.29499e+07	128681	1.62902e+06	3.36733e+06	5.68467e+06	3.77477e+06	7.93165e+06	1.09969e+07	232216	3.16102e+06	1.68401e+06	8.50559e+06	3.10724e+06	3.75547e+06	8.99487e+06	1.88345e+07	1.41963e+06	3.17782e+06	2.87921e+06	1.48096e+07	2.68807e+06	9.93869e+06	9.04681e+06	1.52156e+07	4.03604e+06	1.06671e+06	2.08663e+06	1.13665e+06	1.67269e+06	2.11781e+06	5.18976e+06	5.20965e+06	2.5568e+06	3.58286e+06	2.28824e+06	1.75013e+06
TG(16:1_18:2_18:2)+NH4	9.98465e+07	1.27522e+08	1.98347e+08	1.72873e+08	1.16279e+08	1.56956e+08	2.49387e+08	1.55259e+08	1.0373e+08	1.02699e+08	1.58404e+08	1.12317e+08	2.829e+08	8.76141e+07	8.46138e+07	1.85152e+08	1.80387e+08	1.21554e+08	1.18581e+08	2.02228e+08	1.68761e+08	1.54487e+08	1.72165e+08	2.08508e+08	1.27475e+08	1.04696e+08	2.26346e+08	2.86554e+08	1.84906e+08	1.76784e+08	2.13872e+08	2.18782e+08	1.23303e+08	1.97845e+08	1.50336e+08	2.31008e+08	1.83441e+08	9.97798e+07	1.2967e+08	1.23727e+08	1.54953e+08	1.42861e+08	1.33648e+08	2.27527e+08	2.10231e+08	1.45761e+08	1.36593e+08	9.90724e+07
TG(16:1_18:2_18:3)+NH4	6.7802e+06	1.24092e+07	8.65535e+06	4.82171e+07	4.52258e+06	1.458e+07	2.18278e+07	1.1126e+07	8.2385e+06	3.30381e+07	4.48992e+07	1.49599e+07	9.31006e+07	9.76125e+06	1.60564e+07	9.55269e+06	1.25545e+07	2.53801e+07	2.67741e+07	4.57987e+07	1.7615e+07	9.85632e+06	4.86222e+07	2.27957e+07	4.70895e+07	2.21707e+07	2.48766e+07	5.1287e+07	1.81899e+07	2.56313e+07	3.5257e+07	7.7764e+07	1.17831e+07	7.82158e+07	4.02901e+07	7.93718e+07	1.1342e+07	2.42603e+06	1.26602e+07	2.19965e+07	1.10971e+07	1.56792e+07	3.22464e+07	5.46108e+07	1.70495e+07	7.28013e+06	9.5872e+06	1.00716e+07
TG(16:1_18:2_18:3)+NH4	2.13115e+07	1.99248e+07	3.62774e+07	2.97042e+07	1.65499e+07	3.59747e+07	2.85452e+07	2.8158e+07	2.43333e+07	2.10889e+07	1.44185e+07	1.64528e+07	3.64286e+07	6.67859e+06	4.28258e+06	3.30374e+07	5.02297e+07	1.36562e+07	5.6327e+06	2.04402e+07	4.48392e+07	4.65997e+07	1.29362e+07	5.68894e+07	1.92152e+07	1.05855e+07	7.52504e+07	3.09381e+07	4.18283e+07	6.50301e+07	9.02324e+07	3.7834e+07	3.55668e+07	2.39984e+07	1.5502e+07	3.47866e+07	3.59706e+07	1.3263e+07	1.96513e+07	1.10291e+07	3.16166e+07	3.36163e+07	1.17365e+07	2.2046e+07	6.57878e+07	2.65583e+07	2.72595e+07	1.18654e+07
TG(16:1_18:3_18:3)+NH4	38142.3	136390	313069	545399	491572	27487.5	267830	177549	706131	946408	644847	1.43413e+06	7.82338e+06	243907	17722.5	772615	455647	78193	586548	2.27215e+06	671533	380346	469832	2.74322e+06	1.26525e+06	87022.1	292098	847356	312515	551785	382737	4.90997e+06	416981	3.73918e+06	1.11153e+06	752992	80380	296829	61412.9	86734.4	28045.8	115662	825329	1.27601e+06	805826	818273	148295	20137.8
TG(16:1_18:3_18:3)+NH4	1.81596e+06	314058	3.02308e+06	7.18111e+06	427614	4.59498e+06	3.87019e+06	2.80932e+06	3.94944e+06	4.52476e+06	4.23255e+06	6.38168e+06	4.23127e+06	2.14776e+06	331609	446393	4.56215e+06	8.1783e+06	1.13926e+06	7.69098e+06	2.41888e+06	3.09792e+06	6.00265e+06	7.42707e+06	4.84887e+06	2.821e+06	1.44968e+07	1.2032e+07	4.30667e+06	9.28404e+06	2.45697e+07	5.05192e+06	523947	5.82992e+06	7.81252e+06	6.19411e+06	3.61252e+06	1.0729e+06	1.59532e+06	1.98827e+06	3.37348e+06	1.64735e+06	5.72941e+06	4.76138e+06	4.59405e+06	1.58298e+06	3.17612e+06	3.04325e+06
TG(17:0_18:1_18:1)+NH4	1.39021e+07	8.55969e+06	1.39009e+07	2.49967e+07	6.85291e+06	1.56632e+07	1.21004e+07	1.61125e+07	1.09471e+07	3.91599e+07	2.38566e+07	1.22512e+07	8.74158e+06	9.37475e+06	1.98826e+07	2.41627e+07	1.24919e+07	2.81025e+07	3.551e+07	1.77779e+07	1.02776e+07	1.49506e+07	1.11276e+07	1.24259e+07	9.39788e+06	7.26813e+06	1.00037e+07	8.00332e+06	9.12571e+06	8.96669e+06	8.33612e+06	7.34552e+06	3.26511e+06	1.17774e+07	1.08161e+07	2.59432e+07	2.14019e+07	7.33492e+06	1.49879e+07	1.43421e+07	1.21458e+07	8.74916e+06	1.52393e+07	1.77026e+07	7.82597e+06	1.10217e+07	1.18691e+07	1.06844e+07
TG(17:0_18:1_18:2)+NH4	2.02472e+07	1.11066e+07	1.73532e+07	1.93417e+07	1.2522e+07	2.61518e+07	2.2937e+07	2.2613e+07	2.34302e+07	3.18895e+07	2.03598e+07	2.1688e+07	1.5753e+07	1.48635e+07	2.43291e+07	2.63038e+07	1.59828e+07	3.77342e+07	3.35395e+07	2.8136e+07	1.7209e+07	2.13439e+07	1.88296e+07	1.82169e+07	1.48452e+07	1.10345e+07	1.74695e+07	9.50194e+06	1.56839e+07	1.73578e+07	1.77971e+07	1.13379e+07	7.78332e+06	1.62843e+07	1.98837e+07	3.30469e+07	2.64618e+07	1.18869e+07	2.0723e+07	1.72119e+07	2.13172e+07	1.72053e+07	1.9112e+07	2.15952e+07	1.88353e+07	1.97967e+07	1.67101e+07	1.57289e+07
TG(17:0_18:2_22:6)+NH4	979057	1.44289e+06	1.99413e+06	1.05737e+06	412424	793120	703971	499123	6.27699e+06	983006	885698	5.818e+06	1.13054e+06	1.87873e+06	1.28684e+06	868636	958375	3.97587e+06	2.17149e+06	1.26841e+06	498198	465123	890266	737967	1.14129e+06	442801	2.36642e+06	470194	377242	492456	1.87568e+06	593018	589253	3.18848e+06	1.62064e+06	1.04165e+06	1.01325e+06	633423	619882	625011	1.74643e+06	835987	1.18152e+06	634221	1.32849e+06	1.0962e+06	1.38455e+06	1.84419e+06
TG(18:0_16:0_16:0)+NH4	6.98301e+06	8.1908e+06	1.65881e+07	2.9427e+07	2.39566e+07	1.44598e+07	1.6612e+07	2.95963e+07	7.3026e+06	1.98747e+07	1.48081e+07	3.40851e+06	4.26374e+06	1.36378e+07	1.01603e+07	1.58588e+07	1.78422e+07	1.01503e+07	6.7692e+07	2.81237e+07	6.48874e+06	2.25467e+07	3.91911e+06	1.40957e+07	1.02724e+07	1.18261e+07	1.4974e+07	7.48988e+07	8.4999e+06	4.90562e+06	4.84415e+06	6.50768e+06	2.08432e+06	5.0028e+07	8.45848e+06	3.50478e+07	2.24647e+07	6.87167e+06	1.11257e+07	5.68864e+06	6.27143e+06	3.79151e+06	1.01972e+07	2.23485e+07	4.60207e+06	8.89014e+06	9.37435e+06	7.22842e+06
TG(18:0_16:0_18:0)+NH4	3.80402e+06	2.34678e+06	8.00656e+06	1.38361e+07	7.39048e+06	8.87778e+06	4.88123e+06	1.50792e+07	5.02471e+06	1.7763e+07	8.50904e+06	1.84316e+06	1.99868e+06	4.62806e+06	4.11104e+06	8.16397e+06	7.72298e+06	3.90496e+06	6.26753e+07	1.89367e+07	4.29193e+06	1.58714e+07	2.00548e+06	5.42404e+06	3.98712e+06	5.38201e+06	7.66764e+06	3.75159e+07	3.7846e+06	2.44983e+06	2.86236e+06	2.08692e+06	734236	2.21172e+07	3.85742e+06	1.60045e+07	1.05658e+07	2.4171e+06	6.14158e+06	3.42102e+06	3.2204e+06	1.35105e+06	7.54583e+06	1.26831e+07	2.2597e+06	4.37217e+06	4.13122e+06	2.53045e+06
TG(18:0_16:0_18:1)+NH4	4.77879e+07	3.82559e+07	8.86541e+07	1.41557e+08	9.68574e+07	1.04894e+08	9.88784e+07	1.62615e+08	5.41983e+07	1.01623e+08	8.39454e+07	3.20438e+07	3.41145e+07	4.94936e+07	6.75886e+07	1.25185e+08	7.47097e+07	6.9909e+07	2.06337e+08	1.52243e+08	4.8431e+07	1.10404e+08	3.8225e+07	6.97541e+07	6.15182e+07	3.49766e+07	7.34465e+07	1.56205e+08	4.99773e+07	3.43202e+07	3.45547e+07	4.00091e+07	1.37813e+07	1.55479e+08	4.50649e+07	1.51144e+08	1.29634e+08	4.23877e+07	1.241e+08	6.03187e+07	6.39397e+07	3.07259e+07	7.81321e+07	1.42237e+08	3.42917e+07	5.79656e+07	5.78469e+07	4.78444e+07
TG(18:0_16:0_22:1)+NH4	2.84433e+06	1.68045e+06	2.12719e+06	5.83499e+06	3.14058e+06	4.47732e+06	2.34898e+06	4.3135e+06	2.10644e+06	3.86513e+06	1.9776e+06	986877	958160	990590	1.26431e+06	2.08704e+06	3.33164e+06	3.78197e+06	1.17848e+07	5.99775e+06	7.30173e+06	1.66308e+07	1.05914e+06	1.62967e+06	1.23313e+06	1.04537e+06	2.54344e+06	9.96863e+06	3.34922e+06	1.97252e+06	865710	599216	395475	6.8648e+06	1.44853e+06	5.51454e+06	2.39749e+06	777377	1.78608e+06	1.20926e+06	769615	486844	1.47842e+06	2.06387e+06	881187	889682	1.3747e+06	831138
TG(18:0_17:0_18:1)+NH4	1.15797e+06	989289	2.45338e+06	6.221e+06	888576	2.33248e+06	1.6032e+06	5.18943e+06	1.51831e+06	8.29478e+06	2.6392e+06	829185	498955	911758	2.14691e+06	4.18521e+06	1.28841e+06	5.13227e+06	1.70736e+07	4.14392e+06	948201	3.47201e+06	700416	1.66321e+06	937863	1.57635e+06	1.68798e+06	2.60029e+06	1.06671e+06	724674	720858	438575	215739	2.80787e+06	1.21946e+06	4.87185e+06	3.50163e+06	953374	1.53243e+06	1.49518e+06	1.09034e+06	618668	1.88963e+06	3.68506e+06	454789	920811	967467	862337
TG(18:0_18:0_18:0)+NH4	1.31369e+06	923427	1.25046e+06	3.2146e+06	1.48165e+06	1.74783e+06	1.14261e+06	2.67868e+06	1.46054e+06	6.09768e+06	1.82271e+06	649360	863193	1.23612e+06	917415	1.50471e+06	1.59882e+06	1.2335e+06	2.98676e+07	3.85257e+06	2.00352e+06	5.06946e+06	639895	1.16528e+06	731874	1.29905e+06	1.66414e+06	6.95434e+06	1.48315e+06	792686	641455	478187	281001	4.26035e+06	895607	2.74461e+06	1.6914e+06	625957	981978	819853	530438	309078	1.37408e+06	1.59676e+06	557230	741753	1.01443e+06	533832
TG(18:0_18:0_18:1)+NH4	1.01921e+07	5.14526e+06	2.02964e+07	3.70146e+07	1.57266e+07	2.29252e+07	1.34007e+07	4.91281e+07	1.28828e+07	3.1387e+07	1.65328e+07	4.97122e+06	5.01583e+06	6.65356e+06	1.00975e+07	3.52757e+07	1.27e+07	1.08294e+07	8.2032e+07	3.54221e+07	1.65604e+07	3.42945e+07	4.9606e+06	9.63997e+06	8.19079e+06	6.52499e+06	1.48901e+07	3.56634e+07	1.08325e+07	6.54329e+06	6.78663e+06	3.94767e+06	1.7856e+06	3.07273e+07	7.44685e+06	2.44441e+07	2.83929e+07	5.97665e+06	2.10483e+07	1.44011e+07	1.0603e+07	3.97354e+06	1.93384e+07	3.96529e+07	4.56627e+06	9.00763e+06	9.68713e+06	5.93577e+06
TG(18:0_18:1_18:1)+NH4	8.64051e+07	5.19231e+07	1.16736e+08	1.1211e+08	8.93153e+07	1.25817e+08	1.17879e+08	2.20742e+08	8.97278e+07	1.03551e+08	7.45775e+07	5.72561e+07	7.1174e+07	4.97396e+07	8.68429e+07	1.73426e+08	5.55731e+07	7.61762e+07	1.56765e+08	1.48937e+08	1.06408e+08	1.14903e+08	6.15088e+07	6.18442e+07	6.02456e+07	3.31549e+07	7.17552e+07	8.32021e+07	6.65683e+07	5.83591e+07	6.55606e+07	4.62399e+07	2.50588e+07	1.00544e+08	5.29014e+07	1.02277e+08	1.50799e+08	4.53672e+07	1.56623e+08	1.22183e+08	9.77095e+07	5.77931e+07	1.06139e+08	1.817e+08	5.34369e+07	7.53112e+07	7.2422e+07	6.33801e+07
TG(18:0_18:1_20:3)+NH4	5.69045e+06	5.73783e+06	7.45205e+06	2.01602e+07	3.56724e+06	9.57836e+06	8.62011e+06	1.06911e+07	6.70802e+06	1.40007e+07	6.92627e+06	3.11554e+06	4.79583e+06	2.90766e+06	5.17682e+06	5.74936e+06	4.10969e+06	5.21233e+06	1.27216e+07	7.58696e+06	1.61541e+07	7.54963e+06	5.01844e+06	3.72711e+06	4.28675e+06	2.32329e+06	3.72097e+06	7.2868e+06	5.07088e+06	2.28377e+06	7.23124e+06	3.42583e+06	1.185e+06	6.80992e+06	6.55335e+06	8.84767e+06	3.86217e+06	2.45378e+06	6.62912e+06	6.37146e+06	6.76154e+06	1.04485e+07	8.06882e+06	7.42068e+06	3.54722e+06	5.58241e+06	6.78676e+06	4.63624e+06
TG(18:0_18:1_20:3)+NH4	2.0256e+07	1.07174e+07	2.01521e+07	4.64434e+06	8.08444e+06	1.29205e+07	1.28942e+07	1.18645e+07	1.2007e+07	574047	7.81155e+06	2.76085e+06	8.59173e+06	1.41039e+06	1.641e+07	2.28377e+07	5.36304e+06	7.18405e+06	8.33598e+06	2.78686e+07	3.7319e+06	1.96051e+07	7.4043e+06	4.58346e+06	6.10872e+06	7.74147e+06	1.19143e+07	6.23615e+06	1.78083e+06	1.28353e+07	1.1512e+07	5.27192e+06	7.68142e+06	6.99148e+06	1.05573e+07	9.20592e+06	2.67561e+07	1.62606e+06	3.87696e+06	2.08514e+07	1.25232e+07	1.99986e+07	8.39223e+06	8.99751e+06	1.25841e+07	9.92736e+06	7.60027e+06	7.23291e+06
TG(18:0_18:1_22:6)+NH4	1.475e+06	5.76546e+06	4.62207e+06	2.54003e+06	1.05815e+06	2.1595e+06	1.69772e+06	1.69025e+06	9.10859e+06	1.83657e+06	1.39997e+06	2.89776e+06	2.20709e+06	2.24395e+06	3.34253e+06	2.53495e+06	966269	3.16238e+06	4.27836e+06	2.80941e+06	2.56933e+06	1.28238e+06	1.37045e+06	1.33437e+06	1.9772e+06	650635	3.69944e+06	1.49751e+06	734568	910206	1.74597e+06	725129	1.37769e+06	5.81422e+06	3.70124e+06	1.45276e+06	3.52825e+06	1.29994e+06	1.7076e+06	2.28727e+06	4.3557e+06	1.55496e+06	2.64961e+06	1.7181e+06	1.89049e+06	2.23777e+06	4.07985e+06	2.92584e+06
TG(18:0_18:1_22:6)+NH4	1.23395e+07	2.18404e+07	1.14608e+07	1.5495e+07	8.27197e+06	1.48104e+07	1.32079e+07	1.14207e+07	1.93239e+07	1.1014e+07	1.2997e+07	2.28877e+07	1.20137e+07	1.26684e+07	1.26246e+07	1.75078e+07	1.16419e+07	8.67606e+06	1.35504e+07	1.08191e+07	1.75616e+07	6.22179e+06	1.20466e+07	5.65856e+06	1.05836e+07	6.59529e+06	8.8571e+06	1.0003e+07	8.2617e+06	9.07913e+06	1.91529e+07	9.98942e+06	9.57743e+06	1.34179e+07	1.52502e+07	1.15694e+07	1.10951e+07	8.41827e+06	1.27636e+07	1.4883e+07	1.87216e+07	1.28862e+07	1.43858e+07	9.16239e+06	7.58609e+06	8.84411e+06	1.0541e+07	1.02184e+07
TG(18:1_12:0_12:0)+NH4	452901	8.60615e+06	6.85161e+06	9.86658e+06	1.36225e+06	3.68998e+06	1.03652e+06	4.03662e+06	722282	977658	1.61482e+06	251639	3.50228e+06	350150	618531	1.19091e+06	933262	928539	2.54187e+06	1.09818e+06	355392	982817	213516	1.272e+06	587774	2.89398e+06	1.1839e+06	6.22838e+06	380684	390571	282007	306539	209298	3.65142e+06	1.24811e+06	1.56021e+06	1.0783e+06	370579	264417	285715	226601	247756	272266	420235	382064	305922	311539	289485
TG(18:1_17:1_18:2)+NH4	1.18235e+07	1.02234e+07	1.83815e+07	1.47614e+07	7.25563e+06	1.49444e+07	1.5208e+07	1.52572e+07	2.06941e+07	1.95099e+07	1.47553e+07	1.86791e+07	1.5265e+07	1.43915e+07	1.2696e+07	1.89305e+07	1.8243e+07	2.36548e+07	1.76776e+07	1.93779e+07	1.55094e+07	2.00631e+07	1.87522e+07	1.75345e+07	1.19711e+07	9.62759e+06	2.08456e+07	9.71948e+06	1.53493e+07	1.41961e+07	1.52175e+07	1.07579e+07	9.63135e+06	1.24977e+07	1.44087e+07	2.18375e+07	1.71522e+07	1.17247e+07	1.31444e+07	1.2519e+07	1.41038e+07	1.25493e+07	1.12778e+07	1.59845e+07	1.93173e+07	1.41542e+07	1.38251e+07	1.22527e+07
TG(18:1_18:1_18:1)+NH4	1.88269e+08	1.07109e+08	1.71259e+08	1.67805e+08	1.06841e+08	1.79243e+08	2.02207e+08	2.30698e+08	1.35867e+08	1.07081e+08	9.45671e+07	7.85587e+07	1.285e+08	7.41589e+07	1.42028e+08	2.71527e+08	5.5725e+07	1.00475e+08	1.46248e+08	1.81801e+08	1.32983e+08	1.59448e+08	8.02749e+07	9.39599e+07	6.98623e+07	4.58496e+07	1.17233e+08	6.76162e+07	7.68465e+07	1.14956e+08	1.13639e+08	6.20485e+07	3.78288e+07	1.11038e+08	7.11692e+07	1.63042e+08	2.24016e+08	6.56396e+07	1.18971e+08	1.75208e+08	1.24861e+08	1.24245e+08	9.55476e+07	2.00971e+08	9.98881e+07	1.02786e+08	1.02149e+08	9.35734e+07
TG(18:1_18:1_18:2)+NH4	2.10955e+08	1.38507e+08	1.6626e+08	1.30135e+08	3.55111e+07	1.52835e+08	1.06605e+08	7.45399e+07	1.51085e+08	1.05814e+08	9.46396e+07	7.11718e+07	1.04543e+08	1.20051e+08	1.25147e+08	1.69083e+08	7.14448e+07	1.16355e+08	9.88284e+07	8.04016e+07	1.42903e+08	1.20953e+08	1.21627e+08	7.09868e+07	7.48882e+07	8.2465e+07	1.21826e+08	3.376e+07	1.26155e+08	1.63052e+08	1.54934e+08	2.34969e+07	8.43464e+07	5.85508e+07	8.54209e+07	1.35928e+08	1.96857e+08	9.37744e+07	3.12333e+07	1.88501e+08	9.54284e+07	1.14333e+08	4.2434e+07	1.11965e+08	1.45899e+08	1.05679e+08	6.26907e+07	9.22168e+07
TG(18:1_18:1_18:2)+NH4	2.78959e+08	1.8088e+08	2.09244e+08	1.71537e+08	1.61317e+08	2.17598e+08	2.26269e+08	2.1483e+08	2.03827e+08	1.40401e+08	1.32232e+08	1.24418e+08	1.63974e+08	1.54002e+08	2.10853e+08	2.51398e+08	1.0298e+08	1.68515e+08	1.67022e+08	2.3913e+08	2.14757e+08	2.32118e+08	1.74445e+08	1.34218e+08	1.32574e+08	1.09223e+08	1.77108e+08	9.84175e+07	1.62042e+08	2.47398e+08	2.27235e+08	1.20539e+08	1.23706e+08	1.23288e+08	1.38588e+08	1.91664e+08	2.58992e+08	1.34146e+08	1.35141e+08	2.38992e+08	1.68137e+08	2.25647e+08	1.0287e+08	1.93792e+08	2.21212e+08	1.66737e+08	1.53475e+08	1.50459e+08
TG(18:1_18:1_18:3)+NH4	2.49535e+08	2.54879e+08	2.48994e+08	1.04844e+08	1.84791e+08	1.56032e+08	3.18961e+08	2.70045e+08	2.20608e+08	1.40659e+08	9.24704e+07	1.46554e+08	2.39719e+08	1.57519e+08	1.74503e+08	3.00794e+08	1.55392e+08	2.0901e+08	1.8745e+08	2.49447e+08	2.90775e+08	2.61025e+08	2.33992e+08	1.76565e+08	1.88345e+08	1.19155e+08	2.20199e+08	2.06577e+07	2.03812e+08	3.17489e+08	2.91162e+08	2.2407e+08	1.5973e+08	5.17134e+07	1.69635e+08	2.93733e+08	2.85027e+08	1.32825e+08	1.64845e+08	2.2569e+08	2.03017e+08	2.38453e+08	8.32392e+07	2.34719e+08	2.88433e+08	1.95628e+08	1.85208e+08	2.09743e+08
TG(18:1_18:1_20:4)+NH4	7.49602e+07	1.23276e+08	7.80748e+07	1.04339e+08	4.25801e+07	7.655e+07	8.27125e+07	7.73101e+07	8.02835e+07	6.78108e+07	9.42211e+07	7.01972e+07	6.83098e+07	6.18694e+07	7.48795e+07	1.08622e+08	6.56512e+07	7.34751e+07	7.72628e+07	7.70561e+07	9.83156e+07	6.16288e+07	8.57593e+07	5.68846e+07	7.74807e+07	4.41925e+07	6.36269e+07	6.09806e+07	5.75875e+07	7.21412e+07	1.03827e+08	7.82878e+07	5.69926e+07	6.19411e+07	7.48885e+07	8.94643e+07	1.02274e+08	4.12246e+07	7.0373e+07	8.58847e+07	8.25796e+07	7.1159e+07	8.19951e+07	7.01538e+07	6.29568e+07	6.01268e+07	9.06353e+07	9.02633e+07
TG(18:1_18:1_22:0)+NH4	4.25733e+06	2.06655e+06	2.62958e+06	6.86283e+06	2.7809e+06	6.9906e+06	2.53432e+06	6.36606e+06	1.92458e+06	4.64063e+06	1.95566e+06	1.41506e+06	1.91136e+06	1.04706e+06	1.7349e+06	2.75402e+06	4.27982e+06	5.42018e+06	8.45794e+06	6.8734e+06	9.26421e+06	3.27385e+07	1.79433e+06	1.94356e+06	1.81237e+06	1.22516e+06	3.73606e+06	1.08622e+07	4.39912e+06	4.75374e+06	1.52012e+06	954420	731729	7.38929e+06	1.92598e+06	7.70661e+06	2.67977e+06	1.14393e+06	3.21463e+06	1.57117e+06	1.00384e+06	973476	1.58324e+06	2.88666e+06	1.58212e+06	1.33361e+06	1.89077e+06	1.32286e+06
TG(18:1_18:1_22:1)+NH4	3.26058e+06	1.84648e+06	3.2156e+06	5.60224e+06	3.04842e+06	3.59437e+06	2.37236e+06	6.19208e+06	1.60989e+06	4.92046e+06	1.71054e+06	923377	1.68822e+06	971925	1.72127e+06	4.35048e+06	2.06961e+06	3.76638e+06	2.97131e+06	5.43002e+06	6.91405e+06	4.13854e+07	1.31929e+06	1.20367e+06	1.06494e+06	1.10541e+06	3.31462e+06	5.93068e+06	3.15134e+06	4.09646e+06	1.24605e+06	647254	601338	4.10345e+06	1.26401e+06	4.56997e+06	3.34878e+06	945862	2.69595e+06	2.51505e+06	1.03247e+06	1.50283e+06	951091	3.08476e+06	1.13809e+06	1.12572e+06	1.16867e+06	1.33972e+06
TG(18:1_18:1_22:3)+NH4	1.82564e+06	2.24381e+06	2.3631e+06	3.31213e+06	1.20008e+06	2.98945e+06	2.52351e+06	2.50634e+06	2.19477e+06	1.99376e+06	2.5989e+06	1.24716e+06	1.3957e+06	834818	1.7656e+06	2.51047e+06	1.20469e+06	1.64847e+06	3.79702e+06	2.74411e+06	2.823e+06	2.33519e+06	1.58854e+06	861823	1.15337e+06	772068	1.32815e+06	2.20028e+06	1.38059e+06	1.04656e+06	2.07494e+06	1.16784e+06	866206	1.94683e+06	2.03352e+06	2.03286e+06	3.05762e+06	877814	2.2619e+06	2.19587e+06	2.03544e+06	1.43907e+06	2.44794e+06	1.95037e+06	833651	1.44945e+06	1.85435e+06	1.3676e+06
TG(18:1_18:1_22:4)+NH4	6.3653e+06	1.03393e+07	6.25226e+06	1.05e+07	3.38405e+06	7.85445e+06	6.63543e+06	6.00991e+06	7.21166e+06	6.91023e+06	8.6452e+06	4.32988e+06	4.59859e+06	4.39473e+06	6.48975e+06	9.64612e+06	4.30961e+06	6.4976e+06	1.01355e+07	7.12855e+06	7.88064e+06	5.86338e+06	6.34016e+06	3.39966e+06	5.2723e+06	3.74377e+06	4.51072e+06	6.46217e+06	3.84827e+06	4.32873e+06	8.61175e+06	4.29975e+06	3.8532e+06	5.76435e+06	6.51614e+06	6.86505e+06	1.01759e+07	3.1297e+06	5.70989e+06	8.32146e+06	6.72384e+06	6.82545e+06	6.83139e+06	4.84611e+06	4.22023e+06	4.85773e+06	6.35361e+06	5.14095e+06
TG(18:1_18:1_22:6)+NH4	8.39145e+06	1.67991e+07	1.14011e+07	7.10682e+06	1.496e+06	8.03736e+06	1.12069e+07	9.77791e+06	1.36952e+07	4.53775e+06	6.02913e+06	1.51656e+07	1.16667e+07	1.04489e+07	2.22322e+06	1.30727e+07	7.78491e+06	8.9806e+06	5.03871e+06	4.1341e+06	6.78898e+06	7.82888e+06	1.00612e+07	5.62598e+06	4.55289e+06	1.02056e+07	1.21931e+07	9.55358e+06	5.78292e+06	9.56278e+06	1.51844e+07	1.87719e+07	7.9305e+06	1.61582e+07	2.97505e+06	8.90977e+06	8.02748e+06	5.77983e+06	5.74511e+06	4.10098e+06	8.66189e+06	1.05909e+07	4.60469e+06	7.43094e+06	9.70617e+06	7.85503e+06	1.01356e+07	1.66741e+07
TG(18:1_18:1_22:6)+NH4	1.72687e+07	3.35705e+07	1.78389e+07	3.0264e+07	1.10508e+07	8.39405e+06	7.97834e+06	7.10921e+06	3.92784e+07	1.39568e+07	1.96665e+07	3.1471e+07	1.22875e+07	1.66256e+07	2.83407e+07	1.61408e+07	7.19779e+06	1.35445e+07	1.91993e+07	2.10618e+07	2.3241e+07	5.94009e+06	1.02776e+07	6.97528e+06	2.28224e+07	3.12471e+06	1.56041e+07	5.38889e+06	3.80551e+06	4.86743e+06	1.5e+07	6.32122e+06	6.19299e+06	2.13351e+07	2.20948e+07	6.57939e+06	1.41628e+07	8.09253e+06	8.57449e+06	2.53591e+07	2.19334e+07	1.28146e+07	2.19827e+07	8.18546e+06	9.4636e+06	1.06195e+07	1.97907e+07	2.70447e+07
TG(18:1_18:1_24:0)+NH4	2.51822e+06	777677	958697	2.16309e+06	1.52202e+06	2.75986e+06	1.26773e+06	3.87178e+06	823281	895409	688507	691652	1.16315e+06	421366	806402	1.27105e+06	1.66447e+06	2.42269e+06	4.15875e+06	3.70658e+06	3.90301e+06	1.66301e+07	913715	860363	797555	512636	1.34506e+06	3.50409e+06	1.89777e+06	2.33553e+06	786452	489325	377947	2.6502e+06	739832	3.3423e+06	959478	515273	1.064e+06	662111	504873	469039	631374	1.19686e+06	682664	621409	743530	662856
TG(18:1_18:2_18:2)+NH4	1.06241e+07	1.18541e+07	1.16538e+07	285419	150600	1.16642e+07	602454	1.39799e+07	1.17968e+06	187674	264543	272004	1.15108e+07	252896	6.60054e+06	1.17042e+07	6.1921e+06	9.65868e+06	5.7828e+06	446007	1.23225e+07	2.85934e+06	596751	7.60534e+06	303758	218076	508286	727738	388259	578321	1.04632e+06	695389	726975	516332	504847	528585	1.08402e+07	246361	214023	377592	1.14651e+07	309552	7.39791e+06	312643	586790	7.16783e+06	6.31286e+06	8.69606e+06
TG(18:1_18:2_18:2)+NH4	1.86934e+06	6.94252e+07	3.22642e+07	3.88913e+06	1.61973e+06	2.24378e+06	3.472e+06	2.43772e+06	5.08112e+07	2.97655e+07	5.9217e+07	2.84433e+07	3.35123e+06	3.4114e+07	4.21693e+07	2.66914e+06	3.31532e+07	2.33162e+06	4.89033e+07	2.27939e+06	2.72092e+06	3.00552e+06	2.46919e+06	2.16577e+06	1.7553e+06	1.98049e+07	118870	2.64196e+06	1.8595e+06	4.67049e+07	5.17126e+07	35474.2	2.50671e+07	2.46651e+06	2.04008e+06	7.49029e+07	2.99132e+06	2.55151e+07	1.44182e+06	2.01267e+06	2.11637e+06	172438	5.84202e+07	2.13599e+06	2.76831e+06	1.70121e+06	2.17705e+06	2.01593e+06
TG(18:1_18:2_18:2)+NH4	1.85453e+08	1.6515e+08	1.83876e+08	2.14046e+08	1.265e+08	2.39551e+08	3.13754e+08	4.80045e+07	2.02499e+08	7.94621e+07	1.66314e+08	9.06563e+07	2.24704e+08	1.45217e+08	1.62076e+08	2.87092e+08	1.47976e+08	1.39092e+08	1.65887e+08	3.591e+07	2.79482e+08	4.87088e+07	4.37499e+07	1.65116e+08	1.74725e+08	7.94696e+07	4.82766e+07	1.93615e+07	1.50644e+08	3.03065e+08	1.89978e+08	1.21025e+08	1.5127e+08	1.14235e+08	1.55206e+08	2.05313e+08	1.82535e+08	1.25157e+08	1.25892e+08	1.55367e+08	1.90134e+08	2.25968e+08	7.68019e+07	2.21957e+08	7.68509e+07	1.86871e+08	1.29056e+08	1.30876e+08
TG(18:1_18:2_18:3)+NH4	5.33402e+07	9.02737e+07	7.27253e+07	1.18287e+08	5.76404e+07	8.93828e+07	1.19027e+08	8.1215e+07	8.53559e+07	9.13025e+07	1.33732e+08	5.99819e+07	9.11066e+07	5.96719e+07	5.90947e+07	7.61092e+07	4.29319e+07	7.62233e+07	8.50106e+07	7.49265e+07	6.6997e+07	5.42043e+07	6.73216e+07	4.4299e+07	7.15581e+07	3.24539e+07	6.69819e+07	9.14708e+07	4.81752e+07	6.32362e+07	6.86035e+07	2.10739e+08	3.51479e+07	1.25794e+08	6.87451e+07	1.1038e+08	9.03573e+07	3.3583e+07	5.66038e+07	5.54547e+07	7.80953e+07	4.96614e+07	1.38572e+08	7.57243e+07	5.07798e+07	5.49904e+07	7.34923e+07	8.37164e+07
TG(18:1_18:2_22:1)+NH4	2.44817e+06	1.99605e+06	3.29658e+06	3.94994e+06	2.33513e+06	3.01802e+06	2.59119e+06	3.4839e+06	1.65231e+06	3.45143e+06	1.9294e+06	889251	2.02876e+06	1.22904e+06	2.02884e+06	2.98162e+06	1.4978e+06	2.03772e+06	2.45381e+06	3.17762e+06	3.76649e+06	1.59141e+07	1.63634e+06	1.01342e+06	1.05684e+06	988020	2.56799e+06	2.7362e+06	2.246e+06	1.89883e+06	1.73804e+06	1.1287e+06	1.18209e+06	2.17006e+06	1.59661e+06	2.3229e+06	2.70785e+06	1.46086e+06	2.30049e+06	2.98579e+06	1.46679e+06	2.41284e+06	1.25409e+06	2.00524e+06	1.37373e+06	1.46717e+06	1.4747e+06	1.81332e+06
TG(18:1_18:2_22:6)+NH4	2.57757e+07	4.78418e+07	3.10001e+07	3.376e+07	1.59129e+07	1.77284e+07	3.18961e+07	1.7313e+07	7.10653e+07	1.20451e+07	2.07714e+07	5.32303e+07	3.74819e+07	2.63345e+07	2.82385e+07	2.51347e+07	1.26165e+07	3.61215e+07	2.58235e+07	2.99789e+07	2.41282e+07	1.3057e+07	2.24993e+07	1.24274e+07	2.64093e+07	1.10176e+07	2.72067e+07	2.18506e+07	1.05632e+07	1.27624e+07	3.49321e+07	2.36087e+07	1.39307e+07	5.27595e+07	2.81887e+07	1.67104e+07	2.52266e+07	1.3784e+07	2.03999e+07	2.25291e+07	4.40809e+07	2.66659e+07	3.64143e+07	1.61625e+07	2.3465e+07	2.09261e+07	2.95355e+07	4.89948e+07
TG(18:1_18:2_24:0)+NH4	2.82243e+06	1.36717e+06	1.80945e+06	3.04568e+06	1.7918e+06	2.48818e+06	1.81514e+06	4.14421e+06	1.07787e+06	1.40114e+06	1.00637e+06	892297	2.3173e+06	684986	1.28516e+06	2.17007e+06	1.87673e+06	3.03679e+06	2.70921e+06	3.99368e+06	4.7397e+06	2.23547e+07	1.47009e+06	993555	1.04061e+06	842103	2.13932e+06	4.81389e+06	2.91673e+06	3.11502e+06	1.31323e+06	810133	857591	3.18162e+06	1.20095e+06	3.99491e+06	1.63962e+06	783049	1.55126e+06	1.3074e+06	828697	1.13493e+06	819062	1.87905e+06	1.28149e+06	956390	1.0403e+06	1.02461e+06
TG(18:1_20:4_20:5)+H	1.25309e+06	1.47789e+06	1.29571e+06	1.76151e+06	952062	1.17968e+06	1.28345e+06	1.0407e+06	1.02586e+06	1.06468e+06	1.47847e+06	1.08507e+06	919986	1.15556e+06	1.12877e+06	1.58579e+06	906851	939666	966639	1.07761e+06	1.61022e+06	1.29852e+06	1.59283e+06	930240	1.54724e+06	1.09909e+06	1.29376e+06	739337	1.16876e+06	1.13921e+06	1.18112e+06	1.29513e+06	1.03476e+06	780132	886209	1.0928e+06	1.27271e+06	987439	979996	1.68622e+06	1.75552e+06	859299	1.35344e+06	1.2242e+06	1.00558e+06	1.09018e+06	1.07325e+06	1.36363e+06
TG(18:2_13:0_18:2)+NH4	813801	955317	2.04236e+06	1.99928e+06	418961	1.11795e+06	1.00815e+06	959704	2.14359e+06	3.49158e+06	2.07812e+06	2.33797e+06	1.28291e+06	1.83672e+06	1.29816e+06	985692	1.56127e+06	3.10394e+06	2.82981e+06	1.44407e+06	542991	1.34865e+06	633934	1.95356e+06	1.08998e+06	1.49888e+06	2.27687e+06	2.12293e+06	972567	1.00454e+06	694991	1.02015e+06	484188	1.70363e+06	1.81259e+06	1.86853e+06	1.06331e+06	699633	617950	440685	867751	639293	910158	1.2856e+06	1.22367e+06	929877	1.634e+06	1.06222e+06
TG(18:2_14:1_18:2)+NH4	7.56272e+06	7.66194e+06	1.66259e+07	1.01805e+07	9.7218e+06	1.39592e+07	2.4408e+07	1.18707e+07	6.88415e+06	1.26226e+07	1.99039e+07	1.23374e+07	3.26887e+07	6.74802e+06	7.08836e+06	1.17626e+07	2.14742e+07	2.15263e+07	2.147e+07	2.78006e+07	1.22789e+07	2.33579e+07	1.24591e+07	2.75646e+07	1.78815e+07	1.2887e+07	2.04902e+07	3.99204e+07	1.36471e+07	2.6313e+07	2.37353e+07	2.91224e+07	8.03582e+06	3.07561e+07	2.48246e+07	3.7695e+07	1.90851e+07	6.06543e+06	8.78003e+06	6.50442e+06	1.05741e+07	1.11824e+07	1.38833e+07	3.03557e+07	2.31625e+07	1.07653e+07	1.00569e+07	8.05239e+06
TG(18:2_14:2_18:2)+NH4	41490.9	486814	210160	3.43421e+06	257920	637059	101884	93368.6	94866.7	366264	771739	9813.86	1.62435e+06	127152	48121.5	1.32862e+06	104987	64543	330085	2.87426e+06	218677	419917	1.19959e+06	394799	529130	845923	2.52421e+06	7.2878e+06	389487	750134	1.70053e+06	5.87114e+06	72557.3	1.14113e+06	825577	3.84029e+06	45602.8	5277.76	39152.7	68925	68681	11557.9	306308	783978	1.68234e+06	497233	32023.9	35030.6
TG(18:2_14:2_18:2)+NH4	741580	1.17468e+06	1.01255e+06	1.27151e+06	446277	673726	755083	829563	909722	2.93599e+06	925943	993717	1.1989e+06	199156	643371	168814	2.96185e+06	4.35917e+06	3.12662e+06	1.48197e+06	220049	795003	276282	1.02265e+06	736100	477526	1.05053e+06	4.37897e+06	386562	584365	1.08395e+06	1.25927e+06	231201	1.57654e+07	1.73144e+06	1.28129e+06	834926	192412	327880	208323	400764	172435	541448	465418	577867	176095	566305	502749
TG(18:2_17:1_18:2)+NH4	6.53211e+06	5.06315e+06	8.09347e+06	6.45929e+06	3.61522e+06	7.70307e+06	8.13999e+06	6.05455e+06	1.32115e+07	9.83056e+06	6.24823e+06	9.43758e+06	7.50342e+06	6.47658e+06	6.16066e+06	7.20739e+06	6.80772e+06	1.2566e+07	1.06901e+07	8.18725e+06	5.10477e+06	8.93785e+06	6.80678e+06	7.65135e+06	6.31568e+06	3.96987e+06	1.06905e+07	4.33726e+06	6.26018e+06	7.99074e+06	8.40238e+06	5.1995e+06	4.0733e+06	5.03019e+06	7.84339e+06	1.06402e+07	7.81877e+06	3.87819e+06	5.38262e+06	4.98447e+06	6.04395e+06	6.6996e+06	4.57141e+06	6.04691e+06	1.10793e+07	5.43463e+06	5.14182e+06	6.59062e+06
TG(18:2_17:1_20:4)+NH4	1.7365e+06	2.54249e+06	2.52614e+06	2.91775e+06	824346	1.74419e+06	1.66938e+06	1.12722e+06	5.47577e+06	2.84514e+06	2.41702e+06	7.46668e+06	2.51449e+06	3.57814e+06	2.66746e+06	2.07272e+06	2.17843e+06	7.77162e+06	4.59177e+06	1.75309e+06	450330	1.18791e+06	1.69695e+06	1.80927e+06	2.75628e+06	1.1449e+06	5.00543e+06	1.58462e+06	390300	1.46158e+06	2.76697e+06	1.61928e+06	1.10665e+06	6.9623e+06	2.58409e+06	2.33188e+06	1.92918e+06	937052	1.19918e+06	1.07144e+06	2.30894e+06	1.33499e+06	2.13836e+06	1.25864e+06	2.1951e+06	1.80066e+06	2.1128e+06	3.27506e+06
TG(18:2_18:2_18:2)+NH4	3.95872e+06	8.77934e+06	5.81551e+06	3.33162e+06	1.64434e+06	5.33252e+06	1.13986e+07	9.85236e+06	5.43053e+06	2.31203e+06	2.77316e+06	1.71074e+06	1.12004e+07	1.36422e+06	1.38537e+06	5.21601e+06	6.21104e+06	5.69589e+06	1.80749e+06	4.43227e+06	7.44194e+06	9.03063e+06	7.30588e+06	7.0603e+06	6.32539e+06	2.8067e+06	1.21683e+07	6.82659e+06	7.13181e+06	1.28296e+07	2.36981e+07	1.04111e+07	5.99757e+06	5.93965e+06	4.818e+06	1.12152e+07	6.21914e+06	1.71962e+06	1.74117e+06	4.52677e+06	4.65754e+06	5.89624e+06	1.37673e+06	5.62374e+06	1.31664e+07	3.75175e+06	3.11734e+06	2.24349e+06
TG(18:2_18:2_18:2)+NH4	1.10687e+08	1.44975e+08	1.63132e+08	8.33091e+07	7.86625e+07	1.68029e+08	1.98332e+08	1.82922e+08	9.24127e+07	4.55783e+07	5.43241e+07	6.13704e+07	2.57843e+08	6.72838e+07	5.84658e+07	1.24446e+08	9.33389e+07	8.66942e+07	5.2206e+07	1.37165e+08	1.5543e+08	2.76429e+08	1.262e+08	1.61017e+08	8.59587e+07	5.67391e+07	1.88644e+08	1.03306e+08	1.45284e+08	2.82794e+08	3.11433e+08	1.28164e+08	1.41339e+08	9.01279e+07	9.47459e+07	1.58275e+08	1.27664e+08	6.78194e+07	8.31719e+07	1.05486e+08	1.04566e+08	1.25066e+08	2.43353e+07	2.40768e+08	2.84216e+08	1.05068e+08	6.88916e+07	8.61584e+07
TG(18:2_18:2_22:6)+NH4	1.25472e+07	2.89352e+07	2.30494e+07	3.48238e+07	7.3354e+06	1.23536e+07	2.01449e+07	1.14445e+07	5.13375e+07	6.16186e+06	1.74917e+07	3.57104e+07	3.9593e+07	2.01036e+07	1.08611e+07	1.2958e+07	1.01855e+07	2.94182e+07	1.0702e+07	2.1382e+07	2.75325e+07	1.0975e+07	2.31442e+07	1.45767e+07	2.14676e+07	8.09573e+06	3.67232e+07	1.67014e+07	8.82688e+06	1.19374e+07	4.11989e+07	3.24678e+07	2.34241e+07	4.47765e+07	2.68408e+07	1.28376e+07	1.19322e+07	1.13342e+07	8.32111e+06	1.2352e+07	2.70128e+07	1.34477e+07	3.04155e+07	1.29484e+07	2.63202e+07	1.40258e+07	2.10925e+07	4.0256e+07
TG(18:3_17:1_18:2)+NH4	1.04518e+06	1.6947e+06	2.68066e+06	1.09227e+06	800477	2.00164e+06	720299	1.45796e+06	3.40743e+06	2.98478e+06	1.4297e+06	1.64349e+06	3.74376e+06	1.35918e+06	594544	1.3817e+06	2.37337e+06	1.7772e+06	1.54835e+06	2.18941e+06	1.83045e+06	2.70423e+06	1.97915e+06	2.64244e+06	1.90064e+06	653652	4.24945e+06	1.89824e+06	2.26071e+06	2.73913e+06	3.58255e+06	1.84883e+06	1.3494e+06	1.59344e+06	1.9531e+06	2.79037e+06	1.26532e+06	660937	1.53721e+06	1.11436e+06	1.54494e+06	1.25922e+06	1.10804e+06	1.82917e+06	2.56931e+06	1.21932e+06	1.25122e+06	1.13975e+06
TG(18:3_18:2_18:2)+NH4	9.01428e+06	2.46872e+06	3.30056e+07	5.2412e+07	1.6623e+07	2.97095e+07	2.52736e+07	2.24542e+07	3.89459e+07	3.61471e+07	5.34512e+07	5.77571e+07	4.33092e+07	3.19639e+07	2.12754e+07	2.28187e+07	2.15948e+07	4.05394e+07	4.15275e+07	3.10045e+07	1.50252e+07	7.8075e+06	1.70934e+07	1.44737e+07	3.21995e+07	7.12298e+06	5.20026e+07	4.35682e+07	1.15325e+07	1.90519e+07	4.52313e+07	5.92452e+07	1.24936e+07	1.05677e+08	2.58235e+07	3.22791e+07	2.55079e+07	1.03678e+07	2.2171e+07	1.25705e+07	2.76525e+07	1.23453e+07	7.12656e+07	2.3082e+07	1.67535e+07	1.96597e+07	2.96807e+07	4.00072e+07
TG(18:3_18:2_18:2)+NH4	2.48135e+07	7.11536e+07	8.40013e+07	3.48911e+07	2.39477e+07	9.07504e+07	1.23951e+08	7.64161e+07	4.14173e+07	1.65552e+07	1.34676e+07	2.1286e+07	1.12763e+08	1.15961e+07	1.15336e+07	4.23437e+07	4.95594e+07	4.28374e+07	1.48845e+07	7.40311e+07	9.39858e+07	9.46228e+07	6.36469e+07	7.67616e+07	5.28945e+07	3.28064e+07	1.07943e+08	5.96678e+07	8.62401e+07	1.35811e+08	1.72151e+08	4.51533e+07	6.91325e+07	5.20603e+07	6.37996e+07	1.23055e+08	4.55024e+07	1.60479e+07	2.70981e+07	3.69863e+07	5.26017e+07	6.46446e+07	1.22349e+07	8.27833e+07	1.21634e+08	3.92944e+07	2.61552e+07	1.99071e+07
TG(18:3_18:2_18:3)+H	2.6925e+06	2.48683e+06	2.99358e+06	2.47912e+06	2.95132e+06	3.12093e+06	4.75206e+06	2.89755e+06	2.07852e+06	2.32622e+06	2.55938e+06	2.01848e+06	3.72343e+06	1.86041e+06	2.28061e+06	3.38733e+06	2.61151e+06	2.51948e+06	2.6072e+06	3.06654e+06	2.3137e+06	2.88149e+06	2.85434e+06	3.3169e+06	2.42289e+06	2.42989e+06	3.65991e+06	3.09491e+06	3.08712e+06	3.78515e+06	3.45685e+06	3.12705e+06	1.96149e+06	2.71862e+06	2.41814e+06	4.31205e+06	4.39009e+06	2.00588e+06	2.6442e+06	2.50268e+06	2.66788e+06	3.50442e+06	1.98245e+06	3.09288e+06	4.04269e+06	2.67913e+06	2.52221e+06	1.94549e+06
TG(18:3_18:2_18:3)+NH4	175637	7.09209e+06	1.14626e+06	3.58057e+06	1.30734e+06	7.70741e+06	767290	7.09508e+06	786851	1.61382e+06	1.72407e+06	1.80753e+06	7.18885e+06	526756	728955	2.03409e+06	4.74204e+06	749344	196017	5.41851e+06	2.56386e+06	3.46243e+06	2.38158e+06	5.12059e+06	1.42557e+06	1.3211e+06	5.7017e+06	8.59179e+06	3.47049e+06	2.88448e+06	4.30449e+07	8.43498e+06	6.28508e+06	922561	1.52655e+06	8.54271e+06	1.88382e+06	486171	1.53284e+06	2.30001e+06	595340	2.48097e+06	3.05855e+06	1.68529e+06	5.64693e+06	1.8093e+06	1.03334e+06	167759
TG(18:3_18:2_18:3)+NH4	4.34732e+06	5.18251e+06	6.10016e+06	1.17399e+07	2.88695e+06	7.1307e+06	4.99535e+06	4.61359e+06	1.2305e+07	1.87043e+06	1.08109e+07	2.37367e+07	9.77406e+06	4.85642e+06	4.12483e+06	5.2047e+06	6.5528e+06	1.50453e+07	1.08089e+07	1.78725e+07	4.37971e+06	3.00971e+06	3.41612e+06	1.45908e+07	1.75111e+07	5.29818e+06	3.66333e+07	2.70386e+07	2.34372e+06	3.57458e+06	8.10286e+06	1.49667e+07	3.08126e+06	4.35833e+07	2.07294e+07	6.82806e+06	7.69806e+06	2.6139e+06	3.29123e+06	1.97929e+06	7.46868e+06	2.81083e+06	1.66592e+06	5.03284e+06	8.03598e+06	3.94114e+06	8.52735e+06	6.30006e+06
TG(18:3_18:2_20:5)+H	2.5908e+06	4.44104e+06	3.53411e+06	3.68601e+06	1.91016e+06	4.53999e+06	5.14636e+06	4.23089e+06	2.01588e+06	1.07373e+06	829226	733762	2.32778e+06	728247	1.1247e+06	3.18981e+06	2.66147e+06	2.27061e+06	1.34206e+06	3.16726e+06	3.96311e+06	4.00342e+06	2.89493e+06	3.20237e+06	2.52399e+06	1.96564e+06	4.36577e+06	2.00018e+06	3.99447e+06	6.06364e+06	7.20596e+06	1.67776e+06	2.91072e+06	1.79585e+06	2.91209e+06	5.03691e+06	3.76542e+06	1.19533e+06	1.04625e+06	2.98803e+06	2.96386e+06	3.4367e+06	658189	3.37153e+06	4.15402e+06	2.89804e+06	1.13163e+06	888658
TG(18:3_18:2_22:6)+NH4	1.29925e+06	7.30614e+06	3.26026e+06	7.08961e+06	921318	2.39832e+06	2.61548e+06	1.55093e+06	1.07281e+07	1.53873e+06	2.8303e+06	9.96282e+06	1.46809e+07	2.09815e+06	1.15748e+06	1.52581e+06	2.8026e+06	8.35028e+06	2.14983e+06	3.91295e+06	5.39049e+06	1.95349e+06	4.91969e+06	2.77107e+06	7.19407e+06	1.33952e+06	1.73265e+07	4.53983e+06	1.44699e+06	2.97793e+06	2.20153e+07	1.00498e+07	6.0907e+06	1.84687e+07	6.09531e+06	2.59532e+06	1.44136e+06	967084	1.16717e+06	1.58284e+06	3.85246e+06	2.02739e+06	6.65009e+06	2.14139e+06	4.35565e+06	1.70592e+06	2.79542e+06	5.71025e+06
TG(18:3_18:3_18:3)+H	679299	1.24239e+06	1.31377e+06	442657	547368	951437	1.75792e+06	738011	553676	294740	1.06921e+06	705352	1.60083e+06	513441	272322	1.50989e+06	2.3569e+06	740046	411146	952814	992689	1.62395e+06	927410	1.70883e+06	1.20304e+06	835140	1.52551e+06	1.03946e+06	1.39476e+06	1.02956e+06	1.64805e+06	637477	1.27091e+06	597979	848116	1.41806e+06	985730	775972	1.06027e+06	928113	1.12586e+06	1.64398e+06	519967	1.32533e+06	1.84579e+06	1.02539e+06	784965	656895
TG(18:4_16:0_18:2)+H	892490	1.16402e+06	1.03305e+06	1.77006e+06	959786	1.02409e+06	1.16432e+06	773075	703183	1.83967e+06	1.61146e+06	975963	1.10881e+06	1.09152e+06	1.25075e+06	1.41088e+06	1.21287e+06	1.06585e+06	1.28695e+06	1.34864e+06	652669	1.05273e+06	675110	1.65825e+06	1.09147e+06	1.4569e+06	1.19874e+06	1.37802e+06	939418	1.24285e+06	588859	951294	502537	1.1325e+06	897061	1.75169e+06	1.68222e+06	804812	913022	806251	900410	1.20313e+06	1.06269e+06	1.33285e+06	988953	1.11012e+06	1.07348e+06	920429
TG(19:0_18:1_18:1)+NH4	1.85707e+06	1.0108e+06	1.66204e+06	2.06502e+06	827937	1.20967e+06	1.1535e+06	2.60375e+06	1.16143e+06	3.11117e+06	1.20546e+06	824204	273937	1.23136e+06	1.37473e+06	2.0448e+06	538545	4.00641e+06	4.86905e+06	2.81511e+06	795039	1.78482e+06	508377	743040	75800.9	145472	1.01301e+06	869554	612045	606451	548826	183670	358630	1.19925e+06	653759	1.97924e+06	1.63806e+06	1.06376e+06	1.58753e+06	1.94058e+06	731110	1.53708e+06	712328	1.73575e+06	385120	456394	752234	662554
TG(19:1_18:1_18:1)+NH4	2.69178e+06	2.33448e+06	2.90933e+06	3.31188e+06	1.11787e+06	2.13896e+06	1.9344e+06	2.86675e+06	2.30642e+06	4.94406e+06	3.04158e+06	2.21215e+06	1.67868e+06	1.88586e+06	3.43701e+06	3.85687e+06	1.45345e+06	3.36844e+06	4.3894e+06	2.70359e+06	1.75561e+06	3.08033e+06	1.5522e+06	1.55833e+06	1.22246e+06	1.46246e+06	1.91774e+06	1.02303e+06	1.4746e+06	1.78633e+06	1.53624e+06	1.05388e+06	761344	1.82462e+06	1.86603e+06	3.21587e+06	3.03249e+06	1.31008e+06	1.75319e+06	2.56325e+06	1.76354e+06	2.24995e+06	1.44063e+06	2.08756e+06	1.32805e+06	1.72923e+06	1.9447e+06	2.11188e+06
TG(19:1_18:1_18:2)+NH4	1.72779e+06	2.05519e+06	2.25607e+06	3.09012e+06	1.08124e+06	2.32527e+06	1.95052e+06	2.18691e+06	1.81722e+06	4.28373e+06	2.4349e+06	1.9129e+06	1.67757e+06	1.90518e+06	2.11022e+06	2.86957e+06	1.64835e+06	2.58947e+06	3.43863e+06	2.81779e+06	1.88523e+06	2.83417e+06	2.24587e+06	1.50163e+06	1.50433e+06	1.35395e+06	2.02948e+06	1.0262e+06	1.81206e+06	1.46116e+06	1.58362e+06	1.41844e+06	1.04487e+06	1.57537e+06	2.00989e+06	2.50595e+06	2.0887e+06	1.79718e+06	1.49403e+06	2.0759e+06	2.00805e+06	2.51393e+06	1.41946e+06	1.61778e+06	1.6227e+06	1.61094e+06	1.99486e+06	1.7979e+06
TG(19:1_18:2_18:2)+NH4	1.13182e+06	1.49402e+06	1.96792e+06	1.51917e+06	686957	1.51397e+06	1.42043e+06	1.59861e+06	1.40226e+06	4.33689e+06	3.65933e+06	3.6559e+06	1.03873e+06	2.31736e+06	1.23283e+06	1.53459e+06	1.48833e+06	3.29081e+06	4.47149e+06	2.03256e+06	1.43501e+06	1.44265e+06	2.52906e+06	1.33609e+06	1.92844e+06	969905	1.74062e+06	873870	1.10377e+06	1.35682e+06	2.40481e+06	967474	1.19863e+06	1.21174e+06	1.58535e+06	1.85787e+06	1.50824e+06	1.13412e+06	994103	1.18629e+06	1.14689e+06	1.42664e+06	1.13043e+06	1.05012e+06	1.13492e+06	1.15156e+06	975155	1.16479e+06
TG(20:0_18:1_18:1)+NH4	6.16404e+06	3.32306e+06	8.32049e+06	1.59064e+07	7.79657e+06	1.02787e+07	6.45296e+06	1.63806e+07	4.92348e+06	1.13479e+07	6.78922e+06	2.91359e+06	2.97523e+06	2.92391e+06	4.23608e+06	1.42033e+07	5.26925e+06	6.87199e+06	1.13627e+07	1.41292e+07	1.44766e+07	3.18073e+07	2.52854e+06	3.40878e+06	2.67709e+06	2.08589e+06	7.06645e+06	1.20951e+07	6.60301e+06	5.61987e+06	2.82204e+06	1.5286e+06	1.03734e+06	1.14813e+07	3.07183e+06	1.03653e+07	9.12768e+06	2.58647e+06	9.62066e+06	7.01172e+06	3.35358e+06	3.09047e+06	3.91171e+06	1.01847e+07	2.24352e+06	3.26026e+06	3.36997e+06	2.76614e+06
TG(20:1_18:1_18:1)+NH4	1.41493e+07	8.02146e+06	1.64902e+07	1.83888e+07	1.36465e+07	1.59825e+07	1.57368e+07	2.36111e+07	1.0202e+07	1.46049e+07	1.32913e+07	8.91335e+06	8.80446e+06	8.14829e+06	1.38353e+07	2.23914e+07	9.4666e+06	1.20261e+07	1.36694e+07	2.46007e+07	2.12319e+07	2.80206e+07	8.42973e+06	7.80453e+06	6.25325e+06	6.66517e+06	1.02598e+07	1.12187e+07	1.19987e+07	9.92201e+06	9.71931e+06	6.44594e+06	5.76872e+06	1.31717e+07	9.52811e+06	1.31426e+07	1.63379e+07	1.2042e+07	2.01679e+07	1.95513e+07	1.02845e+07	1.45427e+07	1.0606e+07	1.52546e+07	7.43477e+06	1.04176e+07	9.42549e+06	9.45427e+06
TG(20:5_18:2_18:2)+H	1.96472e+06	3.29228e+06	5.28101e+06	2.10428e+06	1.64719e+06	3.96508e+06	2.85611e+06	2.8546e+06	1.4712e+06	2.40919e+06	1.05751e+06	889535	2.51951e+06	1.89374e+06	1.46887e+06	2.92432e+06	2.49387e+06	1.44748e+06	633720	2.7802e+06	3.30514e+06	5.18013e+06	4.139e+06	3.39702e+06	1.90682e+06	2.67381e+06	4.84299e+06	1.64823e+06	4.65908e+06	4.2103e+06	3.86665e+06	3.76892e+06	2.98817e+06	981628	1.62156e+06	2.16768e+06	2.37373e+06	2.14857e+06	1.46677e+06	4.245e+06	2.15258e+06	2.92116e+06	992188	2.42947e+06	3.87436e+06	2.03695e+06	1.57678e+06	2.06063e+06
TG(20:5_18:2_20:4)+H	1.52854e+06	1.59422e+06	1.0197e+06	2.21911e+06	824735	1.7245e+06	1.53735e+06	1.09845e+06	1.19567e+06	1.20213e+06	1.82052e+06	811837	2.70255e+06	1.11767e+06	922699	1.29174e+06	793625	1.40842e+06	855138	1.17266e+06	2.51987e+06	1.51001e+06	1.68979e+06	852341	1.29983e+06	928114	1.58695e+06	876206	1.41606e+06	2.44688e+06	3.24948e+06	2.25095e+06	2.02224e+06	941270	1.13749e+06	1.73778e+06	1.34284e+06	910586	774173	1.32469e+06	1.30247e+06	1.48294e+06	1.77696e+06	1.06921e+06	1.57416e+06	869739	926524	1.40009e+06
TG(20:5_18:2_20:5)+H	843764	517041	1.30702e+06	1.56126e+06	622529	1.21327e+06	2.01055e+06	1.00094e+06	2.81679e+06	598633	1.25694e+06	813007	3.66472e+06	1.40876e+06	787141	421448	300539	2.13687e+06	305586	1.78177e+06	1.76681e+06	757581	1.83508e+06	1.15081e+06	1.84475e+06	644628	3.05656e+06	1.36556e+06	973406	1.83069e+06	4.2455e+06	2.59148e+06	1.48443e+06	3.38947e+06	2.07537e+06	1.58758e+06	1.09462e+06	493429	703844	723811	1.90914e+06	1.21698e+06	2.50605e+06	1.47049e+06	2.10121e+06	1.13941e+06	365012	1.9967e+06
TG(20:5_18:2_22:6)+H	998958	1.34307e+06	1.0516e+06	1.41867e+06	626541	714320	1.1713e+06	609713	2.61279e+06	439426	833518	2.19275e+06	1.9895e+06	1.31229e+06	866654	745578	586539	1.57513e+06	709202	1.32489e+06	1.08182e+06	658002	1.03874e+06	632620	1.23904e+06	506345	1.7398e+06	805088	407672	683178	1.85223e+06	1.22668e+06	979928	1.73679e+06	1.21538e+06	641459	838330	550629	707751	711840	1.19052e+06	929717	1.4501e+06	685254	1.34493e+06	840787	1.02597e+06	2.41465e+06
TG(22:1_18:2_18:2)+NH4	1.09313e+06	1.46647e+06	1.69976e+06	1.42488e+06	989316	1.79857e+06	1.73935e+06	1.6856e+06	1.40346e+06	1.27292e+06	1.28032e+06	1.05079e+06	1.07681e+06	735747	1.0946e+06	1.66688e+06	1.04745e+06	1.05461e+06	1.59376e+06	1.70452e+06	1.7849e+06	837811	1.02188e+06	682532	863629	736755	898437	1.38141e+06	1.50857e+06	798712	1.49892e+06	860955	733698	1.23776e+06	1.47913e+06	1.13831e+06	1.6379e+06	753496	1.45055e+06	1.5886e+06	1.63635e+06	1.72121e+06	1.64544e+06	1.30782e+06	873641	1.34628e+06	1.50063e+06	797109
TG(22:5_18:2_18:2)+NH4	1.83241e+06	2.96261e+06	1.89974e+06	1.02552e+06	1.14957e+06	340437	3.00429e+06	1.21018e+06	6.8506e+06	519612	825425	5.36321e+06	1.14704e+06	2.40108e+06	1.47891e+06	1.68312e+06	933491	2.46741e+06	1.27348e+06	2.62761e+06	1.40277e+06	1.20034e+06	1.25436e+06	1.33668e+06	1.5508e+06	520895	2.95494e+06	1.31679e+06	559331	957047	3.5739e+06	3.69972e+06	1.45498e+06	5.98487e+06	3.68256e+06	1.13863e+06	1.80878e+06	896593	1.15835e+06	1.34825e+06	2.61261e+06	2.11962e+06	1.03632e+06	604246	3.49387e+06	2.04523e+06	1.98839e+06	5.19751e+06
ZyE(20:4)+H	7007.13	26428.1	912961	1380.09	4262.48	4736.89	2344.33	3108.98	8944.37	3514.43	8516.27	340182	87765.1	43469.9	1.09633e+06	7558.75	4958.2	6078.93	4663.88	5129.22	5352.31	4359.36	6618.59	2813.22	3499.41	2865.71	6054.69	1309.44	6461.55	1931.36	5543.02	9843.8	6954.37	1869.07	25837.7	4993.11	5532.92	8107.04	4139.29	17108.8	14892.5	6933.62	9579.3	173894	24755.2	752921	1.49029e+06	748244
ZyE(20:4)+H	131397	90528.1	1.5992e+06	75009.8	10076.3	48050.9	38836.5	6569.76	41365.7	2598.09	13614.9	693007	211833	83027.4	2.18831e+06	41730.6	76230.7	53601.4	4542.36	59220.1	49466	6781.71	16511.7	21145.8	33802	470.824	21950.4	2279.29	10720.5	60947.5	50979	70957.5	27847.7	32152	45338.8	97791.3	131616	31630.8	46138.1	41811.5	33675.3	17895.9	71368	336261	50374.7	1.53286e+06	2.85955e+06	1.51489e+06
ZyE(20:5)+H	401.776	5358.83	650111	1820.17	432.419	926.415	394.761	990.455	420.812	1178.25	4095.88	948943	157613	101227	451619	2522.72	1069.72	1285.32	931.627	1374.47	963.734	456.366	2750.06	840.676	1702.79	343.055	2256.08	698.731	1053.01	946.092	1127	592.849	745.712	3082.85	12409.6	1200.35	2587.85	1913.68	0	3368.22	594.276	6996.33	924.2	129093	36783	644354	1.53846e+06	662450

## Sheet: Negative ionisation
LipidIon	B02	B03	B06	B11	B12	B14	B15	B17	B19	F03	F04	F05	F06	F08	F13	F14	H01	H02	H03	H04	H05	H06	H07	H08	H09	H10	H11	H12	H13	H14	H15	H16	H17	H18	H19	H20	V01	V02	V03	V04	V05	V06	V07	V15	V17	V18	V20	V21
class	SCAP	SCAP	SCAP	NSCAP	SCAP	SCAP	SCAP	NSCAP	SCAP	NSCAP	SCAP	NSCAP	NSCAP	SCAP	NSCAP	NSCAP	NC	NC	NC	NC	NC	NC	NC	NC	NC	NC	NC	NC	NC	NC	NC	NC	NC	NC	NC	NC	SCAP	NSCAP	SCAP	NSCAP	NSCAP	NSCAP	NSCAP	NSCAP	SCAP	SCAP	NSCAP	NSCAP
Cer(d18:0_22:0)+CH3COO	1.91028e+07	1.05258e+07	1.39547e+07	6.01398e+06	5.38536e+06	1.16438e+07	1.0517e+07	7.09431e+06	6.23592e+06	1.55543e+07	7.55615e+06	7.23975e+06	1.54571e+07	4.21751e+06	2.71066e+06	7.9507e+06	1.48732e+07	3.62614e+07	9.43803e+06	8.69865e+06	7.60073e+06	1.16349e+07	2.76981e+07	1.50932e+07	1.3494e+07	1.02921e+07	9.02539e+06	1.12484e+07	1.1597e+07	2.41083e+07	7.38577e+06	1.59703e+07	1.84468e+07	1.01038e+07	1.99758e+07	1.43359e+07	4.87957e+06	1.36923e+07	7.61845e+06	7.23127e+06	7.33114e+06	6.7342e+06	1.52853e+07	7.9966e+06	1.88749e+07	7.48938e+06	6.05315e+06	1.90045e+07
Cer(d18:0_24:0)+CH3COO	2.72967e+07	8.4768e+06	1.32402e+07	8.72685e+06	5.4211e+06	1.08416e+07	1.11218e+07	8.49201e+06	7.50051e+06	2.24587e+07	1.13331e+07	1.00945e+07	2.1351e+07	4.74919e+06	2.54844e+06	1.07793e+07	2.78003e+07	7.97993e+07	1.35883e+07	1.359e+07	1.01076e+07	1.80104e+07	4.23566e+07	2.12511e+07	2.11871e+07	1.57122e+07	1.45644e+07	1.7036e+07	1.60894e+07	3.97229e+07	1.05623e+07	2.17489e+07	2.85326e+07	1.36328e+07	3.31931e+07	2.00338e+07	3.94688e+06	1.85206e+07	6.57417e+06	9.76987e+06	8.82118e+06	7.70563e+06	1.79522e+07	1.03605e+07	1.94099e+07	6.60426e+06	7.2724e+06	2.11907e+07
Cer(d18:0_24:1)+CH3COO	2.90332e+07	1.50076e+07	1.35123e+07	2.87491e+06	7.2711e+06	1.29936e+07	1.71214e+07	1.30933e+07	7.10844e+06	1.23485e+07	6.79042e+06	7.28071e+06	1.3127e+07	1.13225e+07	4.70377e+06	1.36455e+07	4.33749e+06	1.52185e+07	3.82087e+06	6.57704e+06	4.54711e+06	5.72817e+06	1.02163e+07	6.99846e+06	4.7606e+06	2.73313e+06	3.34999e+06	3.19081e+06	1.47923e+06	3.78129e+06	3.81182e+06	4.14112e+06	6.14083e+06	5.4078e+06	1.61956e+07	2.40555e+06	4.25245e+06	1.73438e+07	1.59078e+07	3.31291e+06	7.0814e+06	4.71575e+06	2.05039e+07	4.48804e+06	5.74632e+07	1.81504e+07	7.82476e+06	1.99304e+07
Cer(d18:1_16:0)+CH3COO	1.04628e+08	1.80436e+08	9.13789e+07	3.93266e+07	9.08315e+07	1.11279e+08	5.97713e+07	6.44008e+07	5.77438e+07	8.0812e+07	6.47925e+07	5.29861e+07	6.91306e+07	4.88876e+07	4.38485e+07	4.67177e+07	7.13993e+07	4.68485e+07	3.25514e+07	3.88712e+07	6.17834e+07	5.8871e+07	7.44401e+07	5.25034e+07	4.07138e+07	3.21895e+07	3.30913e+07	3.77579e+07	3.64744e+07	7.77234e+07	6.33389e+07	4.58499e+07	7.60302e+07	4.94195e+07	4.70852e+07	6.46548e+07	8.97741e+07	8.37996e+07	8.27917e+07	4.5664e+07	7.81463e+07	6.54256e+07	9.44423e+07	9.0327e+07	1.05861e+08	9.97686e+07	9.0858e+07	1.27811e+08
Cer(d18:1_18:0)+CH3COO	2.79621e+07	5.34598e+07	2.43936e+07	6.40592e+06	1.57585e+07	4.1922e+07	1.30836e+07	1.62237e+07	1.92948e+07	1.31167e+07	1.29942e+07	1.18497e+07	1.64443e+07	1.95145e+07	1.39889e+07	1.45181e+07	1.15788e+07	1.26171e+07	5.86537e+06	1.05676e+07	1.29614e+07	9.51014e+06	1.63273e+07	1.36068e+07	1.0233e+07	5.52864e+06	8.02894e+06	7.97482e+06	6.04255e+06	1.16203e+07	1.53898e+07	8.85576e+06	1.62689e+07	8.20615e+06	1.19369e+07	8.46213e+06	2.93018e+07	3.55412e+07	2.31348e+07	8.6877e+06	1.86933e+07	1.92573e+07	2.83362e+07	2.3793e+07	5.40648e+07	3.5517e+07	1.67653e+07	4.6535e+07
Cer(d18:1_20:0)+CH3COO	2.17659e+07	3.12306e+07	2.87006e+07	1.15125e+07	1.23019e+07	2.92649e+07	1.62644e+07	2.13328e+07	2.18893e+07	2.71764e+07	1.89652e+07	1.36036e+07	1.9875e+07	1.77555e+07	1.75797e+07	2.03651e+07	2.17371e+07	2.44004e+07	1.32997e+07	1.94569e+07	1.87784e+07	1.85231e+07	4.11439e+07	2.89236e+07	2.59669e+07	1.3376e+07	1.44894e+07	2.26705e+07	2.04185e+07	2.83708e+07	2.41226e+07	3.24166e+07	3.03898e+07	1.2154e+07	1.58701e+07	2.40223e+07	2.38459e+07	2.9221e+07	1.8081e+07	1.77381e+07	2.37621e+07	2.6122e+07	2.98511e+07	3.11072e+07	4.0777e+07	3.80076e+07	2.53351e+07	4.80916e+07
Cer(d18:1_22:0)+CH3COO	1.49144e+08	1.93744e+08	1.52234e+08	1.06957e+08	7.0525e+07	1.5106e+08	1.0562e+08	9.11421e+07	1.33518e+08	1.9496e+08	1.38352e+08	8.84273e+07	1.40549e+08	7.45173e+07	7.71354e+07	9.70518e+07	2.32626e+08	2.04607e+08	1.02476e+08	1.07726e+08	1.35443e+08	1.5616e+08	3.11935e+08	2.39317e+08	1.97943e+08	1.19381e+08	1.30803e+08	1.79477e+08	1.61224e+08	3.2426e+08	2.07484e+08	2.4086e+08	2.70764e+08	9.21041e+07	1.17324e+08	2.37535e+08	1.28824e+08	1.47362e+08	8.8489e+07	1.45286e+08	1.5165e+08	1.59395e+08	1.73865e+08	2.49882e+08	1.82799e+08	1.66904e+08	1.29723e+08	2.64251e+08
Cer(d18:1_23:0)+CH3COO	7.49657e+07	1.08482e+08	7.98763e+07	5.82013e+07	4.06386e+07	8.87029e+07	6.0461e+07	6.1457e+07	7.45485e+07	1.15186e+08	9.22253e+07	6.62638e+07	8.27624e+07	3.55335e+07	7.66624e+07	7.61325e+07	1.52566e+08	1.36571e+08	9.36476e+07	7.18929e+07	8.78214e+07	1.27201e+08	1.82852e+08	1.5972e+08	9.86148e+07	6.94349e+07	8.19038e+07	7.73139e+07	8.47078e+07	1.45349e+08	1.02217e+08	1.28211e+08	1.68859e+08	6.88273e+07	7.99549e+07	1.09721e+08	5.68495e+07	1.06663e+08	4.98832e+07	7.83157e+07	8.37496e+07	8.84087e+07	1.18478e+08	1.31943e+08	1.21681e+08	9.09502e+07	8.1944e+07	1.45521e+08
Cer(d18:1_24:0)+CH3COO	4.0224e+08	2.9993e+08	2.94705e+08	3.50995e+08	1.5739e+08	2.66034e+08	2.36753e+08	2.35954e+08	2.74786e+08	5.45429e+08	4.27422e+08	2.73334e+08	3.85924e+08	1.47783e+08	1.50339e+08	2.28542e+08	7.82932e+08	6.24862e+08	3.10036e+08	3.11658e+08	4.61506e+08	5.33565e+08	7.77999e+08	6.02897e+08	5.04074e+08	3.68433e+08	4.32485e+08	4.54978e+08	4.31883e+08	7.67022e+08	4.97287e+08	6.25904e+08	7.90995e+08	2.75484e+08	3.07128e+08	6.51672e+08	2.19732e+08	3.8297e+08	1.58837e+08	4.15135e+08	3.36544e+08	3.79511e+08	3.92886e+08	6.32458e+08	4.15117e+08	3.02491e+08	3.35218e+08	5.41499e+08
Cer(d18:1_24:0)-H	2.17657e+07	1.61373e+07	1.58362e+07	1.96245e+07	8.05802e+06	1.38896e+07	1.30023e+07	1.29108e+07	1.51885e+07	2.9977e+07	2.26121e+07	1.48068e+07	2.13123e+07	8.06998e+06	8.2563e+06	1.26188e+07	4.30999e+07	3.32543e+07	1.64817e+07	1.66051e+07	2.47838e+07	2.91482e+07	4.31245e+07	3.47315e+07	2.7264e+07	2.01793e+07	2.49431e+07	2.62411e+07	2.47775e+07	4.69768e+07	2.79056e+07	3.34912e+07	4.27113e+07	1.51219e+07	1.76607e+07	3.54042e+07	1.15035e+07	2.03629e+07	8.14823e+06	2.20245e+07	1.77233e+07	2.08241e+07	2.17453e+07	3.72554e+07	2.21728e+07	1.61128e+07	1.75642e+07	3.01274e+07
Cer(d18:1_24:1)+CH3COO	2.39652e+08	3.26233e+08	1.73526e+08	6.0835e+07	1.37634e+08	1.6519e+08	2.02981e+08	1.80553e+08	1.82827e+08	1.56175e+08	1.46345e+08	1.09949e+08	1.2552e+08	1.83501e+08	2.00776e+08	1.75244e+08	1.29898e+08	8.55607e+07	6.70073e+07	8.44921e+07	1.12982e+08	1.27006e+08	1.58552e+08	1.32464e+08	8.75337e+07	4.6121e+07	6.26649e+07	7.21166e+07	5.35991e+07	1.00992e+08	1.04768e+08	7.96679e+07	1.42705e+08	6.77881e+07	1.00394e+08	7.84874e+07	1.77822e+08	1.98803e+08	1.96235e+08	8.32716e+07	1.64721e+08	1.33295e+08	2.46876e+08	1.91335e+08	5.01905e+08	4.26137e+08	2.04162e+08	3.41441e+08
Cer(d18:1_25:0)+CH3COO	8.75933e+06	1.04857e+07	1.66353e+07	9.65498e+06	6.32484e+06	1.15679e+07	7.72246e+06	9.28229e+06	1.11693e+07	2.21106e+07	2.3177e+07	1.68082e+07	1.79359e+07	6.11727e+06	1.36684e+07	1.68215e+07	3.03731e+07	2.84344e+07	2.98087e+07	2.11871e+07	2.50637e+07	3.10461e+07	3.3756e+07	3.23053e+07	2.01715e+07	1.33657e+07	1.72341e+07	1.29911e+07	1.42717e+07	2.281e+07	2.35847e+07	2.17647e+07	3.14427e+07	1.6432e+07	2.22787e+07	1.73981e+07	5.00017e+06	2.77714e+07	5.53204e+06	1.16654e+07	1.36585e+07	2.23316e+07	1.98618e+07	2.85821e+07	2.52291e+07	1.58967e+07	2.18151e+07	2.92676e+07
Cer(d18:2_22:0)+CH3COO	2.1463e+07	2.04004e+07	1.39357e+07	1.91703e+07	7.96949e+06	1.68546e+07	1.20761e+07	1.59732e+07	1.7101e+07	2.5621e+07	1.58186e+07	9.98592e+06	1.32948e+07	7.29207e+06	1.73642e+07	1.74307e+07	4.43058e+07	2.82004e+07	1.80224e+07	1.8199e+07	2.58317e+07	2.34176e+07	5.67251e+07	2.47444e+07	4.0386e+07	2.18705e+07	1.61251e+07	3.09721e+07	3.00657e+07	4.32194e+07	4.22483e+07	4.1637e+07	5.03558e+07	1.45396e+07	1.35301e+07	5.65663e+07	2.08906e+07	2.27198e+07	1.07808e+07	2.99527e+07	2.38117e+07	3.14585e+07	2.44977e+07	4.09022e+07	2.37911e+07	2.02649e+07	1.08748e+07	3.55965e+07
Cer(d18:2_23:0)+CH3COO	1.11744e+07	1.08786e+07	6.32606e+06	8.85921e+06	3.70747e+06	8.52101e+06	6.29288e+06	9.72979e+06	8.83741e+06	1.71645e+07	1.44326e+07	8.5344e+06	8.86051e+06	3.64651e+06	1.52749e+07	1.28106e+07	3.76132e+07	2.54288e+07	2.14268e+07	1.68914e+07	1.84942e+07	2.29379e+07	4.26514e+07	2.086e+07	2.23296e+07	1.31191e+07	1.42289e+07	1.5418e+07	1.76192e+07	2.35826e+07	2.36523e+07	2.87623e+07	3.78555e+07	1.24891e+07	1.11632e+07	2.80794e+07	8.54306e+06	1.75822e+07	6.54942e+06	1.71209e+07	1.4993e+07	1.70373e+07	1.99886e+07	2.49039e+07	1.93135e+07	1.04598e+07	9.88795e+06	2.13372e+07
Cer(d18:2_24:0)+CH3COO	7.49199e+07	5.51653e+07	4.17959e+07	7.36475e+07	2.5364e+07	4.28953e+07	4.64504e+07	5.07083e+07	5.71601e+07	1.03427e+08	7.65473e+07	4.29731e+07	5.6358e+07	2.61465e+07	5.42905e+07	6.15486e+07	2.06763e+08	1.23837e+08	7.68349e+07	8.19774e+07	1.12366e+08	1.15843e+08	2.20921e+08	9.2466e+07	1.32064e+08	8.8216e+07	9.35125e+07	1.0416e+08	1.09361e+08	1.43756e+08	1.55249e+08	1.51414e+08	2.1291e+08	6.6093e+07	5.45164e+07	1.94874e+08	4.80421e+07	8.29732e+07	3.16062e+07	1.0731e+08	8.58356e+07	1.0193e+08	8.44268e+07	1.40967e+08	9.4476e+07	6.31559e+07	5.33896e+07	1.04195e+08
Cer(d18:2_24:1)+CH3COO	6.62648e+07	7.02419e+07	3.64149e+07	1.51088e+07	2.67329e+07	3.6935e+07	3.47114e+07	3.54596e+07	3.82316e+07	3.48467e+07	3.53415e+07	2.40961e+07	2.12548e+07	2.55644e+07	4.31289e+07	3.59981e+07	4.20923e+07	2.11951e+07	2.04809e+07	2.63501e+07	3.45462e+07	3.85691e+07	5.19273e+07	3.01989e+07	2.50908e+07	1.22474e+07	1.23597e+07	1.93149e+07	1.29978e+07	2.56664e+07	3.637e+07	2.42594e+07	4.35747e+07	1.85263e+07	2.10444e+07	2.53141e+07	4.10662e+07	4.94828e+07	2.91104e+07	2.92167e+07	4.71506e+07	4.16005e+07	6.1407e+07	5.52352e+07	8.96524e+07	6.32327e+07	4.20784e+07	7.50804e+07
Cer(d19:1_24:0)+CH3COO	4.82451e+06	3.64244e+06	6.20818e+06	5.03765e+06	1.21285e+06	3.53061e+06	6.03091e+06	2.64632e+06	9.49496e+06	1.11375e+07	5.37973e+06	1.63413e+07	3.71732e+07	3.4465e+06	2.25731e+07	2.89875e+07	1.55661e+07	8.58424e+06	1.5583e+07	2.00138e+07	9.11034e+06	1.79141e+07	2.62331e+07	3.94729e+07	4.23794e+07	1.70715e+07	4.44715e+07	2.30389e+07	6.55755e+06	9.35668e+06	1.50043e+07	4.04168e+07	3.32424e+07	1.46108e+07	7.36276e+06	1.58047e+07	4.67602e+06	1.69614e+07	2.05459e+06	3.24587e+06	1.24895e+07	5.29431e+06	1.42995e+07	1.84294e+07	1.79325e+07	8.50646e+06	1.59395e+07	8.32449e+06
GM3(d40:1)-H	3.39857e+06	1.19729e+06	2.57645e+06	5.46664e+06	3.03292e+06	2.351e+06	3.81234e+06	3.63686e+06	3.59504e+06	6.31938e+06	3.05582e+06	1.67877e+06	2.53341e+06	966191	2.06362e+06	1.81374e+06	3.92932e+06	2.33909e+06	3.7118e+06	3.33705e+06	4.67858e+06	4.12483e+06	4.4629e+06	6.53996e+06	3.88307e+06	2.92529e+06	2.35816e+06	2.71657e+06	4.33985e+06	4.32279e+06	6.63837e+06	5.05899e+06	4.80698e+06	3.03222e+06	2.57156e+06	3.56714e+06	2.13455e+06	2.36891e+06	1.47174e+06	4.07231e+06	3.62717e+06	3.18307e+06	2.51518e+06	3.61392e+06	2.82306e+06	2.41669e+06	3.41398e+06	6.58496e+06
GM3(d42:1)-H	4.12409e+06	1.08513e+06	2.55415e+06	7.76584e+06	2.91465e+06	2.82927e+06	2.76746e+06	4.01953e+06	3.59197e+06	7.38418e+06	3.4426e+06	2.34105e+06	3.69171e+06	1.05137e+06	1.52806e+06	1.81461e+06	4.37996e+06	2.52113e+06	5.20776e+06	4.94218e+06	6.3191e+06	6.73731e+06	4.54518e+06	9.55136e+06	5.07424e+06	3.71106e+06	3.54566e+06	3.60367e+06	5.3061e+06	4.73719e+06	9.17008e+06	5.65638e+06	5.9809e+06	4.73414e+06	2.45338e+06	4.57713e+06	1.82669e+06	3.07973e+06	1.03022e+06	4.22628e+06	4.45012e+06	3.96525e+06	2.74825e+06	5.38355e+06	2.3069e+06	2.04671e+06	4.01262e+06	6.68793e+06
GM3(d42:2)-H	3.80721e+06	2.23465e+06	3.19832e+06	3.18684e+06	6.39883e+06	2.33776e+06	6.04226e+06	6.08495e+06	5.8382e+06	5.67161e+06	3.61783e+06	2.40738e+06	2.72285e+06	1.9947e+06	6.12846e+06	4.52395e+06	1.97988e+06	1.01155e+06	2.70983e+06	3.03463e+06	4.01116e+06	4.04003e+06	2.41721e+06	4.47351e+06	2.20818e+06	1.56985e+06	1.626e+06	1.17835e+06	2.29214e+06	2.44533e+06	3.92072e+06	1.79461e+06	3.28092e+06	3.13059e+06	2.5699e+06	1.90796e+06	2.38315e+06	3.20328e+06	3.47474e+06	2.41674e+06	4.31668e+06	2.32469e+06	3.35045e+06	2.96845e+06	8.02681e+06	5.97507e+06	4.94315e+06	9.43527e+06
Hex1Cer(d18:1_16:0)+CH3COO	7.46193e+07	5.77581e+07	6.76756e+07	6.39916e+07	5.31485e+07	5.61863e+07	1.86806e+07	6.03572e+07	7.81445e+07	2.98313e+07	5.34476e+07	6.10247e+07	2.96364e+07	4.50305e+07	4.02301e+07	7.42342e+07	7.89794e+07	7.45579e+07	6.88546e+07	6.21749e+07	9.63646e+07	7.77e+07	9.15392e+07	7.07113e+07	6.79467e+07	3.93346e+07	4.5247e+07	6.14393e+07	2.30326e+07	9.08063e+07	6.91532e+07	6.33059e+07	3.13314e+07	7.30799e+07	5.35738e+07	2.62679e+07	4.20593e+07	5.05507e+07	5.55384e+07	2.90148e+07	6.74356e+07	4.26189e+07	3.04065e+07	6.09864e+07	7.17234e+07	6.77296e+07	4.86193e+07	5.06851e+07
Hex1Cer(d18:1_22:0)+CH3COO	1.51529e+07	2.97173e+07	7.51481e+07	7.76461e+07	3.15318e+07	3.25429e+07	9.40104e+06	6.37146e+07	5.31592e+07	1.15056e+08	2.85427e+07	6.88183e+07	6.1386e+07	1.09733e+07	1.01499e+08	5.4756e+07	8.37958e+07	6.85168e+07	5.32125e+07	5.32933e+07	8.73045e+07	9.68217e+07	4.86261e+07	1.02912e+08	6.49502e+07	4.34777e+07	5.86745e+07	5.22628e+07	8.95741e+07	1.72249e+08	5.15222e+07	8.98557e+07	1.18972e+08	5.99728e+07	3.8612e+07	9.56134e+07	8.07657e+06	5.58135e+07	1.5772e+07	6.20548e+07	8.48542e+07	3.80272e+07	5.46411e+07	6.05619e+07	8.70866e+07	4.89041e+07	4.45713e+07	1.01977e+08
Hex1Cer(d18:1_23:0)+CH3COO	5.27965e+06	1.24724e+07	3.33904e+07	2.11971e+07	1.28997e+07	1.46518e+07	4.36366e+06	2.67042e+07	2.42012e+07	4.1332e+07	1.33023e+07	3.1934e+07	2.45438e+07	4.41653e+06	7.61784e+07	3.01037e+07	3.23466e+07	2.7079e+07	3.23371e+07	2.46596e+07	3.31473e+07	4.74652e+07	2.32301e+07	4.79945e+07	1.90565e+07	1.40692e+07	1.94888e+07	1.37942e+07	2.77594e+07	4.69809e+07	1.9645e+07	2.90303e+07	4.47019e+07	3.22581e+07	1.77604e+07	2.42498e+07	3.28747e+06	2.98124e+07	6.86502e+06	1.90782e+07	3.26441e+07	1.34864e+07	2.44911e+07	2.34317e+07	3.77375e+07	1.59111e+07	1.97314e+07	3.9778e+07
Hex1Cer(d18:1_24:0)+CH3COO	2.87797e+07	3.38115e+07	9.76103e+07	1.07639e+08	3.87493e+07	4.78965e+07	1.37888e+07	8.63963e+07	8.56788e+07	1.40588e+08	4.50086e+07	1.01228e+08	8.89023e+07	1.50235e+07	1.01497e+08	6.99326e+07	1.33042e+08	1.0437e+08	8.04875e+07	8.59326e+07	1.35824e+08	1.50968e+08	7.27569e+07	1.65142e+08	8.22122e+07	5.94822e+07	8.96769e+07	7.23921e+07	1.12408e+08	1.9113e+08	8.31663e+07	1.21718e+08	1.69827e+08	1.03058e+08	5.68155e+07	1.13698e+08	1.20557e+07	1.00169e+08	2.28837e+07	8.16905e+07	1.24147e+08	5.28991e+07	8.27477e+07	8.44582e+07	9.88243e+07	5.55479e+07	6.36436e+07	1.51756e+08
Hex1Cer(d18:1_24:1)+CH3COO	1.92163e+07	3.92722e+07	8.10015e+07	3.62601e+07	5.19226e+07	3.36963e+07	1.73483e+07	7.61179e+07	8.09841e+07	7.75217e+07	3.19011e+07	6.72747e+07	4.44686e+07	1.66759e+07	1.86672e+08	7.79485e+07	5.6416e+07	3.67983e+07	3.79034e+07	3.67722e+07	7.64271e+07	6.52404e+07	2.6688e+07	5.69085e+07	2.87366e+07	2.6646e+07	2.55672e+07	1.69552e+07	3.65477e+07	5.71683e+07	2.97068e+07	3.1053e+07	5.36825e+07	4.74422e+07	3.32518e+07	3.16339e+07	1.05709e+07	6.81763e+07	3.50932e+07	3.13946e+07	9.47149e+07	2.79188e+07	7.50326e+07	4.92871e+07	1.39059e+08	9.34696e+07	6.00374e+07	1.41365e+08
Hex1Cer(d18:2_24:0)+CH3COO	3.7003e+06	6.009e+06	1.25843e+07	1.10716e+07	8.25176e+06	5.09804e+06	1.71794e+06	1.31375e+07	1.07885e+07	2.33848e+07	6.00092e+06	1.39602e+07	1.19196e+07	1.82419e+06	3.01194e+07	1.43026e+07	2.23959e+07	9.66665e+06	1.38862e+07	1.20795e+07	2.13433e+07	2.24375e+07	8.99529e+06	1.7171e+07	9.85545e+06	9.42818e+06	1.08153e+07	1.00208e+07	1.60838e+07	2.65101e+07	1.32903e+07	1.80617e+07	2.85321e+07	1.66483e+07	5.41856e+06	1.91696e+07	1.63115e+06	1.68451e+07	3.46872e+06	1.2365e+07	1.97924e+07	8.76648e+06	1.49399e+07	1.39462e+07	2.17763e+07	9.52e+06	1.0345e+07	2.19997e+07
Hex1Cer(d18:2_24:1)+CH3COO	5.03019e+06	1.01477e+07	1.44185e+07	7.59491e+06	1.37614e+07	6.50029e+06	2.99603e+06	1.25617e+07	1.14087e+07	1.48591e+07	7.13117e+06	1.3996e+07	8.48146e+06	3.33775e+06	3.99136e+07	1.2864e+07	1.29016e+07	7.99004e+06	1.0264e+07	8.15287e+06	1.7193e+07	1.52203e+07	6.4585e+06	1.15956e+07	5.731e+06	5.50263e+06	4.6566e+06	4.10651e+06	7.55712e+06	1.26336e+07	7.09293e+06	8.03008e+06	1.29988e+07	1.01647e+07	7.55801e+06	7.43288e+06	2.63151e+06	1.44113e+07	5.34672e+06	8.19242e+06	1.98794e+07	6.94267e+06	1.82946e+07	1.17927e+07	2.79475e+07	1.37425e+07	1.38995e+07	2.18225e+07
Hex1Cer(d38:1)+CH3COO	1.73937e+06	4.5651e+06	7.50322e+06	6.54896e+06	4.14165e+06	3.62778e+06	1.76239e+06	9.75941e+06	6.36542e+06	1.42311e+07	3.41979e+06	7.64847e+06	5.67696e+06	1.78467e+06	1.79056e+07	8.36563e+06	9.09111e+06	8.17182e+06	7.68684e+06	6.8697e+06	9.73876e+06	9.62479e+06	6.51945e+06	1.10986e+07	6.27723e+06	4.87889e+06	5.67623e+06	5.15468e+06	8.91709e+06	1.56109e+07	5.35639e+06	9.68953e+06	1.32153e+07	8.56714e+06	5.25713e+06	8.70748e+06	897731	6.61464e+06	2.59746e+06	6.24382e+06	1.03154e+07	3.95564e+06	7.7695e+06	6.64487e+06	1.67449e+07	8.32905e+06	6.60934e+06	1.36209e+07
Hex1Cer(t18:0_24:1)+CH3COO	1.8368e+06	3.48916e+06	6.09738e+06	4.84942e+06	3.76379e+06	2.99896e+06	2.26229e+06	1.1042e+07	5.88765e+06	8.72702e+06	3.09176e+06	7.2706e+06	5.42655e+06	1.62454e+06	1.45604e+07	8.61436e+06	5.6726e+06	3.89878e+06	5.04966e+06	4.05744e+06	7.99977e+06	8.86595e+06	3.29613e+06	6.40707e+06	3.00471e+06	2.97463e+06	2.29792e+06	1.50674e+06	4.30838e+06	6.42964e+06	3.92727e+06	4.58348e+06	6.77705e+06	5.64344e+06	4.04911e+06	3.995e+06	917303	6.94012e+06	2.92945e+06	4.16526e+06	8.28284e+06	3.10578e+06	9.03584e+06	5.99468e+06	1.71237e+07	9.87132e+06	5.88089e+06	1.45538e+07
Hex1Cer(t42:0)+CH3COO	1.87144e+06	1.98973e+06	4.27212e+06	9.16084e+06	2.05964e+06	2.77891e+06	1.1254e+06	6.42866e+06	3.64035e+06	8.4567e+06	2.62287e+06	6.74346e+06	6.03536e+06	869262	4.45369e+06	4.60456e+06	8.15869e+06	8.12311e+06	6.5762e+06	5.85137e+06	9.49982e+06	1.2327e+07	6.38688e+06	9.27925e+06	4.62887e+06	4.65095e+06	5.26919e+06	4.56326e+06	7.31884e+06	1.1846e+07	7.72763e+06	1.06833e+07	1.17113e+07	6.76356e+06	3.33001e+06	8.86697e+06	615815	7.98747e+06	1.06708e+06	6.73558e+06	7.93937e+06	4.58644e+06	6.26066e+06	6.91465e+06	6.94454e+06	3.93976e+06	4.51481e+06	9.92607e+06
Hex1Cer(t42:2)+CH3COO	8.27095e+06	3.7482e+07	1.64141e+07	1.08177e+07	1.407e+07	8.26399e+06	9.77015e+06	1.93352e+07	2.19454e+07	2.70915e+07	1.6333e+07	1.35808e+07	1.05453e+07	1.16007e+07	2.45065e+07	1.18769e+07	1.79352e+07	1.29486e+07	1.14029e+07	9.42791e+06	1.24716e+07	1.29132e+07	8.93165e+06	2.4948e+07	9.73752e+06	9.7757e+06	7.11201e+06	6.51608e+06	1.28104e+07	1.48206e+07	7.02443e+06	1.56763e+07	1.60738e+07	9.80926e+06	1.13249e+07	1.14146e+07	5.41658e+06	1.87724e+07	1.49735e+07	1.06584e+07	2.15459e+07	6.10861e+06	1.97297e+07	1.17191e+07	8.47348e+07	4.24097e+07	1.89691e+07	4.39512e+07
Hex2Cer(d18:1_16:0)+CH3COO	3.74671e+07	4.82578e+07	4.14196e+07	3.08252e+07	2.7386e+07	3.43095e+07	1.2928e+07	3.97371e+07	3.85732e+07	3.79006e+07	3.12029e+07	3.5696e+07	5.10461e+07	1.95942e+07	3.54887e+07	3.09793e+07	3.65986e+07	3.24477e+07	2.21046e+07	2.52718e+07	4.67843e+07	4.20505e+07	1.93553e+07	3.56237e+07	2.47191e+07	2.38345e+07	1.71456e+07	1.98081e+07	2.58653e+07	6.51353e+07	2.85579e+07	2.9305e+07	6.02077e+07	2.61086e+07	3.14714e+07	4.27134e+07	2.29448e+07	4.2146e+07	1.78193e+07	2.98768e+07	4.64139e+07	3.26408e+07	4.05105e+07	4.27723e+07	6.18156e+07	4.89074e+07	5.38693e+07	8.16377e+07
Hex2Cer(d18:1_24:1)+CH3COO	1.31704e+07	2.63873e+07	1.77509e+07	1.68649e+07	1.55498e+07	1.3314e+07	7.47047e+06	1.97528e+07	1.6459e+07	1.90717e+07	1.1995e+07	2.63455e+07	2.0917e+07	1.18114e+07	1.64162e+07	1.87925e+07	1.5263e+07	1.24764e+07	1.08879e+07	1.07073e+07	2.40226e+07	2.06094e+07	1.2541e+07	1.36177e+07	9.42526e+06	8.82085e+06	9.26401e+06	8.96397e+06	1.07028e+07	2.82398e+07	1.27337e+07	9.73015e+06	2.66038e+07	1.05516e+07	1.54831e+07	1.37827e+07	1.12305e+07	1.78889e+07	9.72592e+06	1.41958e+07	2.20114e+07	1.30354e+07	1.70333e+07	1.59733e+07	2.9948e+07	3.20893e+07	1.95148e+07	2.76497e+07
Hex2Cer(d34:2)+CH3COO	2.15966e+06	6.03905e+06	3.39843e+06	2.53185e+06	2.56991e+06	2.8956e+06	729024	2.74709e+06	2.05027e+06	2.64544e+06	2.12081e+06	2.03868e+06	4.05005e+06	1.02373e+06	5.09047e+06	2.40694e+06	2.89614e+06	2.63056e+06	1.57244e+06	2.4033e+06	3.23002e+06	3.76046e+06	2.379e+06	2.39292e+06	2.06063e+06	2.23477e+06	1.34679e+06	1.43202e+06	2.25816e+06	4.57508e+06	2.20256e+06	2.34205e+06	5.14634e+06	2.05049e+06	1.9241e+06	3.60481e+06	1.5267e+06	3.96368e+06	1.16981e+06	2.14095e+06	3.02275e+06	2.67756e+06	3.72511e+06	3.97488e+06	5.43108e+06	4.06377e+06	3.65038e+06	6.47806e+06
Hex2Cer(d40:1)+CH3COO	2.83007e+06	3.3067e+06	2.60254e+06	4.38423e+06	2.3664e+06	3.54426e+06	1.73442e+06	4.97883e+06	2.55552e+06	6.41496e+06	2.9809e+06	2.94576e+06	4.34248e+06	1.86617e+06	2.99616e+06	2.69469e+06	4.75758e+06	4.53039e+06	3.87777e+06	3.02398e+06	8.50481e+06	4.87748e+06	5.44307e+06	4.72705e+06	2.3972e+06	4.09184e+06	2.37629e+06	3.53799e+06	4.02972e+06	6.14465e+06	6.01087e+06	3.74959e+06	7.60139e+06	3.71141e+06	2.79767e+06	4.47429e+06	2.06218e+06	4.2769e+06	1.3145e+06	5.27162e+06	5.71227e+06	3.4307e+06	3.58894e+06	4.82117e+06	4.63524e+06	3.58282e+06	3.72742e+06	7.06756e+06
Hex2Cer(d42:1)+CH3COO	3.3851e+06	4.34073e+06	4.01881e+06	5.99049e+06	2.61258e+06	5.1311e+06	1.7476e+06	5.68e+06	3.02597e+06	6.7641e+06	4.05588e+06	4.37662e+06	5.10565e+06	2.16388e+06	2.6391e+06	3.43603e+06	5.57623e+06	5.18785e+06	4.51164e+06	4.31731e+06	9.73291e+06	7.03071e+06	6.97527e+06	6.87723e+06	2.75383e+06	4.63261e+06	3.70941e+06	4.38885e+06	4.63813e+06	8.45992e+06	7.79078e+06	4.195e+06	9.46625e+06	4.86109e+06	3.56308e+06	5.32797e+06	1.95614e+06	5.1624e+06	1.4379e+06	6.41005e+06	6.15489e+06	4.12776e+06	3.95197e+06	5.93302e+06	4.99663e+06	3.90459e+06	4.31102e+06	9.01897e+06
Hex3Cer(d34:1)+CH3COO	3.236e+06	4.37889e+06	3.95348e+06	4.47558e+06	6.1575e+06	3.50592e+06	2.49592e+06	4.69284e+06	4.83447e+06	8.38734e+06	4.11028e+06	4.39633e+06	5.14652e+06	2.08838e+06	4.51063e+06	3.38929e+06	5.65494e+06	3.10956e+06	4.56653e+06	4.73748e+06	7.17876e+06	6.50827e+06	3.54464e+06	6.15596e+06	2.57242e+06	2.76623e+06	2.64145e+06	2.21443e+06	3.56708e+06	5.72471e+06	6.39835e+06	5.03477e+06	7.34699e+06	6.10612e+06	3.23458e+06	4.66673e+06	1.75929e+06	5.50448e+06	1.82108e+06	4.2989e+06	4.54301e+06	3.13032e+06	5.00939e+06	5.01331e+06	8.53435e+06	4.37709e+06	5.615e+06	7.90721e+06
Hex3Cer(d40:1)+CH3COO	2.80054e+06	1.91536e+06	1.94836e+06	6.1178e+06	3.80989e+06	2.93241e+06	1.27032e+06	3.71571e+06	3.37886e+06	1.09583e+07	3.01639e+06	4.32071e+06	6.45815e+06	1.2115e+06	3.46678e+06	1.99815e+06	5.36032e+06	3.26817e+06	4.6351e+06	3.44441e+06	1.03367e+07	6.18038e+06	2.59241e+06	6.23627e+06	2.12111e+06	2.54905e+06	2.63657e+06	2.15837e+06	3.0986e+06	4.71019e+06	5.92415e+06	6.16606e+06	8.30037e+06	6.33624e+06	1.8087e+06	4.70581e+06	1.25201e+06	4.14424e+06	1.2429e+06	4.86384e+06	4.54722e+06	4.41264e+06	3.85267e+06	4.71847e+06	4.54721e+06	3.11393e+06	4.33198e+06	5.65479e+06
Hex3Cer(d42:1)+CH3COO	3.41235e+06	2.23915e+06	1.93842e+06	5.62421e+06	4.21817e+06	2.94864e+06	1.25489e+06	3.48661e+06	3.20432e+06	9.79606e+06	3.39195e+06	4.65939e+06	6.38698e+06	1.41899e+06	1.9594e+06	1.75722e+06	6.08612e+06	3.72547e+06	4.63031e+06	3.65725e+06	9.48652e+06	7.0344e+06	3.05775e+06	7.50423e+06	2.06485e+06	2.7589e+06	3.11353e+06	2.52015e+06	3.70345e+06	5.02011e+06	6.75919e+06	6.29187e+06	7.67348e+06	6.58328e+06	2.02679e+06	4.5736e+06	1.30797e+06	4.44404e+06	1.44825e+06	4.36389e+06	4.82842e+06	4.5138e+06	4.13785e+06	4.80748e+06	3.94061e+06	2.43563e+06	4.53066e+06	6.21482e+06
Hex3Cer(d42:2)+CH3COO	3.91411e+06	5.27709e+06	3.95087e+06	5.60303e+06	9.67661e+06	3.56371e+06	4.1196e+06	8.94203e+06	1.07524e+07	1.15388e+07	4.86038e+06	8.17596e+06	6.97532e+06	3.68631e+06	1.13089e+07	6.9227e+06	7.08518e+06	3.83833e+06	5.22953e+06	4.35176e+06	8.886e+06	7.44533e+06	3.84717e+06	7.42793e+06	3.05864e+06	2.54642e+06	3.58058e+06	2.53706e+06	3.37548e+06	5.62816e+06	6.93597e+06	5.57498e+06	9.24101e+06	7.08731e+06	4.76466e+06	4.57005e+06	1.79607e+06	7.25684e+06	3.36175e+06	4.91413e+06	6.50923e+06	5.00375e+06	7.73769e+06	5.93086e+06	1.87612e+07	1.14323e+07	6.99601e+06	1.05979e+07
LPC(16:0)+CH3COO	103712	1.12858e+07	3.02137e+07	4.23116e+07	3.20512e+07	6.75399e+06	2.03592e+07	1.39608e+06	1.04141e+07	8.51734e+07	5.5643e+07	1.54947e+07	481494	3.87823e+06	5.1112e+07	7.29683e+07	1.30113e+08	8.52616e+07	936137	8.66189e+07	7.13503e+07	1.02802e+08	9.09703e+07	8.3771e+07	7.70271e+07	382684	5.75216e+07	450850	1.26973e+07	2.07929e+07	9.12532e+07	1.03442e+08	2.7866e+07	2.87386e+07	6.53602e+06	6.43247e+07	6.95009e+06	532530	1.56013e+06	4.9081e+07	4.08884e+07	8.2063e+06	5.76538e+07	5.18557e+07	3.52011e+07	9.15047e+06	177755	4.17985e+07
LPC(16:0)+CH3COO	2.31305e+08	1.53795e+08	3.59998e+08	6.27947e+08	3.94717e+08	4.33086e+08	2.28721e+08	8.28007e+08	5.8475e+08	9.17659e+08	6.40044e+08	6.63754e+08	4.93185e+08	1.41391e+08	5.64683e+08	8.06298e+08	1.33481e+09	9.33843e+08	954226	8.74114e+08	1.0668e+09	1.10739e+09	9.18952e+08	8.45888e+08	7.67327e+08	6.55399e+08	7.73e+08	2.5908e+06	8.66914e+08	1.1713e+09	9.82674e+08	1.10294e+09	1.35617e+09	3.24902e+08	3.4996e+08	7.94145e+08	1.25673e+08	5.11542e+08	4.31721e+08	5.765e+08	4.53359e+08	3.51824e+08	6.79711e+08	6.38375e+08	5.93505e+08	5.80777e+08	3.61844e+08	5.24191e+08
LPC(18:0)+CH3COO	8.46563e+07	6.79225e+07	1.45258e+08	2.86896e+08	1.09254e+08	1.13449e+08	4.84114e+07	4.01391e+08	2.64973e+08	5.07139e+08	2.95311e+08	2.82184e+08	2.49943e+08	4.52759e+07	3.04383e+08	4.16622e+08	6.10854e+08	3.92656e+08	3.37815e+08	5.07909e+08	6.47943e+08	5.75221e+08	4.57462e+08	3.20103e+08	2.14746e+08	3.40923e+08	2.82622e+08	3.25123e+08	4.36123e+08	7.16156e+08	4.24078e+08	6.04229e+08	7.04624e+08	1.36599e+08	1.81103e+08	3.83026e+08	4.46435e+07	2.28954e+08	2.52886e+08	3.74656e+08	2.42291e+08	1.5625e+08	2.38885e+08	2.60716e+08	2.22191e+08	2.67167e+08	1.53543e+08	2.93868e+08
LPC(18:1)+CH3COO	3.31063e+07	2.70538e+07	6.08808e+07	1.56619e+08	9.55312e+07	5.32832e+07	4.9253e+07	2.29805e+08	1.61347e+08	1.855e+08	1.45736e+08	1.31661e+08	9.52298e+07	2.70416e+07	1.75294e+08	2.14125e+08	2.29981e+08	9.92267e+07	1.82229e+08	1.84998e+08	2.09781e+08	2.41873e+08	1.36273e+08	1.46072e+08	1.34646e+08	1.19713e+08	1.65806e+08	1.41757e+08	1.82503e+08	2.26687e+08	2.39097e+08	1.80985e+08	2.29099e+08	7.85198e+07	4.41365e+07	1.31399e+08	2.08202e+07	9.42162e+07	7.48495e+07	1.23049e+08	9.12541e+07	4.93445e+07	1.25734e+08	1.84171e+08	1.30723e+08	1.66511e+08	8.21335e+07	1.49833e+08
LPC(18:2)+CH3COO	4.97033e+06	8.0503e+06	1.04318e+08	546846	221259	176817	153960	402315	108266	1.16162e+06	3.28805e+07	2.34136e+06	700095	7.93879e+06	224066	772956	4.67134e+06	5.36729e+07	727816	2.51269e+08	772085	3.45872e+06	431898	6.75618e+07	4.70286e+07	5.98943e+07	198749	7.42647e+07	1.48668e+08	522558	1.87389e+06	137612	1.16829e+06	6.91021e+07	208645	1.75638e+06	87257	2.18875e+07	2.59951e+07	1.33769e+06	1.68317e+06	754581	573778	1.18061e+06	508854	646472	467561	159993
LPE(14:0)-H	26706.4	4.10967e+06	5.42719e+06	6.14172e+06	3.58023e+06	8.18739e+06	7.88363e+06	8.31751e+06	7.74967e+06	4.09287e+06	6.28232e+06	3.13046e+06	8.14746e+06	4.14074e+06	9.19083e+06	8.76882e+06	5.2115e+06	5.06721e+06	8.89082e+06	5.5916e+06	4.66198e+06	3.93197e+06	5.26225e+06	1.03577e+07	10642.7	5.94024e+06	8.46406e+06	1.13574e+07	1.08391e+07	1.04073e+07	4.60003e+06	8.70681e+06	1.05312e+07	3.39921e+06	8.63681e+06	3.78678e+06	5.05674e+06	87542.5	3.70753e+06	8.63136e+06	5.04704e+06	3.33204e+06	9.61781e+06	7.6383e+06	8.58829e+06	8.34926e+06	8.7995e+06	8.90511e+06
LPE(16:0)-H	83200.3	1.44434e+06	3.97533e+06	153000	4.82351e+06	43788.8	9925.18	283474	331229	1.08121e+07	5.50216e+06	9.62474e+06	1.66555e+06	3.90415e+06	75290.2	64225.2	1.88334e+07	2.08315e+07	1.0848e+06	5.67462e+06	1.08169e+07	5.77799e+06	9.94342e+06	5.9606e+06	3.51931e+06	3.73425e+06	569444	709971	3.04571e+06	7.23163e+06	6.67692e+06	6.34871e+06	8.14488e+06	1.76509e+06	127562	2.16448e+06	35423.9	1.74765e+06	5.81954e+06	5.16506e+06	7.11112e+06	3.14652e+06	67368.4	107444	3.00483e+06	6.93675e+06	3.98393e+06	1.85191e+06
LPE(18:0)-H	4.03797e+06	6.67365e+06	6.51916e+06	1.36954e+07	6.21207e+06	6.60556e+06	7.93771e+06	1.34584e+07	1.29535e+07	1.40841e+07	1.34168e+07	1.08919e+07	8.5795e+06	5.77328e+06	1.2527e+07	1.27985e+07	1.62719e+07	1.97705e+07	1.07786e+07	1.53649e+07	2.03975e+07	1.25397e+07	1.65611e+07	1.36528e+07	8.76722e+06	9.79992e+06	9.71083e+06	23582.3	1.37686e+07	1.87564e+07	1.48793e+07	1.74729e+07	55449.6	5.59443e+06	3.84547e+06	1.10011e+07	3.14655e+06	8.37919e+06	1.36697e+07	9.32953e+06	9.93213e+06	6.3856e+06	1.08682e+07	1.07054e+07	1.3622e+07	1.31237e+07	5.91595e+06	1.11407e+07
LPE(18:2)-H	460788	1.3123e+06	442294	157424	1.06194e+06	3499.71	105688	567921	156308	4.9148e+06	8.54947e+06	1.20638e+07	1.98718e+06	1.42676e+06	446514	503365	2.91758e+07	6.16614e+06	559764	1.3877e+07	2.36337e+07	2.00026e+07	1.31081e+07	1.80412e+07	3.20376e+06	4.35507e+06	107600	426116	411589	421381	1.09821e+06	567729	688606	278214	361456	3.61707e+06	97790	971676	3.01731e+06	1.52633e+07	6.12661e+06	40079.2	1.2584e+07	1.61263e+06	21167.2	302095	322234	207049
LPE(22:6)-H	7913.26	49211.1	60527.5	1.18955e+07	6.02402e+06	2.30475e+06	2.46834e+06	48865	7.83059e+06	1.26329e+07	40481	135392	30144.4	6457	6.25771e+06	3.37624e+06	1.72359e+07	9.56651e+06	7.06268e+06	1.1747e+07	1.72053e+07	1.26901e+07	95448.9	1.00073e+07	34275.2	26377.6	9.3479e+06	1.1206e+07	85622.6	5.42979e+06	9.36378e+06	161529	1.28669e+07	2.22441e+06	5.22531e+06	2.49951e+06	11238.8	22703.3	5.64144e+06	1.42103e+07	1.25231e+07	5.15435e+06	7.99152e+06	107650	9.64006e+06	4.61544e+06	27334.1	1.20258e+07
PC(14:0_18:2)+CH3COO	3.09148e+07	1.99982e+07	2.43384e+07	1.52184e+07	1.82674e+07	1.93765e+07	4.64663e+07	2.98626e+07	3.11526e+07	2.30367e+07	3.83412e+07	1.44506e+07	2.11755e+07	1.12461e+07	2.62918e+07	3.33745e+07	8.02741e+07	6.74475e+07	4.9638e+07	3.29063e+07	4.62957e+07	3.22489e+07	6.13317e+07	7.35187e+07	4.22138e+07	4.38481e+07	3.035e+07	4.51e+07	2.43417e+07	4.96585e+07	3.64792e+07	6.69938e+07	5.95701e+07	6.02208e+07	4.61043e+07	3.11579e+07	1.82012e+07	2.28165e+07	2.41734e+07	5.40363e+07	2.44646e+07	1.81463e+07	1.87866e+07	2.22356e+07	1.31773e+07	2.29074e+07	2.85547e+07	4.20741e+07
PC(15:0_18:1)+CH3COO	3.376e+07	4.10023e+07	2.82413e+07	1.87511e+07	2.61924e+07	3.17912e+07	7.96942e+07	2.00024e+07	4.07282e+07	4.19263e+07	4.62376e+07	2.32613e+07	2.79351e+07	2.80162e+07	8.95455e+07	4.33364e+07	5.77194e+07	2.55685e+07	2.26056e+07	1.43602e+07	2.8929e+07	1.94566e+07	2.95754e+07	2.76659e+07	3.14077e+07	3.72351e+07	3.93656e+07	1.6963e+07	1.00643e+07	1.74762e+07	2.56587e+07	3.10658e+07	3.16458e+07	3.32762e+07	1.79903e+07	1.76887e+07	2.51284e+07	2.17527e+07	2.21067e+07	1.59189e+07	2.37725e+07	2.46252e+07	2.38889e+07	2.71422e+07	3.57685e+07	2.73614e+07	3.03559e+07	8.4732e+07
PC(15:0_18:2)+CH3COO	2.87253e+07	2.57752e+07	2.89678e+07	1.80044e+07	1.75991e+07	2.06739e+07	4.20331e+07	2.48543e+07	3.09445e+07	2.30538e+07	2.90833e+07	2.55845e+07	2.84291e+07	2.02777e+07	4.265e+07	3.69407e+07	5.04308e+07	2.63332e+07	3.28884e+07	1.94884e+07	2.39337e+07	2.77255e+07	2.22605e+07	5.11804e+07	2.75666e+07	3.43408e+07	2.74364e+07	2.60167e+07	1.98473e+07	3.09336e+07	3.55535e+07	3.4139e+07	3.31178e+07	5.03296e+07	3.18283e+07	3.61678e+07	2.28639e+07	2.06732e+07	2.32441e+07	2.32853e+07	1.96697e+07	1.73529e+07	2.24912e+07	3.80079e+07	2.21327e+07	2.61762e+07	3.28447e+07	3.92494e+07
PC(16:0_16:0)+CH3COO	1.69871e+08	2.52196e+08	2.05987e+08	1.5539e+08	3.10112e+08	2.64178e+08	1.25669e+08	1.8452e+08	1.8522e+08	2.32358e+08	2.40836e+08	2.51107e+08	2.02482e+08	1.81819e+08	1.77534e+08	1.40976e+08	1.86929e+08	2.03403e+08	1.50591e+08	1.23034e+08	1.77212e+08	1.95889e+08	2.10248e+08	1.65771e+08	1.36016e+08	1.20235e+08	1.5375e+08	1.1459e+08	1.17221e+08	2.06919e+08	1.55564e+08	1.53749e+08	2.07766e+08	2.31756e+08	1.71004e+08	1.80756e+08	1.1992e+08	2.0191e+08	1.32256e+08	1.53088e+08	1.91104e+08	2.03954e+08	2.35497e+08	2.25601e+08	2.00249e+08	2.33218e+08	2.63915e+08	2.30571e+08
PC(16:0_16:1)+CH3COO	1.12154e+08	1.35656e+08	6.60368e+07	5.05889e+07	1.28868e+08	9.4852e+07	2.20889e+08	6.64194e+07	8.15234e+07	9.20018e+07	1.19217e+08	5.89041e+07	6.31252e+07	8.64135e+07	1.49181e+08	7.76115e+07	1.87972e+08	1.77842e+08	5.03233e+07	3.56854e+07	8.66671e+07	4.77175e+07	1.39606e+08	6.50181e+07	6.68025e+07	5.74023e+07	9.13478e+07	5.93034e+07	2.17421e+07	6.04354e+07	3.91304e+07	1.04175e+08	8.1221e+07	1.18117e+08	6.95703e+07	3.7925e+07	9.12963e+07	4.80941e+07	6.76512e+07	5.30059e+07	7.67359e+07	8.76578e+07	6.79778e+07	6.28106e+07	7.29847e+07	7.55248e+07	1.17329e+08	2.23748e+08
PC(16:0_18:1)+CH3COO	2.63451e+07	2.70592e+07	3.29038e+07	1.61516e+06	2.08746e+07	2.09517e+07	3.86215e+07	4.37731e+06	3.94876e+07	2.34906e+07	2.66481e+07	1.31235e+07	1.51933e+07	2.95471e+07	2.82908e+07	2.39928e+07	4.48252e+07	1.21711e+07	1.24146e+07	2.76116e+06	2.60185e+07	4.38984e+06	1.42112e+07	2.11645e+07	1.06906e+07	1.30367e+07	4.7858e+06	1.26333e+06	1.03517e+07	1.40126e+08	1.51916e+07	2.25522e+07	1.9486e+08	1.75411e+07	4.37298e+06	596633	8.56133e+06	1.94887e+06	1.97762e+07	3.28594e+06	1.16443e+07	1.98654e+06	1.26768e+07	1.09853e+07	3.25775e+07	1.67013e+07	1.88958e+07	3.22102e+08
PC(16:0_18:1)+CH3COO	3.35569e+09	3.80167e+09	2.89594e+09	2.16355e+09	3.33764e+09	3.48931e+09	3.90722e+09	2.72915e+09	2.95008e+09	2.72718e+09	3.26151e+09	1.9947e+09	2.04031e+09	2.65618e+09	2.83377e+09	2.46706e+09	3.35722e+09	2.76146e+09	1.99006e+09	1.60212e+09	2.36463e+09	1.9627e+09	2.77371e+09	2.0697e+09	2.41347e+09	1.95586e+09	2.50722e+09	2.02099e+09	1.52595e+09	2.13218e+09	2.36893e+09	2.14479e+09	2.56133e+09	2.40027e+09	1.88117e+09	2.09989e+09	2.31085e+09	2.39899e+09	1.9994e+09	1.88672e+09	2.18484e+09	2.50704e+09	2.55779e+09	2.623e+09	3.81241e+09	2.82235e+09	2.47496e+09	3.52929e+09
PC(16:0_18:3)+CH3COO	2.87708e+07	1.42252e+07	3.9819e+07	9.63388e+06	2.43377e+07	2.38526e+07	3.84469e+07	1.18131e+07	2.83535e+07	9.27512e+06	7.33061e+07	7.99623e+06	5.90884e+06	9.64525e+06	3.2659e+07	5.23049e+07	3.90582e+07	4.63634e+07	2.22339e+07	2.32425e+07	7.20689e+07	3.45116e+07	5.20595e+07	8.57657e+07	3.15956e+07	2.77059e+07	2.26499e+07	2.16395e+07	2.89209e+07	7.87157e+06	2.73237e+07	3.97641e+07	3.62783e+07	1.14959e+07	1.54095e+07	2.15036e+07	1.17211e+07	1.28552e+07	3.11879e+07	1.27138e+07	1.20368e+07	2.02314e+07	6.12169e+06	1.6084e+07	8.76896e+06	4.9847e+07	1.32642e+07	8.75268e+07
PC(16:0_18:3)+CH3COO	3.41947e+07	4.68965e+07	1.09256e+08	9.94547e+06	7.59971e+07	9.7507e+07	7.47378e+07	6.99605e+07	5.58928e+07	6.8253e+07	5.54183e+07	2.97033e+07	1.07763e+07	2.16827e+07	8.29397e+07	1.56473e+07	4.0724e+07	4.86158e+07	2.77121e+07	4.29188e+07	2.81829e+07	1.30893e+08	5.31318e+07	4.29092e+07	1.96699e+07	1.70832e+07	2.13929e+07	1.82414e+07	9.65402e+06	5.47297e+07	1.26083e+07	3.12348e+07	1.61872e+08	8.26432e+07	4.65466e+07	3.52911e+07	3.99508e+07	3.18317e+07	3.31636e+07	9.62449e+06	6.22862e+07	1.94586e+07	1.56833e+07	5.65393e+07	9.12673e+07	4.01915e+07	3.28367e+07	5.97532e+07
PC(16:0_20:3)+CH3COO	5.89357e+07	4.0649e+07	6.89667e+07	5.76753e+07	3.71964e+07	2.83308e+07	1.01681e+08	5.64076e+07	8.52054e+07	4.8105e+07	2.729e+07	2.27548e+07	3.91927e+07	4.70801e+07	1.66627e+08	9.76575e+07	9.3558e+07	1.54307e+08	4.47099e+07	4.71622e+07	8.59361e+07	4.9948e+07	6.76431e+07	9.38624e+07	2.26776e+07	5.41777e+07	8.40646e+07	2.36727e+07	4.01378e+07	5.43492e+07	5.96028e+07	9.9898e+07	1.04721e+08	1.00972e+08	6.78186e+07	6.01777e+07	9.42954e+06	6.46973e+07	1.96866e+07	1.89286e+06	3.8359e+07	6.08736e+07	2.75854e+07	5.80402e+07	6.7294e+07	5.14671e+07	1.45031e+07	1.74338e+08
PC(16:0_20:4)+CH3COO	1.89613e+09	1.30426e+09	1.61467e+09	1.48698e+09	1.38669e+09	1.11307e+09	1.32863e+09	1.37181e+09	1.3923e+09	1.76517e+09	1.36518e+09	6.76312e+08	1.164e+09	7.51471e+08	8.66424e+08	1.65417e+09	1.29941e+09	1.84441e+09	1.36976e+09	2.03229e+09	2.46163e+09	1.8136e+09	1.36582e+09	1.47739e+09	1.54522e+09	1.3061e+09	1.44134e+09	1.27289e+09	2.01446e+09	9.82786e+08	2.20887e+09	1.27222e+09	2176757633	1.39642e+09	9.62184e+08	1.64029e+09	6.21018e+08	2.2399e+09	9.30316e+08	8.95828e+08	1.24306e+09	1.41094e+09	1.16818e+09	9.79411e+08	1.85643e+09	1.09759e+09	1.25496e+09	2.08457e+09
PC(16:0_20:5)+CH3COO	1.19671e+08	1.06636e+08	3.47892e+08	7.07135e+07	6.52655e+07	1.65347e+08	1.68612e+08	5.43138e+07	1.26097e+08	5.68013e+08	2.60481e+08	1.94687e+08	8.82753e+07	4.90972e+07	2.00413e+08	1.34255e+08	2.84058e+08	1.46162e+08	1.00801e+08	2.74997e+08	1.72236e+08	1.4673e+08	5.53909e+08	1.33185e+08	1.0735e+08	2.83277e+08	1.49391e+08	1.1373e+08	7.378e+07	2.54913e+07	1.19768e+08	1.33161e+08	4.57748e+08	9.32696e+07	3.51939e+08	6.35437e+07	5.0668e+07	1.45248e+08	6.66991e+07	1.16354e+08	1.33272e+08	1.85688e+08	1.80554e+08	4.82486e+07	1.3725e+08	6.8021e+07	8.41391e+07	3.19197e+08
PC(16:0_22:4)+CH3COO	1.01998e+08	5.10584e+07	4.11464e+07	5.65103e+07	6.71669e+07	3.16808e+07	7.5979e+07	7.04096e+07	1.26278e+08	5.30664e+07	7.36387e+07	2.94481e+07	4.66693e+07	3.67869e+07	7.66815e+07	1.36261e+08	1.53082e+08	1.94192e+08	7.26644e+07	6.39264e+07	1.83882e+08	8.57437e+07	7.52082e+07	6.7813e+07	8.56988e+07	5.6219e+07	8.56277e+07	7.0107e+07	5.5063e+07	8.32799e+07	7.68428e+07	9.29978e+07	1.14685e+08	8.15218e+07	5.83648e+07	9.79163e+07	3.28532e+07	7.68032e+07	4.39461e+07	3.07868e+07	5.03923e+07	4.13525e+07	3.49333e+07	4.78118e+07	1.08863e+08	5.72992e+07	6.53294e+07	1.84829e+08
PC(16:0_22:5)+CH3COO	2.38361e+08	1.9445e+08	1.70792e+08	2.90889e+08	2.221e+08	1.26873e+08	1.76215e+08	2.66393e+08	3.36997e+08	3.79287e+08	2.99479e+08	2.17392e+08	2.07933e+08	1.33499e+08	3.30264e+08	4.09134e+08	4.07797e+08	2.85283e+08	3.93884e+08	4.51589e+08	5.31997e+08	3.82037e+08	2.974e+08	2.36531e+08	2.81283e+08	2.81169e+08	2.52206e+08	2.29547e+08	3.03806e+08	2.15749e+08	3.99201e+08	2.67335e+08	4.4129e+08	3.0462e+08	2.06965e+08	3.00356e+08	7.58278e+07	2.92185e+08	1.45274e+08	2.16087e+08	2.26843e+08	2.12947e+08	1.94583e+08	1.65194e+08	3.67926e+08	2.1016e+08	2.20762e+08	3.82399e+08
PC(16:0_22:6)+CH3COO	3.84103e+07	1.64827e+07	1.12062e+07	3.59648e+07	2.60655e+07	1.66961e+07	2.84955e+07	4.00604e+07	2.64411e+07	7.76666e+07	2.75514e+07	2.37677e+07	2.46763e+07	2.2413e+07	2.54645e+07	2.37088e+07	3.49061e+07	3.64e+07	2.77456e+07	2.82724e+07	3.92383e+07	3.33068e+07	7.26937e+07	3.15881e+07	2.0607e+07	1.10606e+07	2.45474e+07	2.12361e+07	2.50179e+07	4.84069e+07	2.98292e+07	3.50439e+07	5.935e+07	2.6291e+07	2.57961e+07	3.52024e+07	1.6494e+07	2.18738e+07	1.96604e+07	2.73522e+07	2.2971e+07	2.03082e+07	4.25781e+07	1.39929e+07	3.38476e+07	1.73192e+07	2.70504e+07	2.79018e+07
PC(16:0_22:6)+CH3COO	1.11305e+09	5.15673e+08	8.67337e+08	8.86812e+08	7.21655e+08	6.47245e+08	3.99642e+08	7.63206e+08	6.70334e+08	2.01197e+09	8.14632e+08	7.73388e+08	7.76383e+08	3.78691e+08	3.8669e+08	4.58978e+08	1.061e+09	1.02543e+09	6.21264e+08	9.09297e+08	1.17829e+09	1.01674e+09	1.73425e+09	7.48752e+08	5.53061e+08	8.46932e+08	7.48424e+08	5.84253e+08	6.92244e+08	7.20178e+08	8.96605e+08	9.78453e+08	1.41888e+09	6.31847e+08	1.07323e+09	8.24953e+08	2.67717e+08	1.36171e+09	4.60012e+08	1.19533e+09	1.13952e+09	9.41524e+08	1.19939e+09	5.55676e+08	1.07506e+09	5.90159e+08	6.51904e+08	8.12398e+08
PC(16:0e_16:0)+CH3COO	6.75885e+07	1.11222e+08	8.17742e+07	3.13443e+07	5.68288e+07	7.43898e+07	4.62999e+07	8.17065e+07	6.60393e+07	6.75611e+07	5.91656e+07	6.90878e+07	5.4136e+07	7.59902e+07	4.21251e+07	5.20663e+07	5.94677e+07	6.39276e+07	3.22359e+07	4.53912e+07	6.45301e+07	5.80325e+07	4.15932e+07	3.91504e+07	3.27584e+07	3.67655e+07	2.90416e+07	3.68837e+07	3.81847e+07	6.97897e+07	4.43941e+07	4.84685e+07	7.52129e+07	7.61828e+07	6.21451e+07	6.18841e+07	4.0054e+07	6.11385e+07	4.05129e+07	3.90815e+07	1.05305e+08	3.5636e+07	6.66205e+07	6.97862e+07	6.59828e+07	9.62795e+07	6.89285e+07	1.0846e+08
PC(16:0e_18:2)+CH3COO	8.15076e+07	4.99852e+07	8.97194e+07	5.67819e+07	4.03928e+07	4.01264e+07	2.99244e+07	9.82524e+07	4.72712e+07	9.695e+07	6.3509e+07	9.28853e+07	7.83956e+07	3.62315e+07	7.49167e+07	7.82845e+07	1.07219e+08	8.29789e+07	7.76882e+07	1.10755e+08	9.98331e+07	1.42883e+08	1.19579e+08	7.60497e+07	5.30185e+07	6.68714e+07	8.73785e+07	9.99196e+07	7.15724e+07	2.07454e+08	8.73465e+07	1.23255e+08	1.18201e+08	2.09573e+08	1.04321e+08	1.69514e+08	4.7337e+07	6.25022e+07	5.31037e+07	8.22248e+07	8.93181e+07	6.50538e+07	8.37836e+07	1.3434e+08	5.67795e+07	9.65922e+07	9.13237e+07	1.17171e+08
PC(16:0e_20:4)+CH3COO	4.7154e+06	1.26144e+07	2.71611e+07	2.26988e+07	2.83966e+07	1.30904e+07	8.2315e+06	2.71344e+07	2.55974e+07	3.65034e+07	1.89385e+07	2.00424e+07	2.80566e+07	9.01675e+06	4.81021e+07	3.34845e+07	4.53478e+07	3.25342e+07	2.44117e+07	1.50059e+07	4.03353e+07	3.68633e+07	3.28397e+07	3.44741e+07	2.31575e+07	1.94713e+07	3.65107e+07	3.36025e+07	1.82767e+07	3.3056e+07	3.08613e+07	3.39597e+07	4.3478e+07	4.25e+07	2.52535e+07	3.72272e+07	8.37978e+06	2.78814e+07	8.79309e+06	1.71135e+07	2.20123e+07	2.42599e+07	2.00146e+07	1.84247e+07	2.80924e+07	2.70055e+07	3.2407e+07	3.835e+07
PC(16:0e_20:4)+CH3COO	1.98944e+08	1.42732e+08	2.75496e+08	2.04867e+08	2.42479e+08	1.39552e+08	7.87459e+07	2.15293e+08	1.80177e+08	2.98232e+08	1.57083e+08	1.36662e+08	2.53277e+08	8.61392e+07	1.81558e+08	2.5866e+08	1.97592e+08	2.76381e+08	1.70595e+08	3.65379e+08	3.14505e+08	3.06272e+08	2.19622e+08	2.76503e+08	1.51248e+08	1.5792e+08	2.21809e+08	2.3124e+08	2.0431e+08	3.24927e+08	2.59097e+08	2.31942e+08	3.83475e+08	3.02393e+08	1.81116e+08	3.57431e+08	7.66815e+07	3.39237e+08	1.05307e+08	1.36741e+08	2.31107e+08	1.87907e+08	1.91833e+08	2.17749e+08	2.68702e+08	2.18311e+08	2.52381e+08	3.42346e+08
PC(16:0e_22:4)+CH3COO	3.06627e+07	2.29994e+07	2.20961e+07	3.09147e+07	4.39101e+07	1.86046e+07	1.29259e+07	2.95272e+07	2.7779e+07	2.86652e+07	3.20486e+07	1.36141e+07	3.26349e+07	1.27376e+07	2.16716e+07	3.115e+07	2.30508e+07	3.21609e+07	2.4945e+07	3.43883e+07	4.08153e+07	4.83325e+07	1.7196e+07	3.80237e+07	2.06305e+07	1.9677e+07	2.3565e+07	2.18685e+07	2.62376e+07	4.48741e+07	5.23955e+07	2.07716e+07	3.98749e+07	3.53984e+07	1.55427e+07	3.79732e+07	1.12164e+07	4.66385e+07	1.21975e+07	1.73656e+07	2.61425e+07	1.70681e+07	2.45791e+07	2.8863e+07	4.10178e+07	2.80786e+07	3.82378e+07	5.56416e+07
PC(16:0e_22:6)+CH3COO	1.72463e+07	9.7741e+06	4.03811e+07	1.74503e+07	2.36916e+07	1.411e+07	6.2448e+06	1.5275e+07	1.41384e+07	7.42715e+07	2.288e+07	2.63829e+07	3.98322e+07	8.68072e+06	1.13266e+07	1.24555e+07	2.68989e+07	2.85838e+07	1.3153e+07	3.2384e+07	2.41464e+07	2.68234e+07	5.51404e+07	2.24997e+07	1.04353e+07	2.20324e+07	2.14925e+07	1.9986e+07	1.65753e+07	2.86069e+07	1.46542e+07	2.7306e+07	4.28104e+07	2.35614e+07	4.39708e+07	2.6488e+07	5.34987e+06	4.48404e+07	9.82749e+06	2.72247e+07	3.64845e+07	2.79806e+07	3.44325e+07	1.46737e+07	2.57222e+07	1.72684e+07	2.02845e+07	2.54088e+07
PC(16:1_18:1)+CH3COO	3.05464e+07	3.23682e+07	2.01864e+07	1.83997e+07	3.87074e+07	2.69143e+07	4.46978e+07	2.08829e+07	2.81599e+07	5.03433e+07	4.54495e+07	1.61899e+07	1.67055e+07	2.04836e+07	3.96567e+07	3.0424e+07	5.65423e+07	2.39088e+07	2.07952e+07	9.88461e+06	3.58346e+07	1.97595e+07	1.4388e+07	1.86709e+07	1.91901e+07	1.57106e+07	2.45302e+07	1.72609e+07	6.73163e+06	1.78491e+07	1.45027e+07	3.47455e+07	2.63017e+07	3.58255e+07	1.84442e+07	1.13864e+07	2.43722e+07	1.17022e+07	1.28259e+07	2.42642e+07	2.18891e+07	1.18495e+07	2.05305e+07	1.128e+07	2.51883e+07	1.63053e+07	3.87038e+07	5.20223e+07
PC(16:1_18:1)+CH3COO	5.07696e+09	4.80911e+09	4.89223e+09	3.41765e+09	3.6995e+09	3.82101e+09	3.82579e+09	4.4669e+09	3.3571e+09	3.96954e+09	3.79966e+09	3.93341e+09	3.4025e+09	3.12107e+09	3.28132e+09	3.51787e+09	4.98179e+09	4.93217e+09	3.93508e+09	3.85744e+09	4.01418e+09	4.36834e+09	4.31398e+09	4.25999e+09	3.70954e+09	3.67266e+09	3.62203e+09	4.00417e+09	3.77639e+09	5.06293e+09	4.48557e+09	4.57676e+09	5.04832e+09	4.8065e+09	4.8741e+09	4.90593e+09	3.67655e+09	4.03346e+09	3.4933e+09	3.88496e+09	3.89261e+09	3.85472e+09	4.40955e+09	4.84813e+09	4.42918e+09	4.60203e+09	4.46502e+09	4.11025e+09
PC(16:1_18:2)+CH3COO	7.39314e+07	4.85201e+07	5.73003e+07	4.96535e+07	6.05614e+07	4.68567e+07	3.99844e+07	6.63097e+07	4.11814e+07	9.37629e+07	7.84522e+07	3.51801e+07	3.52832e+07	2.8303e+07	2.14614e+07	4.31417e+07	1.18984e+08	6.17959e+07	8.11271e+07	8.60453e+07	1.01393e+08	1.1368e+08	4.50453e+07	5.25663e+07	4.16796e+07	4.63792e+07	3.01791e+07	5.55306e+07	5.23781e+07	7.51317e+07	7.95744e+07	1.00383e+08	7.79474e+07	1.09404e+08	7.00354e+07	5.96057e+07	3.67699e+07	4.36173e+07	3.6e+07	9.70273e+07	5.51009e+07	4.68131e+07	4.36992e+07	5.25994e+07	4.76911e+07	5.00074e+07	9.85374e+07	8.07986e+07
PC(16:1e_16:0)+CH3COO	1.37325e+07	2.96032e+07	3.50802e+07	1.92546e+07	4.66261e+07	1.88108e+07	1.21171e+07	3.01856e+07	2.64745e+07	4.38046e+07	2.56952e+07	3.34781e+07	2.90944e+07	2.61826e+07	2.94127e+07	2.02374e+07	2.46843e+07	2.93349e+07	2.90784e+07	2.08183e+07	4.1947e+07	3.92993e+07	2.22791e+07	1.45076e+07	1.64876e+07	1.75091e+07	1.24625e+07	1.63285e+07	1.92446e+07	2.86939e+07	2.89976e+07	1.9084e+07	3.71677e+07	4.34369e+07	2.0519e+07	3.80465e+07	9.08944e+06	3.23158e+07	1.00123e+07	1.57955e+07	2.21003e+07	2.34654e+07	3.53306e+07	2.70199e+07	3.24725e+07	4.39758e+07	3.7463e+07	4.87851e+07
PC(16:1e_18:1)+CH3COO	2.96605e+07	4.13042e+07	6.15044e+07	6.00946e+07	9.26445e+07	3.42063e+07	3.57771e+07	7.5179e+07	7.42852e+07	1.37703e+08	5.44434e+07	6.12431e+07	7.76606e+07	2.93541e+07	7.59642e+07	5.75435e+07	7.10661e+07	4.49771e+07	7.12495e+07	5.44182e+07	1.04179e+08	9.70197e+07	4.87656e+07	6.34146e+07	3.77189e+07	4.34663e+07	4.5297e+07	4.794e+07	5.00538e+07	7.21002e+07	9.41537e+07	5.25577e+07	9.95089e+07	1.4264e+08	3.89172e+07	7.81719e+07	2.34547e+07	6.765e+07	2.19016e+07	4.63397e+07	6.5205e+07	5.93645e+07	6.72559e+07	6.44642e+07	8.92507e+07	7.95124e+07	6.67224e+07	1.21993e+08
PC(16:1e_18:2)+CH3COO	5.54958e+07	6.34402e+07	8.5323e+07	9.27518e+07	1.17447e+08	5.36214e+07	4.49411e+07	1.37177e+08	7.86703e+07	1.60253e+08	7.59398e+07	1.12238e+08	1.10594e+08	2.93946e+07	1.38299e+08	1.23581e+08	1.83058e+08	1.04053e+08	1.78986e+08	1.23342e+08	1.96398e+08	2.89568e+08	1.18279e+08	1.37547e+08	9.48209e+07	9.65767e+07	1.24727e+08	1.19296e+08	1.21173e+08	1.85187e+08	1.93154e+08	1.41461e+08	1.86703e+08	2.7161e+08	1.17772e+08	1.86972e+08	6.27742e+07	7.76992e+07	5.07839e+07	1.14527e+08	1.47911e+08	9.79347e+07	1.253e+08	1.70678e+08	8.78457e+07	1.13023e+08	1.23267e+08	1.7719e+08
PC(16:1e_20:4)+CH3COO	4.47759e+07	8.60617e+07	1.57369e+08	1.81622e+08	2.92234e+08	8.78574e+07	4.61803e+07	1.75097e+08	1.17325e+08	2.52458e+08	1.22198e+08	8.91478e+07	1.7356e+08	4.22324e+07	1.50616e+08	1.51418e+08	1.27429e+08	1.54328e+08	1.64153e+08	1.95594e+08	2.73538e+08	2.82822e+08	1.34973e+08	2.0598e+08	1.05086e+08	1.08275e+08	1.75955e+08	1.22436e+08	1.61407e+08	1.74907e+08	2.36923e+08	1.40664e+08	2.34168e+08	1.80142e+08	1.02885e+08	2.15981e+08	3.31486e+07	2.08047e+08	3.93937e+07	1.01052e+08	9.94848e+07	1.32448e+08	1.23074e+08	1.29745e+08	1.80802e+08	1.29781e+08	1.5948e+08	2.37361e+08
PC(17:0_18:1)+CH3COO	5.51086e+07	7.09022e+07	6.42448e+07	4.81284e+07	4.53352e+07	5.94857e+07	9.18946e+07	4.97367e+07	8.31269e+07	9.18349e+07	7.43751e+07	4.42576e+07	5.26235e+07	4.53161e+07	1.50931e+08	8.55882e+07	9.64913e+07	3.74162e+07	4.4334e+07	4.65287e+07	6.33937e+07	5.4239e+07	5.16579e+07	4.60445e+07	7.55243e+07	6.65321e+07	9.56498e+07	4.55808e+07	3.21315e+07	4.90619e+07	7.89731e+07	5.83515e+07	6.90163e+07	5.34082e+07	3.34727e+07	4.66646e+07	3.99931e+07	6.0841e+07	3.34572e+07	3.97378e+07	4.81891e+07	5.3811e+07	4.57427e+07	4.95016e+07	1.03383e+08	5.55707e+07	4.98838e+07	1.88968e+08
PC(17:0_18:2)+CH3COO	2.67057e+07	2.21109e+07	2.53873e+07	2.07789e+07	2.22763e+07	1.3905e+07	3.42507e+07	2.41797e+07	3.33989e+07	6.01775e+07	2.64972e+07	4.51241e+07	4.93403e+07	1.81618e+07	1.26175e+08	7.11027e+07	3.9859e+07	1.48041e+07	3.20133e+07	3.36531e+07	2.94689e+07	3.42851e+07	3.04836e+07	5.95018e+07	8.48227e+07	9.34613e+07	1.01578e+08	3.43721e+07	1.79128e+07	2.61644e+07	5.5078e+07	6.47769e+07	5.81094e+07	5.84276e+07	4.17516e+07	3.06659e+07	2.55693e+07	2.5571e+07	1.54154e+07	2.55287e+07	3.02203e+07	1.74058e+07	3.26806e+07	4.40897e+07	4.24745e+07	2.80349e+07	4.46269e+07	2.83992e+07
PC(17:0_18:2)+CH3COO	1.081e+08	1.21789e+08	1.27612e+08	8.06717e+07	5.29127e+07	7.59258e+07	9.87125e+07	1.12096e+08	9.55029e+07	1.39368e+08	1.14841e+08	1.07992e+08	9.36145e+07	7.65471e+07	1.43364e+08	1.1896e+08	1.82355e+08	8.72504e+07	1.13805e+08	1.1266e+08	1.02953e+08	1.30915e+08	9.09003e+07	1.15905e+08	1.43067e+08	1.46047e+08	1.37117e+08	1.02977e+08	9.98685e+07	1.55517e+08	1.60071e+08	1.31799e+08	1.29301e+08	1.42866e+08	1.35066e+08	1.50277e+08	9.24151e+07	1.01751e+08	8.1117e+07	1.08268e+08	9.6486e+07	8.38053e+07	9.76751e+07	1.35967e+08	1.14707e+08	1.14248e+08	1.34268e+08	1.69485e+08
PC(17:0_20:4)+CH3COO	4.14084e+07	2.9231e+07	4.21596e+07	4.83441e+07	2.51454e+07	2.31501e+07	3.07927e+07	3.57154e+07	5.52084e+07	8.58754e+07	4.41973e+07	2.19571e+07	3.90391e+07	1.64001e+07	4.89886e+07	6.14896e+07	4.23638e+07	3.21627e+07	4.36577e+07	7.52173e+07	8.88225e+07	6.51633e+07	3.10135e+07	4.64789e+07	5.28145e+07	4.59855e+07	5.39187e+07	3.36874e+07	6.44941e+07	2.9756e+07	9.91811e+07	4.02282e+07	6.24959e+07	4.06957e+07	2.56234e+07	5.06714e+07	1.36409e+07	7.19436e+07	2.13042e+07	2.92425e+07	3.78467e+07	3.66364e+07	3.05856e+07	2.54557e+07	5.48996e+07	2.8786e+07	3.91835e+07	1.05003e+08
PC(18:0_16:0)+CH3COO	6.2158e+07	6.77376e+07	7.8704e+07	1.06018e+08	6.74697e+07	6.81916e+07	3.29502e+07	1.02874e+08	9.30751e+07	1.64528e+08	1.16316e+08	9.17098e+07	9.60359e+07	4.11945e+07	9.69765e+07	1.00177e+08	1.31735e+08	1.10006e+08	8.64836e+07	9.16462e+07	1.37218e+08	1.24396e+08	1.34358e+08	9.12726e+07	6.92792e+07	8.01211e+07	8.93886e+07	6.11367e+07	9.08102e+07	1.29039e+08	1.01426e+08	1.011e+08	1.67714e+08	9.45864e+07	7.37037e+07	1.16878e+08	3.19099e+07	1.07173e+08	5.95757e+07	9.668e+07	7.54462e+07	9.198e+07	8.87335e+07	1.04755e+08	1.04322e+08	8.05695e+07	9.33663e+07	1.37385e+08
PC(18:0_18:1)+CH3COO	9.39082e+08	1.59822e+09	1.09819e+09	7.23339e+08	1.08165e+09	9.3631e+08	1.02097e+09	1.08059e+09	1.32037e+09	1.2544e+09	1.50373e+09	5.79083e+08	7.62932e+08	6.71239e+08	1.42711e+09	1.02906e+09	1.21566e+09	1.16351e+09	6.71242e+08	7.99682e+08	1.28946e+09	8.96835e+08	1.22917e+09	6.61768e+08	5.81157e+08	7.39618e+08	9.27846e+08	7.14528e+08	6.84974e+08	1.13659e+09	9.30538e+08	1.1105e+09	1.2727e+09	9.0119e+08	8.41368e+08	8.39612e+08	6.31875e+08	8.04999e+08	8.58234e+08	7.80934e+08	8.09134e+08	8.39532e+08	6.44448e+08	7.48512e+08	1.20637e+09	1.00438e+09	7.49447e+08	2.38085e+09
PC(18:0_18:2)+CH3COO	3.9816e+09	4.39619e+09	4.00157e+09	2.83952e+09	2.28952e+09	2.59703e+09	2.05231e+09	4.44279e+09	3.22359e+09	4.59389e+09	3.80115e+09	3.23067e+09	3.29026e+09	2.23938e+09	3.39753e+09	3.72903e+09	4.7055e+09	4.42201e+09	3.49259e+09	4.03311e+09	4.08338e+09	4.73284e+09	4.33306e+09	3.09516e+09	2.78699e+09	3.57332e+09	3.06412e+09	3.53259e+09	3.70712e+09	5.38643e+09	4.1064e+09	4.96208e+09	4.66125e+09	4.19932e+09	4.76132e+09	4.51742e+09	2.74236e+09	3.54915e+09	3.63812e+09	4.50547e+09	3.82678e+09	3.31266e+09	3.29868e+09	3.96617e+09	3.48737e+09	4.10008e+09	4.01922e+09	4.67415e+09
PC(18:0_20:1)+CH3COO	2.34124e+07	2.67451e+07	3.78389e+07	2.51065e+07	2.69215e+07	1.95008e+07	2.25156e+07	5.63232e+07	3.4077e+07	5.58006e+07	4.10099e+07	2.44866e+07	2.61936e+07	2.4864e+07	6.72767e+07	3.64346e+07	3.13179e+07	2.66865e+07	2.23165e+07	2.79007e+07	3.23508e+07	3.3952e+07	3.53742e+07	2.90568e+07	1.90102e+07	2.08089e+07	2.17375e+07	2.22767e+07	2.27843e+07	3.65369e+07	2.69501e+07	2.89656e+07	3.99256e+07	2.42005e+07	2.68179e+07	2.79961e+07	1.3814e+07	3.23735e+07	2.55387e+07	2.64573e+07	2.90782e+07	2.44163e+07	2.88886e+07	2.20588e+07	4.10282e+07	4.70268e+07	3.50439e+07	4.58504e+07
PC(18:0_20:3)+CH3COO	4.48598e+07	3.34008e+07	3.43566e+07	4.6562e+07	1.93222e+07	1.91472e+07	4.04188e+07	4.36438e+07	9.49794e+07	5.3674e+07	6.99459e+07	1.67462e+07	3.53203e+07	1.6599e+07	1.45586e+08	8.21464e+07	8.03695e+07	1.05557e+08	3.13098e+07	4.74528e+07	9.5766e+07	4.99034e+07	7.98677e+07	2.46219e+07	3.28581e+07	4.57509e+07	4.98771e+07	4.35234e+07	3.28518e+07	4.58816e+07	4.20566e+07	7.94867e+07	1.13201e+08	4.73299e+07	5.02557e+07	5.33721e+07	1.55248e+07	4.2702e+07	4.22293e+07	3.49515e+07	3.46248e+07	4.60493e+07	1.95323e+07	1.99417e+07	6.65647e+07	4.61479e+07	3.56293e+07	2.11531e+08
PC(18:0_20:3)+CH3COO	7.12724e+08	5.28195e+08	4.90717e+08	3.74776e+08	1.79272e+08	1.70455e+08	3.1329e+08	5.03628e+08	1.01099e+09	5.12912e+08	7.25843e+08	2.88548e+08	3.73437e+08	3.24961e+08	6.66249e+08	8.19442e+08	1.55231e+09	1.58918e+09	5.07032e+08	6.60498e+08	1.33015e+09	5.03905e+08	1.12998e+09	3.63729e+08	5.50988e+08	6.13943e+08	5.29808e+08	9.20812e+08	5.02962e+08	5.95264e+08	5.19533e+08	1.10229e+09	1.29601e+09	5.75412e+08	9.5952e+08	6.79569e+08	2.84005e+08	7.04809e+08	5.9815e+08	5.14229e+08	4.97597e+08	5.42936e+08	2.98064e+08	1.88009e+08	6.11531e+08	6.04898e+08	5.89711e+08	1.48443e+09
PC(18:0_20:4)+CH3COO	1.47366e+09	1.06631e+09	1.39241e+09	1.63357e+09	9.41366e+08	7.16239e+08	6.03633e+08	1.3996e+09	1.51159e+09	1.87652e+09	1.28801e+09	6.63047e+08	1.38967e+09	5.59088e+08	9.52112e+08	1.64333e+09	1.13809e+09	1.58355e+09	1.36856e+09	2.59019e+09	3.17426e+09	2.05172e+09	1.30617e+09	1.40159e+09	9.77809e+08	1.32841e+09	1.17013e+09	1.27003e+09	2.35171e+09	1.15184e+09	2.06417e+09	1.39285e+09	2.19158e+09	1.33069e+09	1.18623e+09	1.83605e+09	4.85206e+08	2.30858e+09	1.02601e+09	1.18917e+09	1.4534e+09	1.33174e+09	1.07812e+09	8.5036e+08	1.57521e+09	9.26056e+08	1.20659e+09	2.14894e+09
PC(18:0_20:5)+CH3COO	1.68876e+08	1.40622e+08	2.76946e+08	2.27248e+08	1.55241e+08	1.26129e+08	1.31792e+08	2.04658e+08	2.42917e+08	6.30774e+08	3.13155e+08	1.84768e+08	1.60286e+08	8.1147e+07	2.65205e+08	2.43507e+08	3.44389e+08	3.72637e+08	1.89666e+08	3.34277e+08	4.85741e+08	2.3452e+08	4.86702e+08	2.07656e+08	1.36345e+08	3.13744e+08	2.10672e+08	1.49929e+08	1.47033e+08	1.79309e+08	1.71647e+08	2.34734e+08	5.73866e+08	1.58258e+08	3.69973e+08	2.01353e+08	6.83196e+07	2.94846e+08	1.15454e+08	1.82942e+08	2.06299e+08	2.20976e+08	1.56718e+08	9.31406e+07	2.46859e+08	1.35238e+08	1.39353e+08	4.49886e+08
PC(18:0_22:4)+CH3COO	7.4123e+07	4.57977e+07	3.86827e+07	5.08325e+07	4.5482e+07	2.45641e+07	2.80182e+07	5.63623e+07	1.19046e+08	5.00107e+07	5.80067e+07	1.97216e+07	4.60172e+07	2.43032e+07	5.6687e+07	1.02166e+08	9.94624e+07	1.67677e+08	4.57575e+07	6.54593e+07	1.72213e+08	8.33659e+07	4.78563e+07	3.16113e+07	3.43829e+07	3.87578e+07	5.12863e+07	4.1343e+07	4.90278e+07	7.56919e+07	6.43454e+07	6.0263e+07	1.00374e+08	5.56753e+07	3.91369e+07	6.98036e+07	2.12382e+07	7.01415e+07	3.62973e+07	3.54555e+07	5.06477e+07	3.70845e+07	3.17711e+07	3.42835e+07	8.02167e+07	4.16324e+07	5.63528e+07	1.68872e+08
PC(18:0_22:5)+CH3COO	5.81472e+07	3.24285e+07	5.75094e+07	9.47202e+07	7.0055e+07	3.87456e+07	2.74747e+07	1.08556e+08	9.00342e+07	1.27999e+08	6.51624e+07	2.12656e+07	6.66476e+07	2.44033e+07	5.46642e+07	8.49961e+07	1.07358e+08	2.21333e+08	6.22079e+07	5.97186e+07	2.43515e+08	8.21487e+07	6.00466e+07	5.91377e+07	3.61284e+07	6.82449e+07	6.54819e+07	4.17494e+07	6.02083e+07	1.23054e+08	5.05855e+07	9.81757e+07	1.53819e+08	4.81775e+07	4.66157e+07	8.60992e+07	2.37157e+07	1.2528e+08	3.28389e+07	4.76041e+07	5.16645e+07	4.28689e+07	2.8755e+07	3.35305e+07	1.06411e+08	6.14137e+07	5.31508e+07	1.07561e+08
PC(18:0_22:5)+CH3COO	6.57552e+07	4.75895e+07	4.2498e+07	5.75819e+07	4.05624e+07	2.56611e+07	2.80686e+07	5.9914e+07	1.2679e+08	1.20214e+08	7.01681e+07	7.76759e+07	5.47551e+07	3.25703e+07	1.35453e+08	1.16224e+08	1.51305e+08	1.1069e+08	1.00094e+08	1.08131e+08	1.34256e+08	1.02932e+08	1.2046e+08	3.96144e+07	5.44997e+07	7.43329e+07	5.47339e+07	5.71195e+07	6.02975e+07	5.86487e+07	7.46078e+07	8.18491e+07	1.23684e+08	6.24916e+07	1.01661e+08	6.65912e+07	2.07136e+07	7.27799e+07	5.2101e+07	8.60899e+07	8.07489e+07	6.3723e+07	5.76988e+07	3.53675e+07	8.53229e+07	5.0782e+07	5.88406e+07	1.05675e+08
PC(18:0_22:6)+CH3COO	6.98524e+08	3.78852e+08	5.63408e+08	4.8486e+08	3.36466e+08	2.93465e+08	1.3474e+08	4.55423e+08	5.03337e+08	1.46357e+09	6.22839e+08	4.39882e+08	5.44757e+08	2.23159e+08	3.18189e+08	3.0907e+08	7.05806e+08	7.41692e+08	3.66509e+08	6.89212e+08	9.23131e+08	5.99058e+08	1.32898e+09	3.12e+08	2.26886e+08	5.45531e+08	4.05503e+08	3.67859e+08	4.54918e+08	4.92567e+08	4.68315e+08	7.31018e+08	8.69422e+08	2.84893e+08	8.80623e+08	3.9744e+08	1.56734e+08	8.37407e+08	4.08798e+08	8.98028e+08	8.72197e+08	6.4875e+08	7.88201e+08	2.69806e+08	6.60587e+08	3.76503e+08	3.9253e+08	6.67414e+08
PC(18:0e_18:2)+CH3COO	2.45723e+07	2.79009e+07	4.29975e+07	1.94319e+07	1.99676e+07	2.61431e+07	2.01439e+07	4.19566e+07	2.02878e+07	3.78423e+07	3.55655e+07	2.59166e+07	3.40808e+07	2.07686e+07	3.57638e+07	2.66723e+07	3.5196e+07	3.50676e+07	2.37684e+07	3.44659e+07	3.698e+07	6.0271e+07	2.56172e+07	3.76344e+07	2.40394e+07	2.83281e+07	4.00078e+07	2.87563e+07	2.60148e+07	7.90114e+07	3.35639e+07	4.37197e+07	48967174	6.16303e+07	3.49149e+07	5.94967e+07	2.00044e+07	2.16815e+07	2.34704e+07	3.06482e+07	4.55098e+07	1.85971e+07	3.4178e+07	5.32984e+07	4.47702e+07	6.2097e+07	3.82568e+07	5.91482e+07
PC(18:0e_20:4)+CH3COO	8.20896e+07	1.01124e+08	1.49603e+08	1.1596e+08	1.15376e+08	1.167e+08	5.81632e+07	1.62684e+08	1.21287e+08	1.94262e+08	1.09567e+08	6.55192e+07	1.79976e+08	6.7259e+07	1.46506e+08	1.68129e+08	8.79261e+07	1.88392e+08	1.07082e+08	1.87269e+08	2.4967e+08	2.04852e+08	1.09751e+08	1.82446e+08	1.1339e+08	1.13028e+08	1.09964e+08	1.28474e+08	1.37038e+08	2.19637e+08	1.40369e+08	1.38203e+08	2.64262e+08	1.49391e+08	7.45864e+07	2.35536e+08	3.12025e+07	2.09426e+08	5.94906e+07	9.34338e+07	1.66712e+08	7.37978e+07	1.13408e+08	1.4067e+08	2.42667e+08	1.97978e+08	1.78273e+08	3.13096e+08
PC(18:0e_22:6)+CH3COO	1.2183e+07	1.47285e+07	3.34354e+07	2.24751e+07	2.93342e+07	2.19975e+07	1.10425e+07	2.39585e+07	2.38267e+07	7.45098e+07	3.18523e+07	2.13134e+07	4.03751e+07	1.27922e+07	2.42363e+07	1.95243e+07	2.18034e+07	2.39181e+07	2.07857e+07	3.31736e+07	3.27764e+07	3.71089e+07	3.35803e+07	2.62154e+07	1.5e+07	2.59447e+07	2.07418e+07	1.94365e+07	1.90677e+07	2.9634e+07	2.53193e+07	2.53517e+07	4.05957e+07	2.35211e+07	2.76897e+07	2.84283e+07	5.84119e+06	3.89838e+07	9.12711e+06	2.85255e+07	4.04189e+07	1.85269e+07	3.08293e+07	2.1165e+07	4.25637e+07	2.93136e+07	2.50282e+07	3.93029e+07
PC(18:1_18:2)+CH3COO	2.99362e+08	4.18574e+08	3.42832e+08	4.82386e+08	3.95834e+08	2.6281e+08	2.20821e+08	6.82447e+08	3.52713e+08	5.50085e+08	5.19001e+08	3.76511e+08	3.19005e+08	2.68974e+08	3.29315e+08	4.34405e+08	5.03338e+08	3.34343e+08	6.30628e+08	5.69474e+08	4.74822e+08	6.37027e+08	4.23785e+08	3.71738e+08	3.68452e+08	3.78466e+08	2.98426e+08	3.97658e+08	5.5556e+08	7.62473e+08	6.35776e+08	5.01166e+08	5.17744e+08	6.12041e+08	4.1974e+08	6.19123e+08	2.372e+08	3.231e+08	3.41166e+08	5.82636e+08	3.50947e+08	3.0878e+08	3.26689e+08	4.8956e+08	4.13859e+08	5.8304e+08	5.78724e+08	4.44314e+08
[truncated: 118 more rows]
