# Supplementary material for: Lipid profiles and differential lipids in serum related to severity of community-acquired pneumonia: A pilot study
Source: PLoS One. 2021 Mar 11;16(3):e0245770. doi: 10.1371/journal.pone.0245770 (PMC7951898; doi:10.1371/journal.pone.0245770)
Supplement: S2 Table — (XLSX) [file pone.0245770.s007.xlsx]

## Sheet: sheet1
S2 Table 83 lipids discriminating NC, NSCAP and SCAP
No.	Lipid class	Accepted Description	Ion Mode	Mass(m/z)	IonFormula	Rt	CAP vs HC				SCAP vs NSCAP
							Trend	VIP	FDR adjusted p-value	ROC	Trend	FDR	VIP	ROC
1	Ceramides	Cer(d18:1_18:0)	＋CH3COO	624.557	C38 H74 O5 N1	17.4858	↑	2.198	1.78e-07	0.93036	↑	0.016235	1.13331	0.81026
2	Ceramides	Cer(d18:1_24:1)	＋CH3COO	706.635	C44 H84 O5 N1	20.5878	↑	2.308	6.7e-09	0.95536	↑	0.0085997	1.10724	0.82564
3	Ceramides	Cer(d18:1_24:2)	＋H	646.613	C42 H80 O3 N1	19.4477	↑	1.684	0.00309	0.8	↑	0.010787	1.60216	0.81538
4	Ceramides	Cer(d18:1_25:0)	＋CH3COO	722.667	C45 H88 O5 N1	22.9926	↓	1.512	0.00526	0.86429	↓	0.014113	1.11105	0.80513
5	Ceramides	Cer(d18:2_23:0)	＋CH3COO	692.62	C43 H82 O5 N1	20.0484	↓	1.61	7.42e-05	0.86429	↓	0.01696	1.14282	0.79487
6	Ceramides	Cer(d18:2_24:0)	＋H	648.629	C42 H82 O3 N1	20.5155	↓	1.762	6.66e-05	0.85536	↓	0.0073119	1.33209	0.84615
7	Ceramides	Cer(d19:1_24:0)	＋CH3COO	722.667	C45 H88 O5 N1	22.7901	↓	1.606	0.0081	0.75179	↓	0.01052	1.64146	0.80513
8	Ceramides	Cer(t18:0_22:0)	＋H	640.624	C40 H82 O4 N1	19.5544	↓	1.299	0.0036	0.78929	↓	0.0033842	1.2939	0.91282
9	Ceramides	Cer(t18:0_24:0)	＋H	668.655	C42 H86 O4 N1	21.2175	↓	1.561	0.000392	0.83036	↓	0.00053516	1.5428	0.93333
10	Sterols	ChE(18:3)	＋H	647.576	C45 H75 O2	21.5218	↑	2.483	0.003	0.59286	↓	0.033198	1.68344	0.7641
11	Sterols	ChE(20:5)	＋H	671.576	C47 H75 O2	21.4047	↑	1.991	0.0123	0.58393	↓	0.0066249	1.92164	0.8359
12	Diradylglycerols	DG(18:3_18:2)	＋NH4	632.525	C39 H70 O5 N1	14.6704	↓	1.758	0.001375	0.8125	↑	0.0014681	1.61615	0.89744
13	Neutral glycosphingolipids	Hex1Cer(d18:1_24:0)	＋CH3COO	870.704	C50 H96 O10 N1	20.7595	↓	1.13465	0.013041	0.69464	↓	0.0013344	1.86363	0.94359
14	Neutral glycosphingolipids	Hex1Cer(d18:2_24:0)	＋H	810.682	C48 H92 O8 N1	18.868	↓	1.13216	0.033703	0.66607	↓	0.0009632	2.16262	0.93846
15	Neutral glycosphingolipids	Hex1Cer(t18:0_24:0)	＋H	830.708	C48 H96 O9 N1	19.5793	↓	1.26448	0.010241	0.71071	↓	0.00053516	2.06654	0.9641
16	Neutral glycosphingolipids	Hex1Cer(t42:0)	＋CH3COO	888.715	C50 H98 O11 N1	20.0024	↓	1.32344	0.004619	0.74643	↓	0.0005356	1.97515	0.97949
17	Glycerophosphocholines	LPC(15:0)	＋H	482.324	C23 H49 O7 N1 P1	2.30182	↓	1.59087	0.001815	0.79286	↓	0.037339	1.20731	0.74359
18	Glycerophosphocholines	LPC(16:0e)	＋H	482.361	C24 H53 O6 N1 P1	3.58622	↓	1.43194	0.002813	0.76786	↓	0.046986	1.16915	0.76923
19	Glycerophosphocholines	LPC(16:1e)	＋H	480.345	C24 H51 O6 N1 P1	3.41663	↓	1.755	0.001375	0.80714	↓	0.016696	1.57273	0.82051
20	Glycerophosphocholines	LPC(18:2)	＋H	520.34	C26 H51 O7 N1 P1	2.24716	↓	4.01346	5.74e-07	0.81786	↓	0.0092967	1.60282	0.8359
21	Glycerophosphocholines	LPC(20:2)	＋H	548.371	C28 H55 O7 N1 P1	3.43134	↓	1.41848	0.004192	0.7625	↓	0.045263	1.11768	0.7641
22	Glycerophosphocholines	LPC(20:3)	＋H	546.355	C28 H53 O7 N1 P1	2.56742	↓	1.93735	0.000142	0.86071	↓	0.040763	1.29111	0.74872
23	Glycerophosphocholines	LPC(20:5)	＋H	542.324	C28 H49 O7 N1 P1	2.24734	↓	1.85226	0.000353	0.83571	↓	0.006896	1.66612	0.85128
24	Glycerophosphocholines	LPC(22:5)	＋H	570.355	C30 H53 O7 N1 P1	2.25794	↓	1.3233	0.010722	0.72143	↓	0.029823	1.39065	0.76923
25	Glycerophosphocholines	PC(16:0_18:1)	＋CH3COO	818.592	C44 H85 O10 N1 P1	16.0909	↑	1.26889	0.000108	0.87857	↑	0.0025837	1.17866	0.93333
26	Glycerophosphocholines	PC(16:1e_18:2)	＋CH3COO	800.581	C44 H83 O9 N1 P1	15.2194	↓	1.10418	0.002868	0.75893	↓	0.0011217	1.27236	0.90769
27	Glycerophosphocholines	PC(18:2_18:2)	＋CH3COO	840.576	C46 H83 O10 N1 P1	13.3995	↓	1.94627	6.45e-06	0.88929	↓	0.0030757	1.41512	0.84615
28	Glycerophosphocholines	PC(18:2_20:4)	＋CH3COO	864.576	C48 H83 O10 N1 P1	13.1106	↓	2.17492	2.05e-06	0.92679	↓	0.0011217	1.74697	0.95385
29	Glycerophosphocholines	PC(18:2e_20:3)	＋H	794.606	C46 H85 O7 N1 P1	16.5114	↓	1.13243	0.025299	0.70893	↓	0.046986	1.05076	0.77949
30	Glycerophosphocholines	PC(18:3e_16:0)	＋H	742.575	C42 H81 O7 N1 P1	14.7399	↓	1.14677	0.008106	0.71429	↓	0.00072675	1.65566	0.93333
31	Glycerophosphocholines	PC(19:0_18:2)	＋H	800.616	C45 H87 O8 N1 P1	14.7381	↓	1.21646	0.009956	0.74107	↓	0.00072675	1.85054	0.94359
32	Glycerophosphocholines	PC(20:4e_18:2)	＋H	792.59	C46 H83 O7 N1 P1	13.5342	↓	1.37496	0.006135	0.72321	↓	0.015648	1.44705	0.7641
33	Glycerophosphocholines	PC(20:5_18:2)	＋H	804.554	C46 H79 O8 N1 P1	12.8886	↓	1.94081	9.28e-05	0.85179	↓	0.0024837	1.67153	0.87179
34	Glycerophosphocholines	PC(36:3)	＋H	784.585	C44 H83 O8 N1 P1	16.6143	↓	1.41512	0.007232	0.7625	↓	0.0011793	1.68825	0.88205
35	Glycerophosphocholines	PC(36:4)	＋H	782.569	C44 H81 O8 N1 P1	14.1166	↓	1.97512	8.01e-06	0.8875	↓	0.0035976	1.38908	0.87692
36	Glycerophosphocholines	PC(38:2)	＋H	814.632	C46 H89 O8 N1 P1	16.8697	↓	1.04509	0.0227541	0.50714	↓	0.030386	1.10163	0.74359
37	Glycerophosphocholines	PC(38:6)	＋H	806.569	C46 H81 O8 N1 P1	13.5364	↓	2.18196	7.6e-06	0.91429	↓	0.0013344	1.86299	0.95897
38	Glycerophosphocholines	PC(40:7)	＋H	832.585	C48 H83 O8 N1 P1	13.5595	↓	1.13519	0.030345	0.69286	↓	0.0027398	1.87005	0.88718
39	Glycerophosphocholines	PC(40:8)	＋H	830.569	C48 H81 O8 N1 P1	12.1742	↓	1.76069	0.000281	0.83571	↓	0.00090268	1.86476	0.95897
40	Glycerophosphoethanolamines	PE(16:0_18:1)	＋H	718.538	C39 H77 O8 N1 P1	15.5501	↑	1.14273	0.033884	0.70714	↑	0.001521	2.04128	0.90769
41	Glycerophosphoethanolamines	PE(16:0p_18:2)	＋H	700.528	C39 H75 O7 N1 P1	15.1129	↓	1.5659	0.001061	0.81429	↓	0.0041157	1.51076	0.87692
42	Glycerophosphoethanolamines	PE(16:0p_20:4)	＋H	724.528	C41 H75 O7 N1 P1	14.8104	↓	1.35955	0.001259	0.78214	↓	0.0024837	1.4334	0.89231
43	Glycerophosphoethanolamines	PE(16:0p_22:5)	＋H	750.543	C43 H77 O7 N1 P1	15.3178	↓	1.12501	0.030345	0.71071	↓	0.01153	1.3566	0.86154
44	Glycerophosphoethanolamines	PE(16:1e_18:2)	－H	698.513	C39 H73 O7 N1 P1	15.5255	↓	1.5769	0.000365	0.84107	↓	0.0075626	1.2824	0.84103
45	Glycerophosphoethanolamines	PE(16:1e_20:4)	－H	722.513	C41 H73 O7 N1 P1	15.2227	↓	1.56112	0.000151	0.82143	↓	0.0053165	1.25813	0.85128
46	Glycerophosphoethanolamines	PE(18:0e_20:4)	－H	752.56	C43 H79 O7 N1 P1	16.9472	↓	1.98082	0.000227	0.83571	↓	0.004184	1.67827	0.87179
47	Glycerophosphoethanolamines	PE(18:0p_18:2)	＋H	728.559	C41 H79 O7 N1 P1	16.5688	↓	1.30928	0.005075	0.76786	↓	0.0030757	1.53152	0.88718
48	Glycerophosphoethanolamines	PE(18:0p_20:4)	＋H	752.559	C43 H79 O7 N1 P1	16.245	↓	1.38102	0.002556	0.73571	↓	0.0005356	1.89896	0.95385
49	Glycerophosphoethanolamines	PE(18:0p_22:5)	＋H	778.575	C45 H81 O7 N1 P1	16.7795	↓	1.09262	0.021689	0.71786	↓	0.016235	1.13683	0.81538
50	Glycerophosphoethanolamines	PE(18:1e_18:2)	－H	726.544	C41 H77 O7 N1 P1	16.9901	↓	1.32521	0.002614	0.79107	↓	0.005545	1.34877	0.86667
51	Glycerophosphoethanolamines	PE(18:1e_20:4)	－H	750.544	C43 H77 O7 N1 P1	16.6558	↓	1.55317	0.002097	0.76071	↓	0.012166	1.42356	0.94872
53	Glycerophosphoethanolamines	PE(18:1e_20:5)	－H	748.529	C43 H75 O7 N1 P1	15.7018	↓	1.20904	0.023771	0.72321	↓	0.0085997	1.39896	0.87179
54	Glycerophosphoethanolamines	PE(18:1p_18:2)	＋H	726.543	C41 H77 O7 N1 P1	15.1178	↓	1.60088	0.001057	0.77679	↓	0.0018402	1.79219	0.90769
55	Glycerophosphoethanolamines	PE(18:1p_20:4)	＋H	750.543	C43 H77 O7 N1 P1	14.9503	↓	2.06817	0.000681	0.83214	↓	0.0082105	1.83714	0.83077
56	Glycerophosphoethanolamines	PE(18:2e_18:2)	－H	724.529	C41 H75 O7 N1 P1	15.5626	↓	1.67689	0.000217	0.84821	↓	0.0029986	1.55079	0.90256
57	Glycerophosphoethanolamines	PE(18:2e_20:4)	－H	748.529	C43 H75 O7 N1 P1	15.3517	↓	1.96285	0.002372	0.78571	↓	0.0082105	2.05819	0.88718
59	Glycerophosphoethanolamines	PE(20:0p_18:2)	＋H	756.59	C43 H83 O7 N1 P1	18.0948	↓	1.40963	0.002444	0.76607	↓	0.0037132	1.51395	0.86667
60	Glycerophosphoethanolamines	PE(20:0p_20:4)	＋H	780.59	C45 H83 O7 N1 P1	17.7465	↓	1.19482	0.00561	0.72679	↓	0.002496	1.5801	0.91795
61	Glycerophosphoethanolamines	PE(20:1e_18:2)	－H	754.576	C43 H81 O7 N1 P1	18.5266	↓	1.40976	0.001117	0.7875	↓	0.011596	1.15711	0.8359
62	Glycerophosphoethanolamines	PE(20:1e_20:4)	－H	778.576	C45 H81 O7 N1 P1	18.1668	↓	1.35668	0.003702	0.76786	↓	0.0073119	1.51823	0.88718
63	Glycerophosphoethanolamines	PE(20:1p_18:2)	＋H	754.575	C43 H81 O7 N1 P1	16.5369	↓	1.97031	0.000266	0.70089	↓	0.002496	1.78013	0.88718
64	Phosphosphingolipids	SM(d17:1_22:0)	＋H	773.653	C44 H90 O6 N2 P1	17.5716	↓	1.10933	0.009956	0.68929	↓	0.0011217	1.642	0.93846
65	Phosphosphingolipids	SM(d17:1_24:3)	＋H	795.637	C46 H88 O6 N2 P1	17.5723	↓	1.02571	0.017201	0.73036	↓	0.00055033	1.62817	0.94872
66	Phosphosphingolipids	SM(d18:2_22:0)	＋H	785.653	C45 H90 O6 N2 P1	16.892	↓	1.05452	0.00758	0.77143	↓	0.00053516	1.65808	0.94359
67	Phosphosphingolipids	SM(d18:2_24:0)	＋H	813.684	C47 H94 O6 N2 P1	18.4835	↓	1.94717	57400000	0.71607	↓	0.0005356	1.50281	0.91795
68	Phosphosphingolipids	SM(d18:2_24:3)	＋H	807.637	C47 H88 O6 N2 P1	16.8979	↓	1.07848	0.003233	0.68571	↓	0.00053516	1.48043	0.93333
69	Phosphosphingolipids	SM(d32:2)	＋H	673.528	C37 H74 O6 N2 P1	10.335	↓	1.01874	0.0028128	0.60893	↓	0.0026317	1.41851	0.89744
70	Phosphosphingolipids	SM(d38:2)	＋H	757.622	C43 H86 O6 N2 P1	15.3722	↑	2.00839	0.009226	0.75179	↓	0.0044578	1.29275	0.88205
71	Phosphosphingolipids	SM(d39:1)	CH3COO	831.66	C46 H92 O8 N2 P1	18.1981	↓	1.13523	0.00498	0.76786	↓	0.0024837	1.35171	0.89231
72	Phosphosphingolipids	SM(d39:2)	＋H	771.637	C44 H88 O6 N2 P1	16.1358	↑	1.6746	0.000804	0.53929	↓	0.010049	1.41569	0.85128
73	Phosphosphingolipids	SM(d40:2)	＋H	785.653	C45 H90 O6 N2 P1	16.6397	↑	1.38555	0.001752	0.76429	↓	0.00053516	1.38969	0.93846
74	Phosphosphingolipids	SM(d41:1)	＋H	801.684	C46 H94 O6 N2 P1	23.6405	↓	1.03957	0.004784	0.91429	↓	0.0035976	1.39843	0.92308
75	Phosphosphingolipids	SM(d41:7)	＋H	789.591	C46 H82 O6 N2 P1	12.4409	↓	2.55144	3.78e-06	0.75536	↓	0.030148	1.25734	0.77949
76	Phosphosphingolipids	SM(d42:0)	＋H	817.716	C47 H98 O6 N2 P1	20.7291	↓	1.24364	0.003953	0.67143	↓	0.033198	1.07454	0.82051
77	Phosphosphingolipids	SM(d42:1)	＋H	815.7	C47 H96 O6 N2 P1	19.9998	↓	1.18276	0.003148	0.74821	↓	0.0097306	1.6543	0.82564
78	Phosphosphingolipids	SM(d42:2)	＋H	813.684	C47 H94 O6 N2 P1	17.9335	↑	2.07379	6.7e-09	0.70893	↓	0.030148	1.42002	0.86667
79	Phosphosphingolipids	SM(d43:1)	＋H	829.716	C48 H98 O6 N2 P1	20.8866	↓	1.58607	0.004894	0.64464	↓	0.0020217	1.91762	0.87179
80	Phosphosphingolipids	SM(d43:2)	＋H	827.7	C48 H96 O6 N2 P1	19.3239	↑	2.04151	1.73e-05	0.71607	↓	0.0005356	1.68114	0.94359
81	Phosphosphingolipids	SM(d44:1)	＋H	843.731	C49 H100 O6 N2 P1	21.728	↓	1.1857	0.006333	0.68929	↓	0.010001	1.29796	0.85128
82	Phosphosphingolipids	SM(t36:3)	＋H	743.57	C41 H80 O7 N2 P1	14.7403	↓	1.07303	0.01519	0.78036	↓	0.00055033	1.70547	0.91795
83	Phosphosphingolipids	SM(t40:0)	＋H	805.679	C45 H94 O7 N2 P1	17.5525	↓	1.41705	0.001478	0.77321	↓	0.00015186	1.93092	0.95897
84	Phosphosphingolipids	SM(t42:0)	＋H	833.711	C47 H98 O7 N2 P1	19.1571	↓	1.49696	0.001214	0.77321	↓	0.00028957	1.92357	0.93846
85	Triradylglycerols	TG(16:0_18:1_24:0)	＋NH4	962.911	C61 H120 O6 N1	24.9931	↓	1.43575	0.041685	0.69464	↑	0.048015	1.11101	0.77949
Abbreviations:CAP community-acquired pneumonia, HC healthy controls, RT retention time, VIP variable importance on projection value, FDR false discovery rate, ↑ up-regulated, ↓ down-regulated
