# Supplementary material for: Lipid profiles and differential lipids in serum related to severity of community-acquired pneumonia: A pilot study
Source: PLoS One. 2021 Mar 11;16(3):e0245770. doi: 10.1371/journal.pone.0245770 (PMC7951898; doi:10.1371/journal.pone.0245770)
Supplement: S4 Table — (XLSX) [file pone.0245770.s009.xlsx]

## Sheet: correlation_table
S4 Table. Correlation analysis between four lipids for CAP and clinical indicators--Spearman’s rank correlation coefficient
r value*	PaO2/FiO2	CURB-65	PSI	NE %	WBC	NE	PC(16:0_18:1)	FiO2	CRP	PCT	PC(18:2_20:4)	PC(38:6)	PC(36:4)	LY%	LY	MO%
PaO2/FiO2	1	0.013201	0.082842	0.002215	0.054275	0.087504	0.15119	0.31945	0.28866	0.090849	-0.032126	-0.14995	0.0087227	-0.1844	-0.31545	0.20275
CURB-65	0.013201	1	0.81259	0.48714	0.50083	0.45124	0.21156	0.27968	0.29476	0.59414	-0.12428	0.094395	0.14877	-0.66372	-0.26296	-0.31285
PSI	0.082842	0.81259	1	0.44475	0.4585	0.46754	0.25965	0.2869	0.36224	0.49574	-0.15368	0.023281	-0.052451	-0.66931	-0.22228	-0.20096
NE %	0.002215	0.48714	0.44475	1	0.77761	0.85753	0.16149	0.60962	0.55969	0.59838	-0.24747	-0.14808	-0.19817	-0.75151	-0.42589	-0.45695
WBC	0.054275	0.50083	0.4585	0.77761	1	0.96715	0.1971	0.42416	0.41243	0.35265	-0.17426	-0.046126	-0.16521	-0.61831	-0.0012342	-0.17798
NE	0.087504	0.45124	0.46754	0.85753	0.96715	1	0.1919	0.52998	0.50774	0.44768	-0.22656	-0.099234	-0.21996	-0.67634	-0.14495	-0.28532
PC(16:0_18:1)	0.15119	0.21156	0.25965	0.16149	0.1971	0.1919	1	0.37166	0.18595	0.34386	-0.41437	-0.61443	-0.44511	-0.41029	-0.17252	-0.19852
FiO2	0.31945	0.27968	0.2869	0.60962	0.42416	0.52998	0.37166	1	0.58552	0.65073	-0.54802	-0.54346	-0.43159	-0.5678	-0.41175	-0.32361
CRP	0.28866	0.29476	0.36224	0.55969	0.41243	0.50774	0.18595	0.58552	1	0.6402	-0.14024	-0.20266	-0.20622	-0.59693	-0.51804	-0.32543
PCT	0.090849	0.59414	0.49574	0.59838	0.35265	0.44768	0.34386	0.65073	0.6402	1	-0.46615	-0.30404	-0.24279	-0.74173	-0.60842	-0.60907
PC(18:2_20:4)	-0.032126	-0.12428	-0.15368	-0.24747	-0.17426	-0.22656	-0.41437	-0.54802	-0.14024	-0.46615	1	0.82642	0.74292	0.39502	0.17172	0.29248
PC(38:6)	-0.14995	0.094395	0.023281	-0.14808	-0.046126	-0.099234	-0.61443	-0.54346	-0.20266	-0.30404	0.82642	1	0.79209	0.31504	0.17979	0.054491
PC(36:4)	0.0087227	0.14877	-0.052451	-0.19817	-0.16521	-0.21996	-0.44511	-0.43159	-0.20622	-0.24279	0.74292	0.79209	1	0.3509	0.12438	0.091457
LY%	-0.1844	-0.66372	-0.66931	-0.75151	-0.61831	-0.67634	-0.41029	-0.5678	-0.59693	-0.74173	0.39502	0.31504	0.3509	1	0.58138	0.50376
LY	-0.31545	-0.26296	-0.22228	-0.42589	-0.0012342	-0.14495	-0.17252	-0.41175	-0.51804	-0.60842	0.17172	0.17979	0.12438	0.58138	1	0.631
MO%	0.20275	-0.31285	-0.20096	-0.45695	-0.17798	-0.28532	-0.19852	-0.32361	-0.32543	-0.60907	0.29248	0.054491	0.091457	0.50376	0.631	1
Abbreviations: WBC white blood cell, NE neutrophil, LY lymphocyte, MO monocyte, CRP C-reactive protein, PCT procalcitonin, PaO2 partial pressure of oxygen, FiO2 Fraction of inspiration O2, SaO2 oxygen saturation, CURB-65 confusion, urea, respiratory rate, blood pressure, and age ≥65 years old, PSI pneumonia severity index. * r value: Spearman’s rank correlation coefficient
