# Supplementary material for: Lipid profiles and differential lipids in serum related to severity of community-acquired pneumonia: A pilot study
Source: PLoS One. 2021 Mar 11;16(3):e0245770. doi: 10.1371/journal.pone.0245770 (PMC7951898; doi:10.1371/journal.pone.0245770)
Supplement: S5 Table — (XLSX) [file pone.0245770.s010.xlsx]

## Sheet: Sheet1
S5 Table. Correlation analysis between four lipids for CAP and clinical indicators--p value
P value	PaO2/FiO2	CURB-65	PSI	NE %	WBC	NE	PC(16:0_18:1)	FiO2	CRP	PCT	PC(18:2_20:4)	PC(38:6)	PC(36:4)	LY %	LY	MO %
PaO2/FiO2	NA	0.94684	0.67515	0.99107	0.78385	0.65793	0.44249	0.09751	0.1363	0.64569	0.87108	0.4463	0.96486	0.34755	0.10201	0.30078
CURB-65	0.94684	NA	1.5026e-07	0.0085614	0.0066354	0.015944	0.27983	0.14946	0.12784	0.00085729	0.52862	0.6328	0.44992	0.00011789	0.1764	0.10502
PSI	0.67515	1.5026e-07	NA	0.017723	0.014131	0.012117	0.18209	0.1388	0.058183	0.0073032	0.43494	0.90639	0.79095	9.8305e-05	0.25559	0.30517
NE %	0.99107	0.0085614	0.017723	NA	1.1226e-06	5.5722e-09	0.41166	0.00057366	0.0019559	0.00076942	0.20422	0.45206	0.31208	4.0415e-06	0.023841	0.014505
WBC	0.78385	0.0066354	0.014131	1.1226e-06	NA	0	0.31475	0.024481	0.029182	0.065677	0.37514	0.8157	0.40084	0.00045368	0.99503	0.36487
NE	0.65793	0.015944	0.012117	5.5722e-09	0	NA	0.32795	0.0037229	0.0058126	0.0169	0.24632	0.61539	0.26073	7.783e-05	0.46176	0.14109
PC(16:0_18:1)	0.44249	0.27983	0.18209	0.41166	0.31475	0.32795	NA	0.051488	0.34344	0.073183	0.028357	0.00050428	0.017619	0.030114	0.38002	0.3112
FiO2	0.09751	0.14946	0.1388	0.00057366	0.024481	0.0037229	0.051488	NA	0.0010627	0.00017729	0.0025362	0.0028006	0.021832	0.0016237	0.029476	0.092986
CRP	0.1363	0.12784	0.058183	0.0019559	0.029182	0.0058126	0.34344	0.0010627	NA	0.00024337	0.47662	0.30102	0.29243	0.0007985	0.0047461	0.09105
PCT	0.64569	0.00085729	0.0073032	0.00076942	0.065677	0.0169	0.073183	0.00017729	0.00024337	NA	0.012411	0.11572	0.21317	6.2776e-06	0.00059225	0.00058216
PC(18:2_20:4)	0.87108	0.52862	0.43494	0.20422	0.37514	0.24632	0.028357	0.0025362	0.47662	0.012411	NA	6.0316e-08	5.9576e-06	0.037489	0.38226	0.13095
PC(38:6)	0.4463	0.6328	0.90639	0.45206	0.8157	0.61539	0.00050428	0.0028006	0.30102	0.11572	6.0316e-08	NA	5.1144e-07	0.10249	0.35995	0.78301
PC(36:4)	0.96486	0.44992	0.79095	0.31208	0.40084	0.26073	0.017619	0.021832	0.29243	0.21317	5.9576e-06	5.1144e-07	NA	0.067127	0.52829	0.64347
LY %	0.34755	0.00011789	9.8305e-05	4.0415e-06	0.00045368	7.783e-05	0.030114	0.0016237	0.0007985	6.2776e-06	0.037489	0.10249	0.067127	NA	0.001176	0.0062746
LY	0.10201	0.1764	0.25559	0.023841	0.99503	0.46176	0.38002	0.029476	0.0047461	0.00059225	0.38226	0.35995	0.52829	0.001176	NA	0.00031799
MO %	0.30078	0.10502	0.30517	0.014505	0.36487	0.14109	0.3112	0.092986	0.09105	0.00058216	0.13095	0.78301	0.64347	0.0062746	0.00031799	NA
Abbreviations: WBC white blood cell, NE neutrophil, LY lymphocyte, MO monocyte, CRP C-reactive protein, PCT procalcitonin, PaO2 partial pressure of oxygen, FiO2 Fraction of inspiration O2, SaO2 oxygen saturation, CURB-65 confusion, urea, respiratory rate, blood pressure, and age ≥65 years old, PSI pneumonia severity index. NA not applicable.
